# Supplementary material for: Structural characterization of the supra­molecular complex between a tetra­quinoxaline-based cavitand and benzo­nitrile
Source: Acta Crystallogr E Crystallogr Commun. 2024 May 31;80(Pt 6):671–6. doi: 10.1107/S205698902400481X (PMC11151304; doi:10.1107/S205698902400481X)
Supplement: Supplementary file 1 [file e-80-00671-sup1.cif]

##############################################################################
#                                                                            #
# This CIF contains the data in a paper accepted for publication in          #
# Acta Crystallographica Section E. It conforms to the requirements of       #
# Notes for Authors for Acta Crystallographica Section E, and has been       #
# peer reviewed under the auspices of the IUCr Commission on Journals.       #
#                                                                            #
# Full details of the Crystallographic Information File format               #
# are given in the paper "The Crystallographic Information File (CIF):       #
# a New Standard Archive File for Crystallography" by S. R. Hall, F. H.      #
# Allen and I. D. Brown [Acta Cryst. (1991), A47, 655-685].                  #
#                                                                            #
# The current version of the core CIF dictionary is obtainable from          #
# ftp://ftp.iucr.org/pub/cif_core.dic.                                       #
#                                                                            #
# Software is freely available for graphical display of the structure(s)     #
# in this CIF. For information consult the CIF software page                 #
# http://www.iucr.org/resources/cif/software.                                #
#                                                                            #
# This file may be used for bona fide research purposes within the           #
# scientific community so long as proper attribution is given to the journal # 
# article from which it was obtained.                                        #
#                                                                            #
##############################################################################
data_I
_audit_creation_method     'SHELXL-2019/3'
_journal_date_recd_electronic     2024-04-12
_journal_date_accepted     2024-05-22
_journal_name_full     'Acta Crystallographica, Section E'
_journal_year     2024
_journal_volume     80
_journal_issue      1
_journal_page_first     0
_journal_page_last     0
_journal_paper_category     GO
_journal_paper_doi     10.1107/S205698902400481X
_journal_coeditor_code     JW2007
_publ_contact_author_name     'Chiara Massera'
_publ_contact_author_address
;
Dipartimento di Scienze Chimiche, della Vita e della Sostenibilit\`a Ambientale,
 Universit\`a di Parma, Parco Area delle Scienze 17/A, 43124 Parma, Italy
;
_publ_contact_author_email     chiara.massera@unipr.it
_publ_contact_author_fax     '+39-0521-905557'
_publ_contact_author_phone     '+39-0521-905428'
_publ_section_title
;
Structural characterization of the supramolecular complex between a
tetraquinoxaline-based cavitand and benzonitrile
;
_publ_section_title_footnote     .
loop_
    _publ_author_name
    _publ_author_footnote
    _publ_author_address
    'Pinalli, Roberta' .
;
Dipartimento di Scienze Chimiche, della Vita e della Sostenibilit\`a Ambientale,
Universit\`a di Parma, Parco Area delle Scienze 17/A, 43124 Parma,
Italy
;
    'Massera, Chiara' .
;
Dipartimento di Scienze Chimiche, della Vita e della Sostenibilit\`a Ambientale,
Universit\`a di Parma, Parco Area delle Scienze 17/A, 43124 Parma,
Italy
;
_publ_section_synopsis
;
The 2:1 supramolecular complex between a tetraquinoxaline-based cavitand and and
benzonitrile as a guest has been studied through X-ray diffraction analysis.
One of the benzonitrile molecules in engulfed inside the macrocycle.
;
_chemical_name_systematic
;\
2,8,14,20-Tetrahexyl-6,10:12,16:18,22:24,4-O,O'-tetrakis(quinoxaline-2,3-\
diyl)calix[4]resorcinarene--benzonitrile (1/2)
;
_chemical_name_common     ?
_chemical_formula_moiety     'C84 H80 N8 O8, 2(C7 H5 N)'
_chemical_formula_sum     'C98 H90 N10 O8'
_chemical_formula_iupac     'C84 H80 N8 O8, 2C7 H5 N'
_chemical_formula_weight     1535.79
_chemical_melting_point     ?
_space_group_crystal_system     triclinic
_space_group_name_H-M_alt     'P -1'
_space_group_name_Hall     '-P 1'
loop_
    _space_group_symop_operation_xyz
    'x, y, z'
    '-x, -y, -z'
_cell_length_a     18.6922(5)
_cell_length_b     18.7278(5)
_cell_length_c     24.4009(6)
_cell_angle_alpha     89.992(2)
_cell_angle_beta     70.0830(10)
_cell_angle_gamma     85.978(2)
_cell_volume     8008.6(4)
_cell_formula_units_Z     4
_cell_measurement_reflns_used     2780
_cell_measurement_theta_min     1.926
_cell_measurement_theta_max     75.580
_cell_measurement_temperature     150(2)
_exptl_crystal_description     'prismatic'
_exptl_crystal_colour     'colourless'
_exptl_crystal_size_max     0.17
_exptl_crystal_size_mid     0.14
_exptl_crystal_size_min     0.09
_exptl_crystal_density_diffrn     1.274
_exptl_crystal_density_meas     ?
_exptl_crystal_density_method     'not measured'
_exptl_crystal_F_000     3248
_exptl_absorpt_coefficient_mu     0.651
_exptl_absorpt_correction_type     multi-scan
_exptl_absorpt_process_details
;
(SADABS; Krause <i>et al.</i>,  2015)
;
_exptl_absorpt_correction_T_min     0.6510
_exptl_absorpt_correction_T_max     0.7539
_diffrn_ambient_temperature     150(2)
_diffrn_source     'fine-focus sealed tube'
_diffrn_radiation_type     CuK\a
_diffrn_radiation_wavelength     1.54178
_diffrn_radiation_monochromator     'graphite'
_diffrn_measurement_device_type     'Bruker D8 Venture PhotonII'
_diffrn_measurement_method     'phi & omega scan'
_diffrn_detector_area_resol_mean     ?
_diffrn_reflns_number     105559
_diffrn_reflns_av_R_equivalents     0.0566
_diffrn_reflns_av_unetI/netI     0.0513
_diffrn_reflns_theta_min     1.926
_diffrn_reflns_theta_max     75.580
_diffrn_reflns_theta_full     67.679
_diffrn_measured_fraction_theta_max     0.985
_diffrn_measured_fraction_theta_full     0.996
_diffrn_reflns_limit_h_min     -23
_diffrn_reflns_limit_h_max     23
_diffrn_reflns_limit_k_min     -23
_diffrn_reflns_limit_k_max     20
_diffrn_reflns_limit_l_min     -30
_diffrn_reflns_limit_l_max     30
_refine_special_details     ?
_reflns_number_total     32799
_reflns_number_gt     23928
_reflns_threshold_expression     'I > 2\s(I)'
_refine_ls_structure_factor_coef     Fsqd
_refine_ls_matrix_type     full
_refine_ls_R_factor_all     0.0887
_refine_ls_R_factor_gt     0.0644
_refine_ls_wR_factor_gt     0.1697
_refine_ls_wR_factor_ref     0.1895
_refine_ls_goodness_of_fit_ref     1.018
_refine_ls_restrained_S_all     1.019
_refine_ls_number_reflns     32799
_refine_ls_number_parameters     2120
_refine_ls_number_restraints     138
_refine_ls_hydrogen_treatment     constr
_refine_ls_weighting_scheme     calc
_refine_ls_weighting_details
              'w=1/[\s^2^(Fo^2^)+(0.0909P)^2^+5.2712P] where P=(Fo^2^+2Fc^2^)/3'
_atom_sites_solution_hydrogens     geom
_atom_sites_solution_primary     ?
_atom_sites_solution_secondary     ?
_refine_ls_shift/su_max     0.000
_refine_ls_shift/su_mean     0.000
_refine_diff_density_max     1.267
_refine_diff_density_min     -0.739
_refine_ls_extinction_method     none
_refine_ls_extinction_coef     .
loop_
    _atom_type_symbol
    _atom_type_description
    _atom_type_scat_dispersion_real
    _atom_type_scat_dispersion_imag
    _atom_type_scat_source
    'C' 'C' 0.0181 0.0091
                         'International Tables Vol C Tables 4.2.6.8 and 6.1.1.4'
    'H' 'H' 0.0000 0.0000
                         'International Tables Vol C Tables 4.2.6.8 and 6.1.1.4'
    'N' 'N' 0.0311 0.0180
                         'International Tables Vol C Tables 4.2.6.8 and 6.1.1.4'
    'O' 'O' 0.0492 0.0322
                         'International Tables Vol C Tables 4.2.6.8 and 6.1.1.4'
_computing_data_collection
;
APEX3 (Bruker, 2016)
;
_computing_cell_refinement
;
SAINT V8.38A (Bruker, 2016)
;
_computing_data_reduction
;
SAINT V8.38A (Bruker, 2016)
;
_computing_structure_solution
;
<i>SHELXT2018/2</i> (Sheldrick, 2015<i>a</i>)
;
_computing_structure_refinement
;
<i>SHELXL2019/3</i> (Sheldrick, 2015<i>b</i>)
;
_computing_molecular_graphics
;
Mercury CSD 2023.3.1 (Macrae <i>et al.</i>, 2020)
;
_computing_publication_material
;
WinGX (Farrugia, 2012), publCIF (Westrip, 2010) and
enCIFer (Allen <i>et al.</i>, 2004)
;
loop_
    _atom_site_type_symbol
    _atom_site_label
    _atom_site_fract_x
    _atom_site_fract_y
    _atom_site_fract_z
    _atom_site_U_iso_or_equiv
    _atom_site_adp_type
    _atom_site_calc_flag
    _atom_site_occupancy
    _atom_site_disorder_assembly
    _atom_site_disorder_group
    N N1A 0.01973(11) 0.32461(12) 0.86763(9) 0.0373(4) Uani d 1 . .
    N N2A 0.10037(12) 0.31295(12) 0.94684(9) 0.0369(4) Uani d 1 . .
    N N1B 0.33309(12) 0.29008(11) 0.92545(8) 0.0366(4) Uani d 1 . .
    N N2B 0.43666(11) 0.26871(12) 0.81017(9) 0.0379(5) Uani d 1 . .
    N N1C 0.45246(11) 0.26805(12) 0.62597(9) 0.0371(5) Uani d 1 . .
    N N2C 0.37174(11) 0.29061(12) 0.54755(8) 0.0364(4) Uani d 1 . .
    N N1D 0.13381(11) 0.34407(11) 0.57744(8) 0.0337(4) Uani d 1 . .
    N N2D 0.01625(12) 0.34954(12) 0.68750(9) 0.0377(5) Uani d 1 . .
    N N1E 0.47519(12) 0.17761(12) 0.30519(9) 0.0381(5) Uani d 1 . .
    N N2E 0.35445(12) 0.18310(12) 0.41338(9) 0.0373(4) Uani d 1 . .
    N N1F 0.11625(11) 0.20408(11) 0.44473(8) 0.0356(4) Uani d 1 . .
    N N2F 0.03169(11) 0.20625(12) 0.36850(9) 0.0370(4) Uani d 1 . .
    N N1G 0.03976(11) 0.17993(12) 0.18571(8) 0.0376(5) Uani d 1 . .
    N N2G 0.14979(11) 0.16189(11) 0.07271(8) 0.0337(4) Uani d 1 . .
    N N1H 0.38721(12) 0.16992(12) 0.04984(8) 0.0370(4) Uani d 1 . .
    N N2H 0.46979(12) 0.17871(12) 0.12709(9) 0.0388(5) Uani d 1 . .
    O O1A 0.00098(9) 0.44601(9) 0.88824(7) 0.0335(3) Uani d 1 . .
    O O2A 0.08588(9) 0.43600(9) 0.95831(6) 0.0338(3) Uani d 1 . .
    O O1B 0.35557(9) 0.40976(9) 0.91870(7) 0.0337(3) Uani d 1 . .
    O O2B 0.46379(9) 0.38701(9) 0.81292(7) 0.0352(4) Uani d 1 . .
    O O1C 0.48625(9) 0.38453(9) 0.61051(7) 0.0345(4) Uani d 1 . .
    O O2C 0.40256(9) 0.40847(9) 0.54166(6) 0.0334(3) Uani d 1 . .
    O O1D 0.13511(9) 0.46676(9) 0.58421(6) 0.0319(3) Uani d 1 . .
    O O2D 0.01966(9) 0.47234(9) 0.68771(7) 0.0341(3) Uani d 1 . .
    O O1E 0.48563(9) 0.05487(9) 0.31228(7) 0.0341(3) Uani d 1 . .
    O O2E 0.36934(9) 0.06004(9) 0.41532(6) 0.0323(3) Uani d 1 . .
    O O1F 0.09842(9) 0.08375(9) 0.45783(6) 0.0317(3) Uani d 1 . .
    O O2F 0.01090(9) 0.08749(9) 0.38962(6) 0.0333(3) Uani d 1 . .
    O O1G 0.03305(9) 0.05764(9) 0.18821(7) 0.0345(4) Uani d 1 . .
    O O2G 0.14735(9) 0.03970(9) 0.08363(6) 0.0320(3) Uani d 1 . .
    O O1H 0.41613(9) 0.04782(9) 0.04268(6) 0.0341(4) Uani d 1 . .
    O O2H 0.50288(9) 0.05743(9) 0.11104(7) 0.0349(4) Uani d 1 . .
    C C1A 0.11209(12) 0.56298(12) 0.77600(9) 0.0286(4) Uani d 1 . .
    H H1A 0.146513 0.599229 0.771971 0.034 Uiso calc 1 . .
    C C2A 0.08176(12) 0.53194(12) 0.83023(9) 0.0288(4) Uani d 1 . .
    C C3A 0.03400(12) 0.47712(12) 0.83380(9) 0.0290(4) Uani d 1 . .
    C C4A 0.01352(12) 0.45546(13) 0.78728(9) 0.0305(5) Uani d 1 . .
    H H4A -0.019900 0.418364 0.791137 0.037 Uiso calc 1 . .
    C C5A 0.04355(12) 0.48988(13) 0.73467(9) 0.0304(5) Uani d 1 . .
    C C6A 0.09400(12) 0.54303(12) 0.72719(9) 0.0284(4) Uani d 1 . .
    C C7A 0.09606(12) 0.55876(12) 0.88458(9) 0.0302(5) Uani d 1 . .
    H H7A 0.050864 0.547921 0.918968 0.036 Uiso calc 1 . .
    C C8A 0.10142(14) 0.64013(13) 0.88531(10) 0.0366(5) Uani d 1 . .
    H H8A1 0.147926 0.652304 0.853417 0.044 Uiso calc 1 . .
    H H8A2 0.056830 0.663885 0.877726 0.044 Uiso calc 1 . .
    C C9A 0.10401(17) 0.66927(16) 0.94312(12) 0.0511(7) Uani d 1 . .
    H H9A1 0.053928 0.663371 0.973523 0.061 Uiso calc 1 . .
    H H9A2 0.142660 0.638993 0.953716 0.061 Uiso calc 1 . .
    C C10A 0.1218(3) 0.7463(2) 0.94541(19) 0.0819(12) Uani d 1 . .
    H H10A 0.124029 0.756816 0.984540 0.098 Uiso calc 1 . .
    H H10B 0.173188 0.751874 0.916677 0.098 Uiso calc 1 . .
    C C11A 0.0687(2) 0.7992(2) 0.93400(17) 0.0741(10) Uani d 1 . .
    H H11A 0.015931 0.788968 0.957582 0.089 Uiso calc 1 . .
    H H11B 0.073688 0.795814 0.892352 0.089 Uiso calc 1 . .
    C C12A 0.0835(3) 0.8781(2) 0.9491(2) 0.0891(9) Uani d 1 . .
    H H12A 0.077387 0.881824 0.990977 0.107 Uiso calc 1 . .
    H H12B 0.136526 0.888048 0.926132 0.107 Uiso calc 1 . .
    C C13A 0.0310(3) 0.9308(2) 0.9365(2) 0.0891(9) Uani d 1 . .
    H H13A 0.038379 0.928452 0.894783 0.134 Uiso calc 1 . .
    H H13B 0.040764 0.978722 0.947070 0.134 Uiso calc 1 . .
    H H13C -0.021544 0.920860 0.959076 0.134 Uiso calc 1 . .
    C C14A 0.03119(12) 0.37926(13) 0.89471(9) 0.0325(5) Uani d 1 . .
    C C15A 0.07362(13) 0.37376(14) 0.93398(9) 0.0337(5) Uani d 1 . .
    C C16A 0.08748(14) 0.25322(14) 0.92016(11) 0.0388(5) Uani d 1 . .
    C C17A 0.04907(14) 0.25912(14) 0.87915(11) 0.0379(5) Uani d 1 . .
    C C18A 0.04098(17) 0.19712(16) 0.85006(13) 0.0484(6) Uani d 1 . .
    H H18A 0.016045 0.200673 0.822026 0.058 Uiso calc 1 . .
    C C19A 0.06875(18) 0.13180(17) 0.86189(15) 0.0551(7) Uani d 1 . .
    H H19A 0.063055 0.090108 0.842039 0.066 Uiso calc 1 . .
    C C20A 0.10571(18) 0.12589(17) 0.90325(15) 0.0548(7) Uani d 1 . .
    H H20A 0.124559 0.080105 0.911285 0.066 Uiso calc 1 . .
    C C21A 0.11485(17) 0.18509(15) 0.93202(13) 0.0474(6) Uani d 1 . .
    H H21A 0.139702 0.180364 0.960057 0.057 Uiso calc 1 . .
    C C1B 0.23969(12) 0.53729(12) 0.86306(9) 0.0279(4) Uani d 1 . .
    H H1B 0.246255 0.576118 0.837168 0.033 Uiso calc 1 . .
    C C2B 0.30450(13) 0.50271(12) 0.86999(9) 0.0290(4) Uani d 1 . .
    C C3B 0.29276(13) 0.44648(12) 0.90834(9) 0.0295(5) Uani d 1 . .
    C C4B 0.22095(13) 0.42457(12) 0.93779(9) 0.0306(5) Uani d 1 . .
    H H4B 0.214518 0.385889 0.963811 0.037 Uiso calc 1 . .
    C C5B 0.15847(12) 0.45988(12) 0.92877(9) 0.0288(4) Uani d 1 . .
    C C6B 0.16574(13) 0.51797(12) 0.89209(9) 0.0284(4) Uani d 1 . .
    C C7B 0.38444(13) 0.52427(13) 0.83519(9) 0.0312(5) Uani d 1 . .
    H H7B 0.419651 0.505949 0.855868 0.037 Uiso calc 1 . .
    C C8B 0.38895(14) 0.60540(13) 0.83051(10) 0.0357(5) Uani d 1 . .
    H H8B1 0.442184 0.614983 0.807673 0.043 Uiso calc 1 . .
    H H8B2 0.356490 0.623538 0.808089 0.043 Uiso calc 1 . .
    C C9B 0.36497(15) 0.64836(14) 0.88789(10) 0.0381(5) Uani d 1 . .
    H H9B1 0.315722 0.633032 0.914428 0.046 Uiso calc 1 . .
    H H9B2 0.403671 0.639124 0.906927 0.046 Uiso calc 1 . .
    C C10B 0.35690(15) 0.72799(14) 0.87680(10) 0.0383(5) Uani d 1 . .
    H H10C 0.318157 0.736131 0.857678 0.046 Uiso calc 1 . .
    H H10D 0.406093 0.741929 0.849143 0.046 Uiso calc 1 . .
    C C11B 0.33429(16) 0.77695(14) 0.93070(10) 0.0399(6) Uani d 1 . .
    H H11C 0.287618 0.760690 0.960144 0.048 Uiso calc 1 . .
    H H11D 0.375511 0.773243 0.947682 0.048 Uiso calc 1 . .
    C C12B 0.31972(17) 0.85416(15) 0.91742(11) 0.0445(6) Uani d 1 . .
    H H12C 0.279085 0.857641 0.899852 0.053 Uiso calc 1 . .
    H H12D 0.366656 0.870496 0.888352 0.053 Uiso calc 1 . .
    C C13B 0.2960(3) 0.90339(18) 0.97096(14) 0.0878(15) Uani d 1 . .
    H H13D 0.249375 0.887761 0.999856 0.132 Uiso calc 1 . .
    H H13E 0.286575 0.952510 0.959885 0.132 Uiso calc 1 . .
    H H13F 0.336881 0.901689 0.987725 0.132 Uiso calc 1 . .
    C C14B 0.36946(13) 0.34139(13) 0.89522(10) 0.0334(5) Uani d 1 . .
    C C15B 0.42359(13) 0.32961(14) 0.83769(10) 0.0337(5) Uani d 1 . .
    C C16B 0.39646(14) 0.21372(14) 0.83978(10) 0.0371(5) Uani d 1 . .
    C C17B 0.34678(14) 0.22397(14) 0.89810(10) 0.0378(5) Uani d 1 . .
    C C18B 0.30878(17) 0.16579(15) 0.92839(12) 0.0484(7) Uani d 1 . .
    H H18B 0.276695 0.171761 0.968008 0.058 Uiso calc 1 . .
    C C19B 0.31840(19) 0.10066(16) 0.90033(14) 0.0547(7) Uani d 1 . .
    H H19B 0.292422 0.061556 0.920586 0.066 Uiso calc 1 . .
    C C20B 0.36631(18) 0.09103(16) 0.84188(13) 0.0508(7) Uani d 1 . .
    H H20B 0.371890 0.045641 0.822911 0.061 Uiso calc 1 . .
    C C21B 0.40481(15) 0.14605(15) 0.81215(12) 0.0443(6) Uani d 1 . .
    H H21B 0.437327 0.138811 0.772743 0.053 Uiso calc 1 . .
    C C1C 0.39979(12) 0.51949(13) 0.72657(9) 0.0302(5) Uani d 1 . .
    H H1C 0.374357 0.566019 0.731655 0.036 Uiso calc 1 . .
    C C2C 0.42397(12) 0.48674(13) 0.67108(9) 0.0301(5) Uani d 1 . .
    C C3C 0.45892(12) 0.41777(13) 0.66618(9) 0.0317(5) Uani d 1 . .
    C C4C 0.47094(12) 0.38297(13) 0.71257(10) 0.0322(5) Uani d 1 . .
    H H4C 0.494853 0.335816 0.707837 0.039 Uiso calc 1 . .
    C C5C 0.44716(12) 0.41871(13) 0.76614(10) 0.0319(5) Uani d 1 . .
    C C6C 0.41110(12) 0.48731(13) 0.77475(9) 0.0306(5) Uani d 1 . .
    C C7C 0.41435(12) 0.52395(13) 0.61789(9) 0.0308(5) Uani d 1 . .
    H H7C 0.456897 0.503817 0.582861 0.037 Uiso calc 1 . .
    C C8C 0.42341(14) 0.60478(14) 0.62102(10) 0.0368(5) Uani d 1 . .
    H H8C1 0.383934 0.624894 0.657109 0.044 Uiso calc 1 . .
    H H8C2 0.473681 0.610892 0.624869 0.044 Uiso calc 1 . .
    C C9C 0.41781(15) 0.64919(15) 0.57039(11) 0.0412(6) Uani d 1 . .
    H H9C1 0.365639 0.649651 0.568633 0.049 Uiso calc 1 . .
    H H9C2 0.454249 0.628526 0.533169 0.049 Uiso calc 1 . .
    C C10C 0.4368(2) 0.72607(18) 0.58008(16) 0.0599(8) Uani d 1 . .
    H H10E 0.407135 0.741185 0.620863 0.072 Uiso calc 1 . .
    H H10F 0.491499 0.724666 0.575806 0.072 Uiso calc 1 . .
    C C11C 0.42204(18) 0.78211(17) 0.54110(13) 0.0527(7) Uani d 1 . .
    H H11E 0.367682 0.783588 0.544375 0.063 Uiso calc 1 . .
    H H11F 0.453235 0.768865 0.500217 0.063 Uiso calc 1 . .
    C C12C 0.4404(2) 0.85660(18) 0.55547(18) 0.0679(9) Uani d 1 . .
    H H12E 0.407798 0.870685 0.595862 0.081 Uiso calc 1 . .
    H H12F 0.494222 0.854831 0.553539 0.081 Uiso calc 1 . .
    C C13C 0.4281(2) 0.9112(2) 0.51532(17) 0.0722(10) Uani d 1 . .
    H H13G 0.458243 0.896383 0.475073 0.108 Uiso calc 1 . .
    H H13H 0.444052 0.957146 0.524520 0.108 Uiso calc 1 . .
    H H13I 0.373878 0.916420 0.519719 0.108 Uiso calc 1 . .
    C C14C 0.44760(12) 0.32867(13) 0.60181(9) 0.0320(5) Uani d 1 . .
    C C15C 0.40553(13) 0.34069(13) 0.56310(9) 0.0327(5) Uani d 1 . .
    C C16C 0.37706(14) 0.22449(14) 0.57123(10) 0.0360(5) Uani d 1 . .
    C C17C 0.41596(14) 0.21378(14) 0.61151(10) 0.0370(5) Uani d 1 . .
    C C18C 0.41874(17) 0.14589(16) 0.63597(12) 0.0471(6) Uani d 1 . .
    H H18C 0.444077 0.138457 0.663501 0.057 Uiso calc 1 . .
    C C19C 0.38516(18) 0.09086(17) 0.62020(14) 0.0530(7) Uani d 1 . .
    H H19C 0.387045 0.045180 0.636798 0.064 Uiso calc 1 . .
    C C20C 0.34765(18) 0.10175(16) 0.57931(13) 0.0515(7) Uani d 1 . .
    H H20C 0.324876 0.062991 0.568251 0.062 Uiso calc 1 . .
    C C21C 0.34354(15) 0.16681(15) 0.55542(12) 0.0441(6) Uani d 1 . .
    H H21C 0.317921 0.173231 0.527975 0.053 Uiso calc 1 . .
    C C1D 0.27169(12) 0.54650(12) 0.63966(9) 0.0285(4) Uani d 1 . .
    H H1D 0.272478 0.583656 0.665909 0.034 Uiso calc 1 . .
    C C2D 0.20220(12) 0.53448(12) 0.63287(9) 0.0278(4) Uani d 1 . .
    C C3D 0.20300(12) 0.47935(12) 0.59418(9) 0.0282(4) Uani d 1 . .
    C C4D 0.26901(13) 0.43753(12) 0.56461(9) 0.0300(5) Uani d 1 . .
    H H4D 0.268147 0.399809 0.538862 0.036 Uiso calc 1 . .
    C C5D 0.33617(12) 0.45138(12) 0.57305(9) 0.0294(4) Uani d 1 . .
    C C6D 0.34000(12) 0.50673(12) 0.60986(9) 0.0288(4) Uani d 1 . .
    C C7D 0.12823(12) 0.57763(12) 0.66803(9) 0.0291(4) Uani d 1 . .
    H H7D 0.091468 0.574282 0.646616 0.035 Uiso calc 1 . .
    C C8D 0.13895(13) 0.65726(12) 0.67484(9) 0.0309(5) Uani d 1 . .
    H H8D1 0.090834 0.680220 0.702417 0.037 Uiso calc 1 . .
    H H8D2 0.178987 0.661094 0.692553 0.037 Uiso calc 1 . .
    C C9D 0.16091(14) 0.69931(13) 0.61840(9) 0.0335(5) Uani d 1 . .
    H H9D1 0.208676 0.676840 0.590002 0.040 Uiso calc 1 . .
    H H9D2 0.120205 0.698302 0.601048 0.040 Uiso calc 1 . .
    C C10D 0.17211(15) 0.77639(14) 0.63122(10) 0.0392(5) Uani d 1 . .
    H H10G 0.127409 0.795081 0.664624 0.047 Uiso calc 1 . .
    H H10H 0.217518 0.776661 0.643359 0.047 Uiso calc 1 . .
    C C11D 0.18227(15) 0.82696(14) 0.58117(10) 0.0376(5) Uani d 1 . .
    H H11G 0.136189 0.828629 0.569765 0.045 Uiso calc 1 . .
    H H11H 0.226221 0.808207 0.547232 0.045 Uiso calc 1 . .
    C C12D 0.19553(17) 0.90217(15) 0.59639(12) 0.0448(6) Uani d 1 . .
    H H12G 0.153717 0.919233 0.632334 0.054 Uiso calc 1 . .
    H H12H 0.243872 0.900894 0.604703 0.054 Uiso calc 1 . .
    C C13D 0.1995(2) 0.95472(16) 0.54867(14) 0.0559(7) Uani d 1 . .
    H H13J 0.238354 0.936600 0.512199 0.084 Uiso calc 1 . .
    H H13K 0.212812 1.001045 0.559505 0.084 Uiso calc 1 . .
    H H13L 0.149743 0.960604 0.543341 0.084 Uiso calc 1 . .
    C C14D 0.10635(13) 0.40325(13) 0.60646(9) 0.0312(5) Uani d 1 . .
    C C15D 0.04641(13) 0.40614(13) 0.66218(10) 0.0330(5) Uani d 1 . .
    C C16D 0.04642(14) 0.28548(14) 0.65878(11) 0.0368(5) Uani d 1 . .
    C C17D 0.10425(13) 0.28237(14) 0.60357(10) 0.0347(5) Uani d 1 . .
    C C18D 0.13375(15) 0.21554(15) 0.57566(12) 0.0427(6) Uani d 1 . .
    H H18D 0.171551 0.213136 0.537895 0.051 Uiso calc 1 . .
    C C19D 0.10765(17) 0.15413(16) 0.60326(14) 0.0499(7) Uani d 1 . .
    H H19D 0.127940 0.109027 0.584587 0.060 Uiso calc 1 . .
    C C20D 0.05136(17) 0.15683(16) 0.65874(14) 0.0496(7) Uani d 1 . .
    H H20D 0.034808 0.113615 0.677709 0.060 Uiso calc 1 . .
    C C21D 0.02018(16) 0.22111(16) 0.68569(12) 0.0459(6) Uani d 1 . .
    H H21D -0.019291 0.222493 0.722653 0.055 Uiso calc 1 . .
    C C1E 0.40588(12) -0.05922(13) 0.22904(9) 0.0293(4) Uani d 1 . .
    H H1E 0.375978 -0.099365 0.234913 0.035 Uiso calc 1 . .
    C C2E 0.42081(12) -0.03066(12) 0.27683(9) 0.0294(4) Uani d 1 . .
    C C3E 0.46503(12) 0.02748(13) 0.26633(9) 0.0304(5) Uani d 1 . .
    C C4E 0.49151(12) 0.05862(13) 0.21222(10) 0.0323(5) Uani d 1 . .
    H H4E 0.520537 0.099363 0.206545 0.039 Uiso calc 1 . .
    C C5E 0.47444(12) 0.02863(13) 0.16665(9) 0.0309(5) Uani d 1 . .
    C C6E 0.43294(12) -0.03140(13) 0.17319(9) 0.0297(4) Uani d 1 . .
    C C7E 0.38990(12) -0.06223(12) 0.33768(9) 0.0299(5) Uani d 1 . .
    H H7E 0.425382 -0.051981 0.358988 0.036 Uiso calc 1 . .
    C C8E 0.38705(13) -0.14379(12) 0.33417(9) 0.0310(5) Uani d 1 . .
    H H8E1 0.352236 -0.154253 0.312878 0.037 Uiso calc 1 . .
    H H8E2 0.438597 -0.164736 0.310787 0.037 Uiso calc 1 . .
    C C9E 0.36116(13) -0.18145(13) 0.39231(10) 0.0333(5) Uani d 1 . .
    H H9E1 0.400386 -0.179640 0.411057 0.040 Uiso calc 1 . .
    H H9E2 0.313094 -0.156919 0.418655 0.040 Uiso calc 1 . .
    C C10E 0.34873(14) -0.25888(13) 0.38193(10) 0.0360(5) Uani d 1 . .
    H H10I 0.306249 -0.259092 0.366383 0.043 Uiso calc 1 . .
    H H10J 0.395151 -0.280035 0.351216 0.043 Uiso calc 1 . .
    C C11E 0.33109(16) -0.30722(14) 0.43376(11) 0.0402(6) Uani d 1 . .
    H H11I 0.283823 -0.287772 0.464536 0.048 Uiso calc 1 . .
    H H11J 0.373168 -0.308000 0.449799 0.048 Uiso calc 1 . .
    C C12E 0.32096(17) -0.38308(15) 0.41733(11) 0.0448(6) Uani d 1 . .
    H H12I 0.275485 -0.382770 0.405229 0.054 Uiso calc 1 . .
    H H12J 0.365937 -0.400407 0.383589 0.054 Uiso calc 1 . .
    C C13E 0.3116(3) -0.43405(19) 0.46671(15) 0.0787(12) Uani d 1 . .
    H H13M 0.357433 -0.436208 0.477763 0.118 Uiso calc 1 . .
    H H13N 0.304197 -0.481862 0.454202 0.118 Uiso calc 1 . .
    H H13O 0.267140 -0.417215 0.500262 0.118 Uiso calc 1 . .
    C C14E 0.45137(13) 0.12072(13) 0.33392(10) 0.0332(5) Uani d 1 . .
    C C15E 0.39008(13) 0.12366(13) 0.38895(9) 0.0318(5) Uani d 1 . .
    C C16E 0.37697(15) 0.24449(14) 0.38386(11) 0.0390(5) Uani d 1 . .
    C C17E 0.43713(15) 0.24141(14) 0.32955(11) 0.0394(5) Uani d 1 . .
    C C18E 0.45843(18) 0.30495(16) 0.29905(13) 0.0499(7) Uani d 1 . .
    H H18E 0.499308 0.303475 0.262833 0.060 Uiso calc 1 . .
    C C19E 0.4194(2) 0.36885(17) 0.32232(15) 0.0583(8) Uani d 1 . .
    H H19E 0.432434 0.411623 0.301473 0.070 Uiso calc 1 . .
    C C20E 0.3606(2) 0.37169(17) 0.37638(16) 0.0616(8) Uani d 1 . .
    H H20E 0.334773 0.416561 0.391984 0.074 Uiso calc 1 . .
    C C21E 0.33965(18) 0.31108(16) 0.40722(14) 0.0532(7) Uani d 1 . .
    H H21E 0.300129 0.313973 0.444175 0.064 Uiso calc 1 . .
    C C1F 0.24510(12) -0.04690(12) 0.36547(9) 0.0270(4) Uani d 1 . .
    H H1F 0.248944 -0.087531 0.341055 0.032 Uiso calc 1 . .
    C C2F 0.17295(12) -0.01307(12) 0.39400(8) 0.0268(4) Uani d 1 . .
    C C3F 0.16954(12) 0.04688(12) 0.42871(9) 0.0280(4) Uani d 1 . .
    C C4F 0.23374(13) 0.07094(12) 0.43632(9) 0.0288(4) Uani d 1 . .
    H H4F 0.229814 0.111255 0.461076 0.035 Uiso calc 1 . .
    C C5F 0.30404(12) 0.03519(12) 0.40715(9) 0.0283(4) Uani d 1 . .
    C C6F 0.31175(12) -0.02422(12) 0.37091(9) 0.0273(4) Uani d 1 . .
    C C7F 0.10117(12) -0.04126(12) 0.38785(9) 0.0288(4) Uani d 1 . .
    H H7F 0.057173 -0.021298 0.421983 0.035 Uiso calc 1 . .
    C C8F 0.10125(13) -0.12306(13) 0.39126(10) 0.0333(5) Uani d 1 . .
    H H8F1 0.054714 -0.138188 0.385249 0.040 Uiso calc 1 . .
    H H8F2 0.145867 -0.144646 0.359162 0.040 Uiso calc 1 . .
    C C9F 0.10408(17) -0.15202(16) 0.44882(12) 0.0476(5) Uani d 1 . .
    H H9F1 0.073385 -0.118381 0.480819 0.057 Uiso calc 1 . .
    H H9F2 0.157481 -0.154265 0.448056 0.057 Uiso calc 1 . .
    C C10F 0.07421(17) -0.22632(16) 0.46164(12) 0.0476(5) Uani d 1 . .
    H H10K 0.075625 -0.240135 0.500439 0.057 Uiso calc 1 . .
    H H10L 0.020076 -0.222891 0.464178 0.057 Uiso calc 1 . .
    C C11F 0.1149(3) -0.28389(19) 0.41960(16) 0.0722(10) Uani d 1 . .
    H H11K 0.168918 -0.287703 0.417271 0.087 Uiso calc 1 . .
    H H11L 0.113754 -0.270054 0.380724 0.087 Uiso calc 1 . .
    C C12F 0.0839(3) -0.3583(2) 0.4328(2) 0.0788(11) Uani d 1 . .
    H H12K 0.029712 -0.354317 0.435373 0.095 Uiso calc 1 . .
    H H12L 0.112114 -0.390944 0.399373 0.095 Uiso calc 1 . .
    C C13F 0.0883(3) -0.3906(3) 0.4849(2) 0.0902(13) Uani d 1 . .
    H H13P 0.141648 -0.395439 0.483029 0.135 Uiso calc 1 . .
    H H13Q 0.068351 -0.438032 0.488431 0.135 Uiso calc 1 . .
    H H13R 0.058033 -0.360442 0.518790 0.135 Uiso calc 1 . .
    C C14F 0.08770(13) 0.14770(13) 0.43293(9) 0.0328(5) Uani d 1 . .
    C C15F 0.04347(12) 0.14889(13) 0.39488(9) 0.0326(5) Uani d 1 . .
    C C16F 0.06255(14) 0.26659(14) 0.37929(10) 0.0374(5) Uani d 1 . .
    C C17F 0.10295(14) 0.26631(14) 0.41893(11) 0.0378(5) Uani d 1 . .
    C C18F 0.13064(16) 0.33015(15) 0.43138(13) 0.0460(6) Uani d 1 . .
    H H18F 0.157022 0.330496 0.458470 0.055 Uiso calc 1 . .
    C C19F 0.11933(17) 0.39162(16) 0.40427(14) 0.0521(7) Uani d 1 . .
    H H19F 0.138009 0.434593 0.412829 0.062 Uiso calc 1 . .
    C C20F 0.08065(17) 0.39244(16) 0.36400(14) 0.0525(7) Uani d 1 . .
    H H20F 0.073960 0.435525 0.345181 0.063 Uiso calc 1 . .
    C C21F 0.05249(16) 0.33086(15) 0.35186(12) 0.0461(6) Uani d 1 . .
    H H21F 0.026049 0.331597 0.324782 0.055 Uiso calc 1 . .
    C C1G 0.11704(12) -0.04964(12) 0.27926(9) 0.0285(4) Uani d 1 . .
    H H1G 0.149514 -0.091963 0.275966 0.034 Uiso calc 1 . .
    C C2G 0.10085(12) -0.02642(12) 0.23005(9) 0.0285(4) Uani d 1 . .
    C C3G 0.05381(12) 0.03571(13) 0.23635(9) 0.0312(5) Uani d 1 . .
    C C4G 0.02417(12) 0.07484(13) 0.28833(10) 0.0322(5) Uani d 1 . .
    H H4G -0.007624 0.117573 0.291372 0.039 Uiso calc 1 . .
    C C5G 0.04225(12) 0.04985(13) 0.33565(9) 0.0314(5) Uani d 1 . .
    C C6G 0.08738(12) -0.01307(12) 0.33324(9) 0.0286(4) Uani d 1 . .
    C C7G 0.13341(12) -0.06716(12) 0.17120(9) 0.0291(4) Uani d 1 . .
    H H7G 0.097170 -0.056414 0.149631 0.035 Uiso calc 1 . .
    C C8G 0.13865(14) -0.14829(13) 0.17876(9) 0.0333(5) Uani d 1 . .
    H H8G1 0.175207 -0.159948 0.199354 0.040 Uiso calc 1 . .
    H H8G2 0.088090 -0.162174 0.204138 0.040 Uiso calc 1 . .
    C C9G 0.16331(14) -0.19387(14) 0.12258(10) 0.0362(5) Uani d 1 . .
    H H9G1 0.126200 -0.184260 0.102147 0.043 Uiso calc 1 . .
    H H9G2 0.213770 -0.180529 0.096563 0.043 Uiso calc 1 . .
    C C10G 0.16807(15) -0.27291(14) 0.13536(10) 0.0386(5) Uani d 1 . .
    H H10M 0.118003 -0.284838 0.163011 0.046 Uiso calc 1 . .
    H H10N 0.206120 -0.281797 0.155032 0.046 Uiso calc 1 . .
    C C11G 0.18948(17) -0.32324(15) 0.08259(11) 0.0433(6) Uani d 1 . .
    H H11M 0.149321 -0.317600 0.064619 0.052 Uiso calc 1 . .
    H H11N 0.237718 -0.309436 0.053499 0.052 Uiso calc 1 . .
    C C12G 0.19931(18) -0.40085(15) 0.09693(12) 0.0482(6) Uani d 1 . .
    H H12M 0.150953 -0.414655 0.125853 0.058 Uiso calc 1 . .
    H H12N 0.239188 -0.406342 0.115192 0.058 Uiso calc 1 . .
    C C13G 0.2212(3) -0.45132(19) 0.04451(17) 0.0817(12) Uani d 1 . .
    H H13S 0.180048 -0.449230 0.028045 0.123 Uiso calc 1 . .
    H H13T 0.229503 -0.500274 0.056448 0.123 Uiso calc 1 . .
    H H13U 0.268162 -0.437159 0.015071 0.123 Uiso calc 1 . .
    C C14G 0.06437(13) 0.11785(14) 0.16106(10) 0.0333(5) Uani d 1 . .
    C C15G 0.12192(13) 0.10842(13) 0.10437(9) 0.0313(5) Uani d 1 . .
    C C16G 0.12481(13) 0.22918(13) 0.09740(10) 0.0332(5) Uani d 1 . .
    C C17G 0.07168(14) 0.23797(14) 0.15489(10) 0.0360(5) Uani d 1 . .
    C C18G 0.05290(15) 0.30712(15) 0.18035(11) 0.0443(6) Uani d 1 . .
    H H18G 0.017956 0.313729 0.219058 0.053 Uiso calc 1 . .
    C C19G 0.08434(16) 0.36456(15) 0.15000(12) 0.0443(6) Uani d 1 . .
    H H19G 0.072374 0.410866 0.168088 0.053 Uiso calc 1 . .
    C C20G 0.13404(16) 0.35630(15) 0.09253(12) 0.0451(6) Uani d 1 . .
    H H20G 0.153980 0.397245 0.071357 0.054 Uiso calc 1 . .
    C C21G 0.15443(16) 0.28948(15) 0.06624(11) 0.0424(6) Uani d 1 . .
    H H21G 0.188447 0.284237 0.027131 0.051 Uiso calc 1 . .
    C C1H 0.27750(12) -0.06322(12) 0.14296(9) 0.0280(4) Uani d 1 . .
    H H1H 0.275954 -0.099674 0.170333 0.034 Uiso calc 1 . .
    C C2H 0.34798(12) -0.03711(12) 0.11237(9) 0.0278(4) Uani d 1 . .
    C C3H 0.34745(13) 0.01771(12) 0.07375(9) 0.0296(5) Uani d 1 . .
    C C4H 0.28179(13) 0.04321(12) 0.06430(9) 0.0298(5) Uani d 1 . .
    H H4H 0.283296 0.079896 0.037118 0.036 Uiso calc 1 . .
    C C5H 0.21383(13) 0.01474(12) 0.09485(9) 0.0286(4) Uani d 1 . .
    C C6H 0.20926(12) -0.03866(12) 0.13551(9) 0.0280(4) Uani d 1 . .
    C C7H 0.42147(12) -0.06688(13) 0.12057(9) 0.0308(5) Uani d 1 . .
    H H7H 0.464410 -0.053927 0.085316 0.037 Uiso calc 1 . .
    C C8H 0.42761(14) -0.14867(14) 0.12373(10) 0.0370(5) Uani d 1 . .
    H H8H1 0.476624 -0.163838 0.128990 0.044 Uiso calc 1 . .
    H H8H2 0.386127 -0.162883 0.158760 0.044 Uiso calc 1 . .
    C C9H 0.42328(16) -0.18934(14) 0.07092(12) 0.0468(6) Uani d 1 . .
    H H9HC 0.460850 -0.172740 0.034651 0.056 Uiso calc 0.7 A 2
    H H9HD 0.371663 -0.181329 0.068254 0.056 Uiso calc 0.7 A 2
    H H9HA 0.368195 -0.190137 0.077045 0.056 Uiso calc 0.3 B 1
    H H9HB 0.444341 -0.158157 0.037327 0.056 Uiso calc 0.3 B 1
    C C10H 0.4416(4) -0.2713(2) 0.0794(3) 0.0563(14) Uani d 0.7 C 2
    H H10O 0.495196 -0.278253 0.077934 0.068 Uiso calc 0.7 C 2
    H H10P 0.408740 -0.284250 0.118851 0.068 Uiso calc 0.7 C 2
    C C11H 0.4306(3) -0.3221(2) 0.03576(19) 0.0529(10) Uani d 0.7 C 2
    H H11O 0.375260 -0.321878 0.042676 0.063 Uiso calc 0.7 C 2
    H H11P 0.454894 -0.303172 -0.003624 0.063 Uiso calc 0.7 C 2
    C C12H 0.4611(5) -0.3981(3) 0.0355(3) 0.097(2) Uani d 0.7 C 2
    H H12O 0.449695 -0.425186 0.005017 0.116 Uiso calc 0.7 C 2
    H H12P 0.517363 -0.398955 0.024037 0.116 Uiso calc 0.7 C 2
    C C13H 0.4331(5) -0.4349(3) 0.0888(3) 0.115(3) Uani d 0.7 C 2
    H H13V 0.456889 -0.483932 0.083498 0.173 Uiso calc 0.7 C 2
    H H13W 0.445547 -0.409919 0.119267 0.173 Uiso calc 0.7 C 2
    H H13$ 0.377649 -0.436239 0.100183 0.173 Uiso calc 0.7 C 2
    C C10I 0.4559(7) -0.2606(4) 0.0507(5) 0.046(2) Uani d 0.3 C 1
    H H10Q 0.510243 -0.265541 0.047700 0.055 Uiso calc 0.3 C 1
    H H10R 0.452765 -0.270735 0.011837 0.055 Uiso calc 0.3 C 1
    C C11I 0.4110(7) -0.3111(6) 0.0944(5) 0.058(2) Uani d 0.3 C 1
    H H11Q 0.413609 -0.298508 0.133023 0.070 Uiso calc 0.3 C 1
    H H11R 0.356884 -0.304136 0.097133 0.070 Uiso calc 0.3 C 1
    C C12I 0.4359(10) -0.3855(7) 0.0816(7) 0.086(4) Uani d 0.3 C 1
    H H12Q 0.412939 -0.412385 0.117565 0.104 Uiso calc 0.3 C 1
    H H12R 0.491896 -0.390610 0.072203 0.104 Uiso calc 0.3 C 1
    C C13I 0.4186(8) -0.4194(7) 0.0349(5) 0.087(4) Uani d 0.3 C 1
    H H13Z 0.438348 -0.469666 0.030493 0.130 Uiso calc 0.3 C 1
    H H131 0.363144 -0.416600 0.043970 0.130 Uiso calc 0.3 C 1
    H H132 0.442413 -0.394739 -0.001570 0.130 Uiso calc 0.3 C 1
    C C14H 0.42146(13) 0.11436(14) 0.06413(9) 0.0334(5) Uani d 1 . .
    C C15H 0.46477(13) 0.11917(14) 0.10241(10) 0.0335(5) Uani d 1 . .
    C C16H 0.43306(14) 0.23827(15) 0.11409(11) 0.0388(5) Uani d 1 . .
    C C17H 0.39301(14) 0.23471(14) 0.07413(10) 0.0382(5) Uani d 1 . .
    C C18H 0.35794(16) 0.29742(16) 0.06018(12) 0.0459(6) Uani d 1 . .
    H H18H 0.331652 0.295334 0.033125 0.055 Uiso calc 1 . .
    C C19H 0.36159(18) 0.36142(17) 0.08550(14) 0.0515(7) Uani d 1 . .
    H H19H 0.338112 0.403866 0.075792 0.062 Uiso calc 1 . .
    C C20H 0.39997(18) 0.36478(17) 0.12589(14) 0.0539(7) Uani d 1 . .
    H H20H 0.401714 0.409604 0.143439 0.065 Uiso calc 1 . .
    C C21H 0.43475(17) 0.30478(16) 0.14032(13) 0.0483(6) Uani d 1 . .
    H H21H 0.460026 0.307896 0.167962 0.058 Uiso calc 1 . .
    N N1R 0.1892(2) 0.11582(17) 0.70789(15) 0.0738(8) Uani d 1 . .
    C C1R 0.24828(16) 0.37466(17) 0.76508(13) 0.0496(7) Uani d 1 . .
    H H1R 0.257286 0.420900 0.776131 0.060 Uiso calc 1 . .
    C C2R 0.23664(17) 0.36444(17) 0.71276(13) 0.0498(7) Uani d 1 . .
    H H2R 0.237774 0.403673 0.687866 0.060 Uiso calc 1 . .
    C C3R 0.22340(15) 0.29752(16) 0.69660(11) 0.0447(6) Uani d 1 . .
    H H3R 0.215834 0.290420 0.660467 0.054 Uiso calc 1 . .
    C C4R 0.22117(14) 0.24027(15) 0.73350(11) 0.0404(6) Uani d 1 . .
    C C5R 0.23358(15) 0.25102(16) 0.78595(12) 0.0450(6) Uani d 1 . .
    H H5R 0.232848 0.212023 0.810994 0.054 Uiso calc 1 . .
    C C6R 0.24682(16) 0.31767(17) 0.80135(12) 0.0484(7) Uani d 1 . .
    H H6R 0.255078 0.324889 0.837208 0.058 Uiso calc 1 . .
    C C7R 0.20425(18) 0.17100(18) 0.71861(14) 0.0533(7) Uani d 1 . .
    N N1S 0.26720(15) 0.68326(14) 0.75464(11) 0.0511(6) Uani d 1 . .
    C C1S 0.2464(3) 0.9685(2) 0.76040(19) 0.0765(11) Uani d 1 . .
    H H1S 0.242855 1.019376 0.761496 0.092 Uiso calc 1 . .
    C C2S 0.3163(2) 0.93123(19) 0.74963(17) 0.0674(9) Uani d 1 . .
    H H2S 0.360720 0.956475 0.743134 0.081 Uiso calc 1 . .
    C C3S 0.32186(17) 0.85790(17) 0.74830(13) 0.0505(7) Uani d 1 . .
    H H3S 0.369991 0.832072 0.740580 0.061 Uiso calc 1 . .
    C C4S 0.25634(15) 0.82161(15) 0.75835(10) 0.0401(6) Uani d 1 . .
    C C5S 0.18561(17) 0.85922(18) 0.76939(13) 0.0537(7) Uani d 1 . .
    H H5S 0.140775 0.834438 0.776666 0.064 Uiso calc 1 . .
    C C6S 0.1819(2) 0.9327(2) 0.76955(18) 0.0742(11) Uani d 1 . .
    H H6S 0.134253 0.958985 0.776055 0.089 Uiso calc 1 . .
    C C7S 0.26201(15) 0.74465(16) 0.75660(11) 0.0427(6) Uani d 1 . .
    N N1T 0.2058(2) 0.38615(18) 0.21522(16) 0.0766(9) Uani d 1 . .
    C C1T 0.26500(18) 0.11411(18) 0.26130(14) 0.0554(7) Uani d 1 . .
    H H1T 0.274420 0.065850 0.270489 0.066 Uiso calc 1 . .
    C C2T 0.26497(18) 0.16903(19) 0.29874(12) 0.0559(8) Uani d 1 . .
    H H2T 0.274544 0.158410 0.333790 0.067 Uiso calc 1 . .
    C C3T 0.25136(17) 0.23856(18) 0.28617(13) 0.0524(7) Uani d 1 . .
    H H3T 0.251791 0.276023 0.312276 0.063 Uiso calc 1 . .
    C C4T 0.23692(15) 0.25449(16) 0.23532(12) 0.0437(6) Uani d 1 . .
    C C5T 0.23741(16) 0.19977(17) 0.19669(11) 0.0470(6) Uani d 1 . .
    H H5T 0.228344 0.210611 0.161479 0.056 Uiso calc 1 . .
    C C6T 0.25112(17) 0.12970(17) 0.20978(13) 0.0511(7) Uani d 1 . .
    H H6T 0.251122 0.092025 0.183721 0.061 Uiso calc 1 . .
    C C7T 0.22001(18) 0.32777(18) 0.22347(15) 0.0559(7) Uani d 1 . .
    N N1U 0.26218(14) 0.80041(14) 0.25829(10) 0.0480(5) Uani d 1 . .
    C C1U 0.2880(3) 0.5158(2) 0.2582(2) 0.0779(11) Uani d 1 . .
    H H1U 0.293559 0.464948 0.258163 0.093 Uiso calc 1 . .
    C C2U 0.3495(2) 0.5536(2) 0.25224(19) 0.0739(10) Uani d 1 . .
    H H2U 0.397412 0.529096 0.248033 0.089 Uiso calc 1 . .
    C C3U 0.34262(19) 0.62697(17) 0.25232(14) 0.0546(7) Uani d 1 . .
    H H3U 0.385615 0.653504 0.248046 0.065 Uiso calc 1 . .
    C C4U 0.27186(15) 0.66231(15) 0.25873(11) 0.0414(6) Uani d 1 . .
    C C5U 0.20872(19) 0.62417(18) 0.26471(14) 0.0553(7) Uani d 1 . .
    H H5U 0.160576 0.648233 0.269032 0.066 Uiso calc 1 . .
    C C6U 0.2178(2) 0.5494(2) 0.26420(18) 0.0722(10) Uani d 1 . .
    H H6U 0.175616 0.521871 0.268003 0.087 Uiso calc 1 . .
    C C7U 0.26606(14) 0.73938(16) 0.25833(11) 0.0395(6) Uani d 1 . .
loop_
    _atom_site_aniso_label
    _atom_site_aniso_U_11
    _atom_site_aniso_U_22
    _atom_site_aniso_U_33
    _atom_site_aniso_U_12
    _atom_site_aniso_U_13
    _atom_site_aniso_U_23
    N1A 0.0352(10) 0.0366(12) 0.0405(11) -0.0068(8) -0.0126(8) 0.0064(9)
    N2A 0.0401(11) 0.0367(12) 0.0336(10) -0.0073(9) -0.0114(8) 0.0080(8)
    N1B 0.0430(11) 0.0354(12) 0.0292(9) 0.0042(9) -0.0110(8) 0.0005(8)
    N2B 0.0347(10) 0.0417(12) 0.0333(10) 0.0056(9) -0.0081(8) -0.0030(9)
    N1C 0.0364(10) 0.0385(12) 0.0340(10) 0.0045(8) -0.0102(8) -0.0077(9)
    N2C 0.0377(10) 0.0383(12) 0.0299(9) 0.0015(8) -0.0080(8) -0.0080(8)
    N1D 0.0372(10) 0.0341(11) 0.0309(9) -0.0040(8) -0.0126(8) -0.0023(8)
    N2D 0.0424(11) 0.0384(12) 0.0331(10) -0.0112(9) -0.0122(8) 0.0025(8)
    N1E 0.0426(11) 0.0395(12) 0.0331(10) -0.0123(9) -0.0123(8) 0.0005(9)
    N2E 0.0404(11) 0.0369(12) 0.0344(10) -0.0072(9) -0.0117(8) -0.0050(8)
    N1F 0.0380(10) 0.0324(11) 0.0328(10) 0.0027(8) -0.0085(8) -0.0035(8)
    N2F 0.0330(10) 0.0387(12) 0.0340(10) 0.0047(8) -0.0059(8) 0.0013(8)
    N1G 0.0347(10) 0.0409(12) 0.0307(10) 0.0071(9) -0.0047(8) 0.0028(8)
    N2G 0.0401(10) 0.0354(11) 0.0237(9) 0.0007(8) -0.0091(8) 0.0015(8)
    N1H 0.0407(11) 0.0389(12) 0.0314(10) -0.0116(9) -0.0107(8) 0.0074(8)
    N2H 0.0377(11) 0.0422(13) 0.0370(10) -0.0099(9) -0.0121(9) 0.0041(9)
    O1A 0.0311(8) 0.0367(9) 0.0271(7) -0.0008(7) -0.0029(6) 0.0053(6)
    O2A 0.0335(8) 0.0386(10) 0.0246(7) -0.0053(7) -0.0035(6) 0.0027(6)
    O1B 0.0383(8) 0.0358(9) 0.0280(7) 0.0023(7) -0.0135(6) -0.0036(6)
    O2B 0.0333(8) 0.0411(10) 0.0303(8) 0.0000(7) -0.0103(6) -0.0012(7)
    O1C 0.0312(8) 0.0381(10) 0.0281(8) -0.0002(7) -0.0028(6) -0.0092(7)
    O2C 0.0326(8) 0.0358(9) 0.0248(7) 0.0004(7) -0.0015(6) -0.0039(6)
    O1D 0.0355(8) 0.0332(9) 0.0278(7) -0.0050(6) -0.0115(6) 0.0029(6)
    O2D 0.0372(8) 0.0351(9) 0.0295(8) -0.0014(7) -0.0111(6) -0.0016(6)
    O1E 0.0331(8) 0.0384(10) 0.0312(8) -0.0040(7) -0.0111(6) -0.0024(7)
    O2E 0.0350(8) 0.0357(9) 0.0276(7) -0.0060(7) -0.0118(6) 0.0009(6)
    O1F 0.0313(8) 0.0329(9) 0.0248(7) 0.0041(6) -0.0027(6) -0.0006(6)
    O2F 0.0295(8) 0.0366(9) 0.0266(7) 0.0022(6) -0.0013(6) -0.0027(6)
    O1G 0.0317(8) 0.0429(10) 0.0285(8) -0.0027(7) -0.0095(6) 0.0075(7)
    O2G 0.0362(8) 0.0333(9) 0.0272(7) -0.0014(7) -0.0119(6) 0.0004(6)
    O1H 0.0347(8) 0.0383(9) 0.0242(7) -0.0086(7) -0.0024(6) 0.0008(6)
    O2H 0.0329(8) 0.0398(10) 0.0273(7) -0.0053(7) -0.0035(6) 0.0032(7)
    C1A 0.0296(10) 0.0244(11) 0.0268(10) 0.0018(8) -0.0042(8) -0.0002(8)
    C2A 0.0274(10) 0.0280(12) 0.0258(10) 0.0049(8) -0.0037(8) -0.0004(8)
    C3A 0.0265(10) 0.0290(12) 0.0249(10) 0.0026(8) -0.0013(8) 0.0023(8)
    C4A 0.0269(10) 0.0292(12) 0.0307(11) -0.0001(8) -0.0044(8) 0.0005(9)
    C5A 0.0296(10) 0.0311(12) 0.0268(10) 0.0032(9) -0.0061(8) -0.0020(9)
    C6A 0.0282(10) 0.0266(11) 0.0253(10) 0.0050(8) -0.0038(8) 0.0005(8)
    C7A 0.0301(10) 0.0317(12) 0.0231(10) 0.0000(9) -0.0023(8) -0.0011(8)
    C8A 0.0381(12) 0.0326(13) 0.0327(11) 0.0010(10) -0.0045(9) -0.0049(9)
    C9A 0.0529(16) 0.0496(17) 0.0444(15) 0.0015(13) -0.0093(12) -0.0198(13)
    C10A 0.102(3) 0.065(2) 0.075(2) 0.004(2) -0.029(2) -0.024(2)
    C11A 0.085(3) 0.083(3) 0.062(2) -0.017(2) -0.0318(19) 0.0046(19)
    C12A 0.092(2) 0.0673(19) 0.111(2) -0.0048(15) -0.0383(19) 0.0002(17)
    C13A 0.092(2) 0.0673(19) 0.111(2) -0.0048(15) -0.0383(19) 0.0002(17)
    C14A 0.0287(10) 0.0360(13) 0.0283(10) -0.0068(9) -0.0032(8) 0.0067(9)
    C15A 0.0318(11) 0.0392(14) 0.0250(10) -0.0058(9) -0.0025(8) 0.0051(9)
    C16A 0.0387(12) 0.0383(14) 0.0383(12) -0.0072(10) -0.0109(10) 0.0089(10)
    C17A 0.0373(12) 0.0349(14) 0.0414(13) -0.0089(10) -0.0122(10) 0.0053(10)
    C18A 0.0498(15) 0.0424(16) 0.0588(17) -0.0083(12) -0.0250(13) 0.0024(13)
    C19A 0.0594(18) 0.0366(16) 0.072(2) -0.0091(13) -0.0246(15) -0.0024(14)
    C20A 0.0602(18) 0.0361(16) 0.0691(19) -0.0036(13) -0.0235(15) 0.0092(14)
    C21A 0.0550(16) 0.0384(15) 0.0530(16) -0.0069(12) -0.0232(13) 0.0116(12)
    C1B 0.0352(11) 0.0254(11) 0.0207(9) -0.0032(8) -0.0062(8) -0.0017(8)
    C2B 0.0345(11) 0.0280(12) 0.0225(9) -0.0049(9) -0.0065(8) -0.0053(8)
    C3B 0.0345(11) 0.0308(12) 0.0230(9) 0.0008(9) -0.0102(8) -0.0059(8)
    C4B 0.0414(12) 0.0280(12) 0.0203(9) -0.0038(9) -0.0077(8) -0.0021(8)
    C5B 0.0329(11) 0.0295(12) 0.0204(9) -0.0046(9) -0.0039(8) -0.0028(8)
    C6B 0.0354(11) 0.0261(11) 0.0200(9) -0.0006(9) -0.0049(8) -0.0040(8)
    C7B 0.0315(11) 0.0348(13) 0.0258(10) -0.0037(9) -0.0077(8) -0.0021(9)
    C8B 0.0391(12) 0.0355(13) 0.0297(11) -0.0093(10) -0.0069(9) -0.0031(9)
    C9B 0.0465(13) 0.0352(14) 0.0316(11) -0.0094(10) -0.0110(10) -0.0054(10)
    C10B 0.0453(13) 0.0365(14) 0.0316(11) -0.0070(10) -0.0106(10) -0.0041(10)
    C11B 0.0512(14) 0.0367(14) 0.0310(11) -0.0070(11) -0.0125(10) -0.0042(10)
    C12B 0.0583(16) 0.0381(15) 0.0344(12) -0.0063(12) -0.0115(11) -0.0023(11)
    C13B 0.179(5) 0.0340(18) 0.0440(17) 0.009(2) -0.034(2) -0.0076(14)
    C14B 0.0356(11) 0.0367(13) 0.0289(11) 0.0046(10) -0.0138(9) -0.0023(9)
    C15B 0.0299(11) 0.0389(14) 0.0316(11) 0.0039(9) -0.0109(9) -0.0001(10)
    C16B 0.0352(12) 0.0386(14) 0.0357(12) 0.0081(10) -0.0119(10) -0.0006(10)
    C17B 0.0431(13) 0.0337(13) 0.0351(12) 0.0082(10) -0.0137(10) 0.0009(10)
    C18B 0.0606(17) 0.0383(15) 0.0373(13) 0.0045(12) -0.0067(12) 0.0050(11)
    C19B 0.0689(19) 0.0333(15) 0.0543(17) 0.0038(13) -0.0125(14) 0.0058(12)
    C20B 0.0586(17) 0.0352(15) 0.0552(16) 0.0117(12) -0.0178(13) -0.0079(12)
    C21B 0.0442(14) 0.0417(15) 0.0421(13) 0.0107(11) -0.0113(11) -0.0066(11)
    C1C 0.0283(10) 0.0301(12) 0.0283(10) -0.0030(8) -0.0046(8) -0.0039(9)
    C2C 0.0246(10) 0.0344(13) 0.0275(10) -0.0044(8) -0.0034(8) -0.0023(9)
    C3C 0.0257(10) 0.0384(13) 0.0265(10) -0.0010(9) -0.0034(8) -0.0088(9)
    C4C 0.0274(10) 0.0335(13) 0.0320(11) 0.0017(9) -0.0062(8) -0.0046(9)
    C5C 0.0254(10) 0.0384(13) 0.0297(11) -0.0023(9) -0.0068(8) -0.0017(9)
    C6C 0.0261(10) 0.0356(13) 0.0281(10) -0.0049(9) -0.0062(8) -0.0049(9)
    C7C 0.0296(10) 0.0326(13) 0.0244(10) -0.0040(9) -0.0013(8) -0.0022(9)
    C8C 0.0366(12) 0.0366(14) 0.0334(11) -0.0089(10) -0.0059(9) -0.0015(10)
    C9C 0.0387(13) 0.0406(15) 0.0411(13) -0.0099(11) -0.0081(10) 0.0075(11)
    C10C 0.0597(18) 0.0480(19) 0.077(2) -0.0182(14) -0.0272(16) 0.0127(16)
    C11C 0.0522(16) 0.0534(19) 0.0483(15) -0.0098(13) -0.0105(13) 0.0007(13)
    C12C 0.073(2) 0.0448(19) 0.085(2) -0.0119(16) -0.0245(19) -0.0144(17)
    C13C 0.070(2) 0.062(2) 0.077(2) 0.0021(17) -0.0174(19) -0.0172(19)
    C14C 0.0290(10) 0.0344(13) 0.0259(10) 0.0036(9) -0.0019(8) -0.0077(9)
    C15C 0.0318(11) 0.0344(13) 0.0241(10) 0.0031(9) -0.0007(8) -0.0059(9)
    C16C 0.0354(12) 0.0353(13) 0.0318(11) 0.0026(10) -0.0053(9) -0.0060(10)
    C17C 0.0362(12) 0.0347(13) 0.0346(12) 0.0041(10) -0.0064(9) -0.0060(10)
    C18C 0.0525(15) 0.0422(16) 0.0466(14) 0.0039(12) -0.0184(12) -0.0007(12)
    C19C 0.0605(18) 0.0378(16) 0.0585(17) -0.0011(13) -0.0179(14) 0.0026(13)
    C20C 0.0567(17) 0.0391(16) 0.0583(17) -0.0072(13) -0.0184(14) -0.0066(13)
    C21C 0.0442(14) 0.0436(16) 0.0459(14) -0.0007(11) -0.0175(11) -0.0065(12)
    C1D 0.0341(11) 0.0248(11) 0.0228(9) -0.0040(8) -0.0045(8) 0.0000(8)
    C2D 0.0341(11) 0.0248(11) 0.0208(9) -0.0016(8) -0.0049(8) 0.0033(8)
    C3D 0.0329(11) 0.0294(12) 0.0214(9) -0.0043(9) -0.0079(8) 0.0050(8)
    C4D 0.0383(11) 0.0282(12) 0.0209(9) -0.0024(9) -0.0067(8) -0.0010(8)
    C5D 0.0322(11) 0.0301(12) 0.0212(9) -0.0012(9) -0.0032(8) 0.0012(8)
    C6D 0.0332(11) 0.0285(12) 0.0206(9) -0.0038(9) -0.0038(8) 0.0029(8)
    C7D 0.0321(11) 0.0276(12) 0.0252(10) 0.0010(9) -0.0074(8) 0.0010(8)
    C8D 0.0362(11) 0.0271(12) 0.0250(10) 0.0013(9) -0.0056(9) 0.0007(8)
    C9D 0.0392(12) 0.0296(12) 0.0274(10) 0.0004(9) -0.0064(9) 0.0019(9)
    C10D 0.0497(14) 0.0334(14) 0.0294(11) -0.0016(11) -0.0073(10) 0.0005(10)
    C11D 0.0422(13) 0.0339(13) 0.0338(12) -0.0013(10) -0.0094(10) 0.0050(10)
    C12D 0.0533(15) 0.0348(14) 0.0425(14) -0.0042(11) -0.0112(12) 0.0056(11)
    C13D 0.0676(19) 0.0373(16) 0.0611(18) -0.0067(14) -0.0191(15) 0.0120(13)
    C14D 0.0342(11) 0.0341(13) 0.0278(10) -0.0065(9) -0.0129(9) 0.0029(9)
    C15D 0.0330(11) 0.0366(13) 0.0302(11) -0.0040(9) -0.0117(9) -0.0004(9)
    C16D 0.0419(13) 0.0354(14) 0.0380(12) -0.0091(10) -0.0188(10) 0.0000(10)
    C17D 0.0367(12) 0.0355(13) 0.0364(12) -0.0079(10) -0.0174(10) 0.0000(10)
    C18D 0.0444(14) 0.0386(15) 0.0463(14) -0.0050(11) -0.0164(11) -0.0051(11)
    C19D 0.0536(16) 0.0345(15) 0.0678(18) -0.0077(12) -0.0278(14) -0.0019(13)
    C20D 0.0578(17) 0.0365(15) 0.0645(18) -0.0168(12) -0.0312(14) 0.0098(13)
    C21D 0.0515(15) 0.0439(16) 0.0457(14) -0.0187(12) -0.0181(12) 0.0081(12)
    C1E 0.0257(10) 0.0302(12) 0.0293(10) 0.0003(8) -0.0064(8) -0.0010(9)
    C2E 0.0250(10) 0.0320(12) 0.0272(10) 0.0031(8) -0.0049(8) -0.0019(9)
    C3E 0.0265(10) 0.0344(13) 0.0284(10) 0.0004(9) -0.0075(8) -0.0049(9)
    C4E 0.0273(10) 0.0343(13) 0.0323(11) -0.0047(9) -0.0059(9) -0.0006(9)
    C5E 0.0254(10) 0.0360(13) 0.0268(10) -0.0013(9) -0.0033(8) 0.0019(9)
    C6E 0.0258(10) 0.0311(12) 0.0286(10) 0.0013(8) -0.0053(8) -0.0024(9)
    C7E 0.0289(10) 0.0319(12) 0.0272(10) -0.0002(9) -0.0077(8) -0.0011(9)
    C8E 0.0308(11) 0.0314(12) 0.0281(10) 0.0029(9) -0.0077(8) -0.0028(9)
    C9E 0.0369(12) 0.0308(13) 0.0293(11) 0.0038(9) -0.0088(9) -0.0014(9)
    C10E 0.0384(12) 0.0324(13) 0.0318(11) 0.0006(10) -0.0055(9) -0.0018(9)
    C11E 0.0493(14) 0.0340(14) 0.0344(12) -0.0007(11) -0.0110(10) 0.0027(10)
    C12E 0.0547(16) 0.0398(15) 0.0347(12) -0.0055(12) -0.0082(11) 0.0034(11)
    C13E 0.143(4) 0.0437(19) 0.0490(18) -0.024(2) -0.029(2) 0.0090(14)
    C14E 0.0342(11) 0.0372(13) 0.0310(11) -0.0078(9) -0.0137(9) -0.0023(9)
    C15E 0.0343(11) 0.0357(13) 0.0285(10) -0.0076(9) -0.0137(9) -0.0009(9)
    C16E 0.0444(13) 0.0340(14) 0.0424(13) -0.0100(10) -0.0183(11) -0.0026(10)
    C17E 0.0466(14) 0.0374(14) 0.0372(12) -0.0125(11) -0.0164(11) -0.0010(10)
    C18E 0.0634(18) 0.0433(17) 0.0451(14) -0.0192(13) -0.0183(13) 0.0040(12)
    C19E 0.078(2) 0.0383(17) 0.0668(19) -0.0214(15) -0.0322(17) 0.0086(14)
    C20E 0.070(2) 0.0347(17) 0.081(2) -0.0077(14) -0.0260(18) -0.0067(15)
    C21E 0.0574(17) 0.0400(16) 0.0589(17) -0.0097(13) -0.0143(14) -0.0097(13)
    C1F 0.0323(10) 0.0248(11) 0.0219(9) -0.0012(8) -0.0071(8) 0.0002(8)
    C2F 0.0299(10) 0.0274(11) 0.0204(9) -0.0025(8) -0.0049(8) 0.0048(8)
    C3F 0.0310(10) 0.0289(12) 0.0202(9) 0.0013(8) -0.0044(8) 0.0020(8)
    C4F 0.0373(11) 0.0256(11) 0.0209(9) -0.0005(9) -0.0071(8) -0.0004(8)
    C5F 0.0320(11) 0.0316(12) 0.0218(9) -0.0043(9) -0.0092(8) 0.0030(8)
    C6F 0.0294(10) 0.0288(12) 0.0213(9) -0.0011(8) -0.0060(8) 0.0031(8)
    C7F 0.0275(10) 0.0320(12) 0.0229(9) -0.0023(8) -0.0033(8) 0.0012(8)
    C8F 0.0339(11) 0.0330(13) 0.0309(11) -0.0061(9) -0.0074(9) 0.0031(9)
    C9F 0.0531(11) 0.0460(12) 0.0398(10) -0.0057(9) -0.0104(8) 0.0067(8)
    C10F 0.0531(11) 0.0460(12) 0.0398(10) -0.0057(9) -0.0104(8) 0.0067(8)
    C11F 0.102(3) 0.052(2) 0.064(2) -0.0063(19) -0.030(2) 0.0050(16)
    C12F 0.094(3) 0.047(2) 0.094(3) -0.0084(19) -0.029(2) 0.0078(19)
    C13F 0.083(3) 0.085(3) 0.088(3) -0.009(2) -0.010(2) -0.006(2)
    C14F 0.0316(11) 0.0332(13) 0.0257(10) 0.0049(9) -0.0009(8) -0.0009(9)
    C15F 0.0277(10) 0.0350(13) 0.0272(10) 0.0048(9) -0.0006(8) -0.0031(9)
    C16F 0.0336(12) 0.0360(14) 0.0360(12) 0.0059(10) -0.0050(9) -0.0004(10)
    C17F 0.0367(12) 0.0339(13) 0.0355(12) 0.0052(10) -0.0043(10) -0.0009(10)
    C18F 0.0486(15) 0.0376(15) 0.0517(15) 0.0021(11) -0.0179(12) -0.0027(12)
    C19F 0.0541(16) 0.0339(15) 0.0656(18) -0.0021(12) -0.0173(14) 0.0009(13)
    C20F 0.0551(17) 0.0372(16) 0.0602(17) 0.0041(12) -0.0146(14) 0.0096(13)
    C21F 0.0456(14) 0.0432(16) 0.0472(14) 0.0053(12) -0.0145(12) 0.0062(12)
    C1G 0.0261(10) 0.0308(12) 0.0267(10) -0.0038(8) -0.0061(8) 0.0024(8)
    C2G 0.0254(10) 0.0327(12) 0.0255(10) -0.0068(8) -0.0053(8) 0.0007(8)
    C3G 0.0261(10) 0.0386(13) 0.0274(10) -0.0051(9) -0.0066(8) 0.0060(9)
    C4G 0.0266(10) 0.0340(13) 0.0314(11) 0.0020(9) -0.0049(8) 0.0023(9)
    C5G 0.0261(10) 0.0361(13) 0.0268(10) -0.0017(9) -0.0023(8) -0.0013(9)
    C6G 0.0246(10) 0.0322(12) 0.0264(10) -0.0056(8) -0.0049(8) 0.0023(9)
    C7G 0.0314(11) 0.0318(12) 0.0235(10) -0.0060(9) -0.0080(8) 0.0018(8)
    C8G 0.0390(12) 0.0339(13) 0.0268(10) -0.0111(10) -0.0094(9) 0.0011(9)
    C9G 0.0437(13) 0.0367(14) 0.0281(11) -0.0088(10) -0.0109(9) 0.0000(9)
    C10G 0.0473(14) 0.0376(14) 0.0303(11) -0.0082(11) -0.0115(10) -0.0018(10)
    C11G 0.0553(15) 0.0384(15) 0.0347(12) -0.0091(12) -0.0123(11) -0.0043(11)
    C12G 0.0564(16) 0.0409(16) 0.0420(14) -0.0071(12) -0.0092(12) -0.0062(12)
    C13G 0.133(4) 0.042(2) 0.066(2) -0.001(2) -0.030(2) -0.0169(16)
    C14G 0.0305(11) 0.0400(14) 0.0291(11) 0.0005(9) -0.0105(9) 0.0058(9)
    C15G 0.0328(11) 0.0346(13) 0.0276(10) 0.0002(9) -0.0123(9) -0.0010(9)
    C16G 0.0361(12) 0.0351(13) 0.0277(10) 0.0050(9) -0.0113(9) -0.0004(9)
    C17G 0.0356(12) 0.0390(14) 0.0301(11) 0.0078(10) -0.0089(9) 0.0017(10)
    C18G 0.0451(14) 0.0427(15) 0.0351(12) 0.0147(11) -0.0042(11) -0.0035(11)
    C19G 0.0506(15) 0.0354(14) 0.0425(13) 0.0122(11) -0.0132(11) -0.0038(11)
    C20G 0.0543(15) 0.0349(15) 0.0424(14) 0.0042(11) -0.0131(12) 0.0034(11)
    C21G 0.0514(15) 0.0396(15) 0.0299(11) 0.0017(11) -0.0069(10) 0.0014(10)
    C1H 0.0352(11) 0.0247(11) 0.0217(9) -0.0029(8) -0.0066(8) -0.0010(8)
    C2H 0.0309(10) 0.0276(11) 0.0212(9) -0.0011(8) -0.0043(8) -0.0044(8)
    C3H 0.0346(11) 0.0291(12) 0.0208(9) -0.0071(9) -0.0032(8) -0.0031(8)
    C4H 0.0395(12) 0.0277(12) 0.0200(9) -0.0053(9) -0.0067(8) 0.0000(8)
    C5H 0.0350(11) 0.0276(12) 0.0219(9) -0.0008(9) -0.0083(8) -0.0041(8)
    C6H 0.0331(11) 0.0277(12) 0.0213(9) -0.0041(8) -0.0067(8) -0.0029(8)
    C7H 0.0290(10) 0.0351(13) 0.0242(10) -0.0011(9) -0.0039(8) -0.0019(9)
    C8H 0.0371(12) 0.0355(13) 0.0350(12) 0.0039(10) -0.0094(10) -0.0051(10)
    C9H 0.0419(14) 0.0483(16) 0.0448(14) 0.0019(12) -0.0090(11) -0.0180(12)
    C10H 0.074(4) 0.050(3) 0.050(3) 0.015(3) -0.033(3) -0.022(2)
    C11H 0.068(3) 0.038(2) 0.057(2) -0.0016(19) -0.026(2) -0.0095(18)
    C12H 0.150(7) 0.047(3) 0.112(5) -0.001(4) -0.070(5) -0.005(3)
    C13H 0.164(8) 0.083(5) 0.116(6) -0.006(5) -0.071(6) -0.001(4)
    C10I 0.049(5) 0.058(5) 0.028(5) 0.010(4) -0.012(5) -0.020(4)
    C11I 0.070(7) 0.049(5) 0.066(6) -0.012(5) -0.037(5) 0.008(5)
    C12I 0.118(10) 0.027(5) 0.123(11) -0.002(6) -0.053(9) 0.007(6)
    C13I 0.062(7) 0.093(10) 0.105(10) -0.032(7) -0.022(7) 0.042(6)
    C14H 0.0326(11) 0.0390(14) 0.0246(10) -0.0107(10) -0.0029(9) 0.0050(9)
    C15H 0.0298(11) 0.0391(14) 0.0281(10) -0.0085(9) -0.0042(9) 0.0043(9)
    C16H 0.0376(12) 0.0422(15) 0.0359(12) -0.0131(10) -0.0096(10) 0.0043(10)
    C17H 0.0397(12) 0.0396(14) 0.0334(12) -0.0106(10) -0.0084(10) 0.0066(10)
    C18H 0.0521(15) 0.0443(16) 0.0439(14) -0.0094(12) -0.0186(12) 0.0065(12)
    C19H 0.0551(16) 0.0420(16) 0.0583(17) -0.0046(13) -0.0205(14) 0.0074(13)
    C20H 0.0594(17) 0.0408(17) 0.0632(18) -0.0082(13) -0.0222(15) -0.0065(14)
    C21H 0.0520(16) 0.0449(17) 0.0519(15) -0.0089(12) -0.0217(13) -0.0025(12)
    N1R 0.090(2) 0.0508(18) 0.093(2) -0.0011(15) -0.0485(19) -0.0074(16)
    C1R 0.0459(15) 0.0445(17) 0.0552(16) -0.0073(12) -0.0124(12) -0.0088(13)
    C2R 0.0486(15) 0.0509(18) 0.0479(15) -0.0044(13) -0.0135(12) 0.0098(13)
    C3R 0.0432(14) 0.0578(18) 0.0333(12) -0.0001(12) -0.0139(11) 0.0011(11)
    C4R 0.0361(12) 0.0433(15) 0.0403(13) 0.0010(10) -0.0118(10) -0.0037(11)
    C5R 0.0430(14) 0.0528(17) 0.0405(13) -0.0033(12) -0.0161(11) 0.0090(12)
    C6R 0.0449(14) 0.064(2) 0.0367(13) -0.0046(13) -0.0146(11) -0.0056(12)
    C7R 0.0557(17) 0.0492(19) 0.0591(17) 0.0024(14) -0.0262(14) -0.0019(14)
    N1S 0.0620(15) 0.0435(16) 0.0483(13) -0.0071(11) -0.0187(11) -0.0014(11)
    C1S 0.097(3) 0.0410(19) 0.097(3) 0.0030(19) -0.041(2) -0.0004(18)
    C2S 0.073(2) 0.051(2) 0.081(2) -0.0159(17) -0.0269(19) 0.0113(17)
    C3S 0.0480(15) 0.0498(18) 0.0521(16) -0.0034(13) -0.0152(13) 0.0006(13)
    C4S 0.0465(14) 0.0407(15) 0.0305(11) -0.0015(11) -0.0102(10) -0.0022(10)
    C5S 0.0461(15) 0.059(2) 0.0525(16) 0.0038(13) -0.0143(13) -0.0076(14)
    C6S 0.072(2) 0.064(2) 0.087(3) 0.0240(19) -0.033(2) -0.0110(19)
    C7S 0.0445(14) 0.0503(18) 0.0319(12) -0.0044(12) -0.0112(10) -0.0012(11)
    N1T 0.083(2) 0.052(2) 0.096(2) -0.0034(16) -0.0338(19) 0.0034(16)
    C1T 0.0536(17) 0.0491(18) 0.0585(18) 0.0015(13) -0.0136(14) 0.0102(14)
    C2T 0.0558(17) 0.076(2) 0.0371(14) -0.0006(15) -0.0179(13) 0.0055(14)
    C3T 0.0526(16) 0.063(2) 0.0439(15) -0.0039(14) -0.0194(13) -0.0099(13)
    C4T 0.0368(13) 0.0471(16) 0.0429(14) -0.0057(11) -0.0077(11) -0.0003(11)
    C5T 0.0457(14) 0.0616(19) 0.0339(12) -0.0037(13) -0.0140(11) 0.0003(12)
    C6T 0.0511(16) 0.0497(18) 0.0495(15) -0.0010(13) -0.0139(13) -0.0151(13)
    C7T 0.0547(17) 0.0468(19) 0.0650(19) -0.0066(14) -0.0182(15) 0.0018(14)
    N1U 0.0548(14) 0.0434(15) 0.0496(13) -0.0019(11) -0.0232(11) 0.0012(10)
    C1U 0.090(3) 0.044(2) 0.100(3) -0.0017(19) -0.034(2) -0.0030(19)
    C2U 0.076(2) 0.048(2) 0.102(3) 0.0074(17) -0.039(2) -0.0107(19)
    C3U 0.0583(17) 0.0434(17) 0.0623(18) 0.0016(13) -0.0220(15) -0.0053(14)
    C4U 0.0488(14) 0.0409(15) 0.0321(12) -0.0055(11) -0.0104(10) -0.0009(10)
    C5U 0.0550(17) 0.0530(19) 0.0551(17) -0.0109(14) -0.0141(14) 0.0027(14)
    C6U 0.073(2) 0.059(2) 0.084(2) -0.0265(18) -0.0212(19) 0.0023(19)
    C7U 0.0394(13) 0.0449(17) 0.0339(12) -0.0022(11) -0.0123(10) -0.0017(10)
_geom_special_details
;
 All esds (except the esd in the dihedral angle between two l.s. planes)
 are estimated using the full covariance matrix.  The cell esds are taken
 into account individually in the estimation of esds in distances, angles
 and torsion angles; correlations between esds in cell parameters are only
 used when they are defined by crystal symmetry.  An approximate (isotropic)
 treatment of cell esds is used for estimating esds involving l.s. planes.
;
loop_
    _geom_bond_atom_site_label_1
    _geom_bond_atom_site_label_2
    _geom_bond_site_symmetry_2
    _geom_bond_distance
    _geom_bond_publ_flag
    N1A C14A . 1.288(3) ?
    N1A C17A . 1.377(3) ?
    N2A C15A . 1.293(3) ?
    N2A C16A . 1.370(3) ?
    N1B C14B . 1.296(3) ?
    N1B C17B . 1.372(3) ?
    N2B C15B . 1.289(3) ?
    N2B C16B . 1.373(3) ?
    N1C C14C . 1.291(3) ?
    N1C C17C . 1.373(3) ?
    N2C C15C . 1.292(3) ?
    N2C C16C . 1.378(3) ?
    N1D C14D . 1.291(3) ?
    N1D C17D . 1.377(3) ?
    N2D C15D . 1.292(3) ?
    N2D C16D . 1.373(3) ?
    N1E C14E . 1.296(3) ?
    N1E C17E . 1.371(3) ?
    N2E C15E . 1.290(3) ?
    N2E C16E . 1.371(3) ?
    N1F C14F . 1.291(3) ?
    N1F C17F . 1.372(3) ?
    N2F C15F . 1.296(3) ?
    N2F C16F . 1.369(3) ?
    N1G C14G . 1.289(3) ?
    N1G C17G . 1.374(3) ?
    N2G C15G . 1.292(3) ?
    N2G C16G . 1.377(3) ?
    N1H C14H . 1.293(3) ?
    N1H C17H . 1.378(3) ?
    N2H C15H . 1.292(3) ?
    N2H C16H . 1.363(4) ?
    O1A C14A . 1.367(3) ?
    O1A C3A . 1.406(3) ?
    O2A C15A . 1.376(3) ?
    O2A C5B . 1.407(3) ?
    O1B C14B . 1.374(3) ?
    O1B C3B . 1.416(3) ?
    O2B C15B . 1.374(3) ?
    O2B C5C . 1.403(3) ?
    O1C C14C . 1.368(3) ?
    O1C C3C . 1.406(3) ?
    O2C C15C . 1.377(3) ?
    O2C C5D . 1.409(3) ?
    O1D C14D . 1.374(3) ?
    O1D C3D . 1.406(3) ?
    O2D C15D . 1.370(3) ?
    O2D C5A . 1.411(3) ?
    O1E C14E . 1.367(3) ?
    O1E C3E . 1.411(3) ?
    O2E C15E . 1.370(3) ?
    O2E C5F . 1.411(3) ?
    O1F C14F . 1.376(3) ?
    O1F C3F . 1.406(3) ?
    O2F C15F . 1.364(3) ?
    O2F C5G . 1.411(3) ?
    O1G C14G . 1.372(3) ?
    O1G C3G . 1.410(3) ?
    O2G C15G . 1.374(3) ?
    O2G C5H . 1.410(3) ?
    O1H C14H . 1.375(3) ?
    O1H C3H . 1.407(3) ?
    O2H C15H . 1.370(3) ?
    O2H C5E . 1.401(3) ?
    C1A C2A . 1.395(3) ?
    C1A C6A . 1.402(3) ?
    C1A H1A . 0.9500 ?
    C2A C3A . 1.391(3) ?
    C2A C7A . 1.531(3) ?
    C3A C4A . 1.385(3) ?
    C4A C5A . 1.392(3) ?
    C4A H4A . 0.9500 ?
    C5A C6A . 1.388(3) ?
    C6A C7D . 1.530(3) ?
    C7A C6B . 1.528(3) ?
    C7A C8A . 1.535(3) ?
    C7A H7A . 1.0000 ?
    C8A C9A . 1.530(4) ?
    C8A H8A1 . 0.9900 ?
    C8A H8A2 . 0.9900 ?
    C9A C10A . 1.508(5) ?
    C9A H9A1 . 0.9900 ?
    C9A H9A2 . 0.9900 ?
    C10A C11A . 1.447(6) ?
    C10A H10A . 0.9900 ?
    C10A H10B . 0.9900 ?
    C11A C12A . 1.588(6) ?
    C11A H11A . 0.9900 ?
    C11A H11B . 0.9900 ?
    C12A C13A . 1.450(6) ?
    C12A H12A . 0.9900 ?
    C12A H12B . 0.9900 ?
    C13A H13A . 0.9800 ?
    C13A H13B . 0.9800 ?
    C13A H13C . 0.9800 ?
    C14A C15A . 1.437(3) ?
    C16A C21A . 1.408(4) ?
    C16A C17A . 1.417(4) ?
    C17A C18A . 1.405(4) ?
    C18A C19A . 1.364(4) ?
    C18A H18A . 0.9500 ?
    C19A C20A . 1.404(5) ?
    C19A H19A . 0.9500 ?
    C20A C21A . 1.364(4) ?
    C20A H20A . 0.9500 ?
    C21A H21A . 0.9500 ?
    C1B C2B . 1.395(3) ?
    C1B C6B . 1.395(3) ?
    C1B H1B . 0.9500 ?
    C2B C3B . 1.387(3) ?
    C2B C7B . 1.529(3) ?
    C3B C4B . 1.381(3) ?
    C4B C5B . 1.384(3) ?
    C4B H4B . 0.9500 ?
    C5B C6B . 1.393(3) ?
    C7B C8B . 1.530(3) ?
    C7B C6C . 1.534(3) ?
    C7B H7B . 1.0000 ?
    C8B C9B . 1.527(3) ?
    C8B H8B1 . 0.9900 ?
    C8B H8B2 . 0.9900 ?
    C9B C10B . 1.522(4) ?
    C9B H9B1 . 0.9900 ?
    C9B H9B2 . 0.9900 ?
    C10B C11B . 1.522(3) ?
    C10B H10C . 0.9900 ?
    C10B H10D . 0.9900 ?
    C11B C12B . 1.508(4) ?
    C11B H11C . 0.9900 ?
    C11B H11D . 0.9900 ?
    C12B C13B . 1.517(4) ?
    C12B H12C . 0.9900 ?
    C12B H12D . 0.9900 ?
    C13B H13D . 0.9800 ?
    C13B H13E . 0.9800 ?
    C13B H13F . 0.9800 ?
    C14B C15B . 1.430(3) ?
    C16B C21B . 1.409(4) ?
    C16B C17B . 1.414(3) ?
    C17B C18B . 1.410(4) ?
    C18B C19B . 1.369(4) ?
    C18B H18B . 0.9500 ?
    C19B C20B . 1.406(4) ?
    C19B H19B . 0.9500 ?
    C20B C21B . 1.362(4) ?
    C20B H20B . 0.9500 ?
    C21B H21B . 0.9500 ?
    C1C C6C . 1.393(3) ?
    C1C C2C . 1.399(3) ?
    C1C H1C . 0.9500 ?
    C2C C3C . 1.392(3) ?
    C2C C7C . 1.531(3) ?
    C3C C4C . 1.382(3) ?
    C4C C5C . 1.385(3) ?
    C4C H4C . 0.9500 ?
    C5C C6C . 1.390(3) ?
    C7C C6D . 1.524(3) ?
    C7C C8C . 1.540(3) ?
    C7C H7C . 1.0000 ?
    C8C C9C . 1.518(4) ?
    C8C H8C1 . 0.9900 ?
    C8C H8C2 . 0.9900 ?
    C9C C10C . 1.544(4) ?
    C9C H9C1 . 0.9900 ?
    C9C H9C2 . 0.9900 ?
    C10C C11C . 1.490(5) ?
    C10C H10E . 0.9900 ?
    C10C H10F . 0.9900 ?
    C11C C12C . 1.528(4) ?
    C11C H11E . 0.9900 ?
    C11C H11F . 0.9900 ?
    C12C C13C . 1.476(6) ?
    C12C H12E . 0.9900 ?
    C12C H12F . 0.9900 ?
    C13C H13G . 0.9800 ?
    C13C H13H . 0.9800 ?
    C13C H13I . 0.9800 ?
    C14C C15C . 1.429(3) ?
    C16C C21C . 1.403(4) ?
    C16C C17C . 1.415(4) ?
    C17C C18C . 1.410(4) ?
    C18C C19C . 1.364(4) ?
    C18C H18C . 0.9500 ?
    C19C C20C . 1.409(4) ?
    C19C H19C . 0.9500 ?
    C20C C21C . 1.359(4) ?
    C20C H20C . 0.9500 ?
    C21C H21C . 0.9500 ?
    C1D C6D . 1.396(3) ?
    C1D C2D . 1.398(3) ?
    C1D H1D . 0.9500 ?
    C2D C3D . 1.395(3) ?
    C2D C7D . 1.528(3) ?
    C3D C4D . 1.384(3) ?
    C4D C5D . 1.381(3) ?
    C4D H4D . 0.9500 ?
    C5D C6D . 1.393(3) ?
    C7D C8D . 1.535(3) ?
    C7D H7D . 1.0000 ?
    C8D C9D . 1.531(3) ?
    C8D H8D1 . 0.9900 ?
    C8D H8D2 . 0.9900 ?
    C9D C10D . 1.521(3) ?
    C9D H9D1 . 0.9900 ?
    C9D H9D2 . 0.9900 ?
    C10D C11D . 1.514(3) ?
    C10D H10G . 0.9900 ?
    C10D H10H . 0.9900 ?
    C11D C12D . 1.515(4) ?
    C11D H11G . 0.9900 ?
    C11D H11H . 0.9900 ?
    C12D C13D . 1.510(4) ?
    C12D H12G . 0.9900 ?
    C12D H12H . 0.9900 ?
    C13D H13J . 0.9800 ?
    C13D H13K . 0.9800 ?
    C13D H13L . 0.9800 ?
    C14D C15D . 1.436(3) ?
    C16D C17D . 1.409(3) ?
    C16D C21D . 1.410(4) ?
    C17D C18D . 1.408(4) ?
    C18D C19D . 1.367(4) ?
    C18D H18D . 0.9500 ?
    C19D C20D . 1.401(4) ?
    C19D H19D . 0.9500 ?
    C20D C21D . 1.365(4) ?
    C20D H20D . 0.9500 ?
    C21D H21D . 0.9500 ?
    C1E C6E . 1.397(3) ?
    C1E C2E . 1.402(3) ?
    C1E H1E . 0.9500 ?
    C2E C3E . 1.384(3) ?
    C2E C7E . 1.533(3) ?
    C3E C4E . 1.387(3) ?
    C4E C5E . 1.386(3) ?
    C4E H4E . 0.9500 ?
    C5E C6E . 1.389(3) ?
    C6E C7H . 1.531(3) ?
    C7E C6F . 1.531(3) ?
    C7E C8E . 1.535(3) ?
    C7E H7E . 1.0000 ?
    C8E C9E . 1.524(3) ?
    C8E H8E1 . 0.9900 ?
    C8E H8E2 . 0.9900 ?
    C9E C10E . 1.519(3) ?
    C9E H9E1 . 0.9900 ?
    C9E H9E2 . 0.9900 ?
    C10E C11E . 1.512(3) ?
    C10E H10I . 0.9900 ?
    C10E H10J . 0.9900 ?
    C11E C12E . 1.518(4) ?
    C11E H11I . 0.9900 ?
    C11E H11J . 0.9900 ?
    C12E C13E . 1.508(4) ?
    C12E H12I . 0.9900 ?
    C12E H12J . 0.9900 ?
    C13E H13M . 0.9800 ?
    C13E H13N . 0.9800 ?
    C13E H13O . 0.9800 ?
    C14E C15E . 1.436(3) ?
    C16E C21E . 1.405(4) ?
    C16E C17E . 1.414(4) ?
    C17E C18E . 1.412(4) ?
    C18E C19E . 1.372(5) ?
    C18E H18E . 0.9500 ?
    C19E C20E . 1.398(5) ?
    C19E H19E . 0.9500 ?
    C20E C21E . 1.367(5) ?
    C20E H20E . 0.9500 ?
    C21E H21E . 0.9500 ?
    C1F C6F . 1.392(3) ?
    C1F C2F . 1.395(3) ?
    C1F H1F . 0.9500 ?
    C2F C3F . 1.391(3) ?
    C2F C7F . 1.529(3) ?
    C3F C4F . 1.380(3) ?
    C4F C5F . 1.386(3) ?
    C4F H4F . 0.9500 ?
    C5F C6F . 1.390(3) ?
    C7F C6G . 1.528(3) ?
    C7F C8F . 1.534(3) ?
    C7F H7F . 1.0000 ?
    C8F C9F . 1.522(4) ?
    C8F H8F1 . 0.9900 ?
    C8F H8F2 . 0.9900 ?
    C9F C10F . 1.528(4) ?
    C9F H9F1 . 0.9900 ?
    C9F H9F2 . 0.9900 ?
    C10F C11F . 1.465(5) ?
    C10F H10K . 0.9900 ?
    C10F H10L . 0.9900 ?
    C11F C12F . 1.538(5) ?
    C11F H11K . 0.9900 ?
    C11F H11L . 0.9900 ?
    C12F C13F . 1.433(6) ?
    C12F H12K . 0.9900 ?
    C12F H12L . 0.9900 ?
    C13F H13P . 0.9800 ?
    C13F H13Q . 0.9800 ?
    C13F H13R . 0.9800 ?
    C14F C15F . 1.438(3) ?
    C16F C21F . 1.409(4) ?
    C16F C17F . 1.415(4) ?
    C17F C18F . 1.408(4) ?
    C18F C19F . 1.367(4) ?
    C18F H18F . 0.9500 ?
    C19F C20F . 1.404(5) ?
    C19F H19F . 0.9500 ?
    C20F C21F . 1.373(4) ?
    C20F H20F . 0.9500 ?
    C21F H21F . 0.9500 ?
    C1G C2G . 1.397(3) ?
    C1G C6G . 1.400(3) ?
    C1G H1G . 0.9500 ?
    C2G C3G . 1.384(3) ?
    C2G C7G . 1.534(3) ?
    C3G C4G . 1.385(3) ?
    C4G C5G . 1.382(3) ?
    C4G H4G . 0.9500 ?
    C5G C6G . 1.389(3) ?
    C7G C6H . 1.523(3) ?
    C7G C8G . 1.531(3) ?
    C7G H7G . 1.0000 ?
    C8G C9G . 1.528(3) ?
    C8G H8G1 . 0.9900 ?
    C8G H8G2 . 0.9900 ?
    C9G C10G . 1.516(4) ?
    C9G H9G1 . 0.9900 ?
    C9G H9G2 . 0.9900 ?
    C10G C11G . 1.517(3) ?
    C10G H10M . 0.9900 ?
    C10G H10N . 0.9900 ?
    C11G C12G . 1.508(4) ?
    C11G H11M . 0.9900 ?
    C11G H11N . 0.9900 ?
    C12G C13G . 1.512(4) ?
    C12G H12M . 0.9900 ?
    C12G H12N . 0.9900 ?
    C13G H13S . 0.9800 ?
    C13G H13T . 0.9800 ?
    C13G H13U . 0.9800 ?
    C14G C15G . 1.436(3) ?
    C16G C21G . 1.400(4) ?
    C16G C17G . 1.417(3) ?
    C17G C18G . 1.405(4) ?
    C18G C19G . 1.358(4) ?
    C18G H18G . 0.9500 ?
    C19G C20G . 1.395(4) ?
    C19G H19G . 0.9500 ?
    C20G C21G . 1.375(4) ?
    C20G H20G . 0.9500 ?
    C21G H21G . 0.9500 ?
    C1H C6H . 1.396(3) ?
    C1H C2H . 1.397(3) ?
    C1H H1H . 0.9500 ?
    C2H C3H . 1.395(3) ?
    C2H C7H . 1.522(3) ?
    C3H C4H . 1.378(3) ?
    C4H C5H . 1.380(3) ?
    C4H H4H . 0.9500 ?
    C5H C6H . 1.395(3) ?
    C7H C8H . 1.532(3) ?
    C7H H7H . 1.0000 ?
    C8H C9H . 1.525(3) ?
    C8H H8H1 . 0.9900 ?
    C8H H8H2 . 0.9900 ?
    C9H C10I . 1.441(5) ?
    C9H C10H . 1.578(4) ?
    C9H H9HC . 0.9900 ?
    C9H H9HD . 0.9900 ?
    C9H H9HA . 0.9900 ?
    C9H H9HB . 0.9900 ?
    C10H C11H . 1.503(6) ?
    C10H H10O . 0.9900 ?
    C10H H10P . 0.9900 ?
    C11H C12H . 1.496(8) ?
    C11H H11O . 0.9900 ?
    C11H H11P . 0.9900 ?
    C12H C13H . 1.423(5) ?
    C12H H12O . 0.9900 ?
    C12H H12P . 0.9900 ?
    C13H H13V . 0.9800 ?
    C13H H13W . 0.9800 ?
    C13H H13$ . 0.9800 ?
    C10I C11I . 1.496(16) ?
    C10I H10Q . 0.9900 ?
    C10I H10R . 0.9900 ?
    C11I C12I . 1.437(15) ?
    C11I H11Q . 0.9900 ?
    C11I H11R . 0.9900 ?
    C12I C13I . 1.446(4) ?
    C12I H12Q . 0.9900 ?
    C12I H12R . 0.9900 ?
    C13I H13Z . 0.9800 ?
    C13I H131 . 0.9800 ?
    C13I H132 . 0.9800 ?
    C14H C15H . 1.436(3) ?
    C16H C21H . 1.408(4) ?
    C16H C17H . 1.421(4) ?
    C17H C18H . 1.403(4) ?
    C18H C19H . 1.365(4) ?
    C18H H18H . 0.9500 ?
    C19H C20H . 1.407(4) ?
    C19H H19H . 0.9500 ?
    C20H C21H . 1.365(4) ?
    C20H H20H . 0.9500 ?
    C21H H21H . 0.9500 ?
    N1R C7R . 1.143(4) ?
    C1R C2R . 1.381(4) ?
    C1R C6R . 1.382(4) ?
    C1R H1R . 0.9500 ?
    C2R C3R . 1.378(4) ?
    C2R H2R . 0.9500 ?
    C3R C4R . 1.394(4) ?
    C3R H3R . 0.9500 ?
    C4R C5R . 1.393(4) ?
    C4R C7R . 1.432(4) ?
    C5R C6R . 1.367(4) ?
    C5R H5R . 0.9500 ?
    C6R H6R . 0.9500 ?
    N1S C7S . 1.147(4) ?
    C1S C6S . 1.372(6) ?
    C1S C2S . 1.380(6) ?
    C1S H1S . 0.9500 ?
    C2S C3S . 1.370(5) ?
    C2S H2S . 0.9500 ?
    C3S C4S . 1.391(4) ?
    C3S H3S . 0.9500 ?
    C4S C5S . 1.394(4) ?
    C4S C7S . 1.437(4) ?
    C5S C6S . 1.373(5) ?
    C5S H5S . 0.9500 ?
    C6S H6S . 0.9500 ?
    N1T C7T . 1.141(4) ?
    C1T C2T . 1.376(5) ?
    C1T C6T . 1.394(4) ?
    C1T H1T . 0.9500 ?
    C2T C3T . 1.364(5) ?
    C2T H2T . 0.9500 ?
    C3T C4T . 1.385(4) ?
    C3T H3T . 0.9500 ?
    C4T C5T . 1.390(4) ?
    C4T C7T . 1.438(5) ?
    C5T C6T . 1.378(4) ?
    C5T H5T . 0.9500 ?
    C6T H6T . 0.9500 ?
    N1U C7U . 1.140(4) ?
    C1U C2U . 1.358(6) ?
    C1U C6U . 1.375(6) ?
    C1U H1U . 0.9500 ?
    C2U C3U . 1.372(5) ?
    C2U H2U . 0.9500 ?
    C3U C4U . 1.396(4) ?
    C3U H3U . 0.9500 ?
    C4U C5U . 1.388(4) ?
    C4U C7U . 1.440(4) ?
    C5U C6U . 1.399(5) ?
    C5U H5U . 0.9500 ?
    C6U H6U . 0.9500 ?
loop_
    _geom_angle_atom_site_label_1
    _geom_angle_atom_site_label_2
    _geom_angle_atom_site_label_3
    _geom_angle_site_symmetry_1
    _geom_angle_site_symmetry_3
    _geom_angle
    _geom_angle_publ_flag
    C14A N1A C17A . . 116.4(2) ?
    C15A N2A C16A . . 116.6(2) ?
    C14B N1B C17B . . 116.2(2) ?
    C15B N2B C16B . . 116.2(2) ?
    C14C N1C C17C . . 116.2(2) ?
    C15C N2C C16C . . 116.4(2) ?
    C14D N1D C17D . . 116.4(2) ?
    C15D N2D C16D . . 116.1(2) ?
    C14E N1E C17E . . 116.2(2) ?
    C15E N2E C16E . . 116.8(2) ?
    C14F N1F C17F . . 117.0(2) ?
    C15F N2F C16F . . 116.7(2) ?
    C14G N1G C17G . . 116.5(2) ?
    C15G N2G C16G . . 116.59(19) ?
    C14H N1H C17H . . 116.6(2) ?
    C15H N2H C16H . . 116.7(2) ?
    C14A O1A C3A . . 116.01(16) ?
    C15A O2A C5B . . 112.48(16) ?
    C14B O1B C3B . . 111.60(17) ?
    C15B O2B C5C . . 116.95(17) ?
    C14C O1C C3C . . 116.63(17) ?
    C15C O2C C5D . . 113.74(16) ?
    C14D O1D C3D . . 113.00(17) ?
    C15D O2D C5A . . 115.27(17) ?
    C14E O1E C3E . . 114.94(17) ?
    C15E O2E C5F . . 113.56(17) ?
    C14F O1F C3F . . 113.35(16) ?
    C15F O2F C5G . . 116.32(17) ?
    C14G O1G C3G . . 116.19(18) ?
    C15G O2G C5H . . 112.97(16) ?
    C14H O1H C3H . . 112.91(16) ?
    C15H O2H C5E . . 115.88(17) ?
    C2A C1A C6A . . 122.9(2) ?
    C2A C1A H1A . . 118.6 ?
    C6A C1A H1A . . 118.6 ?
    C3A C2A C1A . . 116.9(2) ?
    C3A C2A C7A . . 120.64(19) ?
    C1A C2A C7A . . 122.4(2) ?
    C4A C3A C2A . . 122.9(2) ?
    C4A C3A O1A . . 118.8(2) ?
    C2A C3A O1A . . 118.18(19) ?
    C3A C4A C5A . . 117.8(2) ?
    C3A C4A H4A . . 121.1 ?
    C5A C4A H4A . . 121.1 ?
    C6A C5A C4A . . 122.5(2) ?
    C6A C5A O2D . . 118.43(19) ?
    C4A C5A O2D . . 119.0(2) ?
    C5A C6A C1A . . 117.0(2) ?
    C5A C6A C7D . . 121.04(19) ?
    C1A C6A C7D . . 122.0(2) ?
    C6B C7A C2A . . 111.14(17) ?
    C6B C7A C8A . . 112.10(19) ?
    C2A C7A C8A . . 112.40(19) ?
    C6B C7A H7A . . 106.9 ?
    C2A C7A H7A . . 106.9 ?
    C8A C7A H7A . . 106.9 ?
    C9A C8A C7A . . 113.1(2) ?
    C9A C8A H8A1 . . 109.0 ?
    C7A C8A H8A1 . . 109.0 ?
    C9A C8A H8A2 . . 109.0 ?
    C7A C8A H8A2 . . 109.0 ?
    H8A1 C8A H8A2 . . 107.8 ?
    C10A C9A C8A . . 117.4(3) ?
    C10A C9A H9A1 . . 108.0 ?
    C8A C9A H9A1 . . 108.0 ?
    C10A C9A H9A2 . . 108.0 ?
    C8A C9A H9A2 . . 108.0 ?
    H9A1 C9A H9A2 . . 107.2 ?
    C11A C10A C9A . . 115.9(4) ?
    C11A C10A H10A . . 108.3 ?
    C9A C10A H10A . . 108.3 ?
    C11A C10A H10B . . 108.3 ?
    C9A C10A H10B . . 108.3 ?
    H10A C10A H10B . . 107.4 ?
    C10A C11A C12A . . 111.7(3) ?
    C10A C11A H11A . . 109.3 ?
    C12A C11A H11A . . 109.3 ?
    C10A C11A H11B . . 109.3 ?
    C12A C11A H11B . . 109.3 ?
    H11A C11A H11B . . 107.9 ?
    C13A C12A C11A . . 111.4(4) ?
    C13A C12A H12A . . 109.4 ?
    C11A C12A H12A . . 109.4 ?
    C13A C12A H12B . . 109.4 ?
    C11A C12A H12B . . 109.4 ?
    H12A C12A H12B . . 108.0 ?
    C12A C13A H13A . . 109.5 ?
    C12A C13A H13B . . 109.5 ?
    H13A C13A H13B . . 109.5 ?
    C12A C13A H13C . . 109.5 ?
    H13A C13A H13C . . 109.5 ?
    H13B C13A H13C . . 109.5 ?
    N1A C14A O1A . . 120.5(2) ?
    N1A C14A C15A . . 122.8(2) ?
    O1A C14A C15A . . 116.7(2) ?
    N2A C15A O2A . . 119.6(2) ?
    N2A C15A C14A . . 122.4(2) ?
    O2A C15A C14A . . 118.0(2) ?
    N2A C16A C21A . . 119.8(2) ?
    N2A C16A C17A . . 120.9(2) ?
    C21A C16A C17A . . 119.2(3) ?
    N1A C17A C18A . . 119.9(2) ?
    N1A C17A C16A . . 120.9(2) ?
    C18A C17A C16A . . 119.3(2) ?
    C19A C18A C17A . . 120.3(3) ?
    C19A C18A H18A . . 119.8 ?
    C17A C18A H18A . . 119.8 ?
    C18A C19A C20A . . 120.3(3) ?
    C18A C19A H19A . . 119.8 ?
    C20A C19A H19A . . 119.8 ?
    C21A C20A C19A . . 120.8(3) ?
    C21A C20A H20A . . 119.6 ?
    C19A C20A H20A . . 119.6 ?
    C20A C21A C16A . . 120.0(3) ?
    C20A C21A H21A . . 120.0 ?
    C16A C21A H21A . . 120.0 ?
    C2B C1B C6B . . 123.6(2) ?
    C2B C1B H1B . . 118.2 ?
    C6B C1B H1B . . 118.2 ?
    C3B C2B C1B . . 116.7(2) ?
    C3B C2B C7B . . 122.0(2) ?
    C1B C2B C7B . . 121.3(2) ?
    C4B C3B C2B . . 122.3(2) ?
    C4B C3B O1B . . 117.7(2) ?
    C2B C3B O1B . . 120.0(2) ?
    C3B C4B C5B . . 118.9(2) ?
    C3B C4B H4B . . 120.5 ?
    C5B C4B H4B . . 120.5 ?
    C4B C5B C6B . . 122.0(2) ?
    C4B C5B O2A . . 118.1(2) ?
    C6B C5B O2A . . 119.9(2) ?
    C5B C6B C1B . . 116.6(2) ?
    C5B C6B C7A . . 121.6(2) ?
    C1B C6B C7A . . 121.8(2) ?
    C2B C7B C8B . . 113.04(19) ?
    C2B C7B C6C . . 109.02(18) ?
    C8B C7B C6C . . 111.34(19) ?
    C2B C7B H7B . . 107.7 ?
    C8B C7B H7B . . 107.7 ?
    C6C C7B H7B . . 107.7 ?
    C9B C8B C7B . . 116.4(2) ?
    C9B C8B H8B1 . . 108.2 ?
    C7B C8B H8B1 . . 108.2 ?
    C9B C8B H8B2 . . 108.2 ?
    C7B C8B H8B2 . . 108.2 ?
    H8B1 C8B H8B2 . . 107.3 ?
    C10B C9B C8B . . 110.2(2) ?
    C10B C9B H9B1 . . 109.6 ?
    C8B C9B H9B1 . . 109.6 ?
    C10B C9B H9B2 . . 109.6 ?
    C8B C9B H9B2 . . 109.6 ?
    H9B1 C9B H9B2 . . 108.1 ?
    C9B C10B C11B . . 115.4(2) ?
    C9B C10B H10C . . 108.4 ?
    C11B C10B H10C . . 108.4 ?
    C9B C10B H10D . . 108.4 ?
    C11B C10B H10D . . 108.4 ?
    H10C C10B H10D . . 107.5 ?
    C12B C11B C10B . . 112.5(2) ?
    C12B C11B H11C . . 109.1 ?
    C10B C11B H11C . . 109.1 ?
    C12B C11B H11D . . 109.1 ?
    C10B C11B H11D . . 109.1 ?
    H11C C11B H11D . . 107.8 ?
    C11B C12B C13B . . 113.0(2) ?
    C11B C12B H12C . . 109.0 ?
    C13B C12B H12C . . 109.0 ?
    C11B C12B H12D . . 109.0 ?
    C13B C12B H12D . . 109.0 ?
    H12C C12B H12D . . 107.8 ?
    C12B C13B H13D . . 109.5 ?
    C12B C13B H13E . . 109.5 ?
    H13D C13B H13E . . 109.5 ?
    C12B C13B H13F . . 109.5 ?
    H13D C13B H13F . . 109.5 ?
    H13E C13B H13F . . 109.5 ?
    N1B C14B O1B . . 119.4(2) ?
    N1B C14B C15B . . 122.3(2) ?
    O1B C14B C15B . . 118.4(2) ?
    N2B C15B O2B . . 120.6(2) ?
    N2B C15B C14B . . 123.2(2) ?
    O2B C15B C14B . . 116.2(2) ?
    N2B C16B C21B . . 120.0(2) ?
    N2B C16B C17B . . 120.7(2) ?
    C21B C16B C17B . . 119.3(2) ?
    N1B C17B C18B . . 119.1(2) ?
    N1B C17B C16B . . 121.2(2) ?
    C18B C17B C16B . . 119.6(2) ?
    C19B C18B C17B . . 119.6(3) ?
    C19B C18B H18B . . 120.2 ?
    C17B C18B H18B . . 120.2 ?
    C18B C19B C20B . . 120.7(3) ?
    C18B C19B H19B . . 119.7 ?
    C20B C19B H19B . . 119.7 ?
    C21B C20B C19B . . 120.7(3) ?
    C21B C20B H20B . . 119.6 ?
    C19B C20B H20B . . 119.6 ?
    C20B C21B C16B . . 120.0(3) ?
    C20B C21B H21B . . 120.0 ?
    C16B C21B H21B . . 120.0 ?
    C6C C1C C2C . . 123.3(2) ?
    C6C C1C H1C . . 118.3 ?
    C2C C1C H1C . . 118.3 ?
    C3C C2C C1C . . 116.2(2) ?
    C3C C2C C7C . . 120.92(19) ?
    C1C C2C C7C . . 122.8(2) ?
    C4C C3C C2C . . 122.9(2) ?
    C4C C3C O1C . . 119.5(2) ?
    C2C C3C O1C . . 117.5(2) ?
    C3C C4C C5C . . 118.2(2) ?
    C3C C4C H4C . . 120.9 ?
    C5C C4C H4C . . 120.9 ?
    C4C C5C C6C . . 122.4(2) ?
    C4C C5C O2B . . 119.5(2) ?
    C6C C5C O2B . . 118.03(19) ?
    C5C C6C C1C . . 116.9(2) ?
    C5C C6C C7B . . 120.5(2) ?
    C1C C6C C7B . . 122.5(2) ?
    C6D C7C C2C . . 111.16(18) ?
    C6D C7C C8C . . 113.5(2) ?
    C2C C7C C8C . . 110.73(18) ?
    C6D C7C H7C . . 107.0 ?
    C2C C7C H7C . . 107.0 ?
    C8C C7C H7C . . 107.0 ?
    C9C C8C C7C . . 117.3(2) ?
    C9C C8C H8C1 . . 108.0 ?
    C7C C8C H8C1 . . 108.0 ?
    C9C C8C H8C2 . . 108.0 ?
    C7C C8C H8C2 . . 108.0 ?
    H8C1 C8C H8C2 . . 107.2 ?
    C8C C9C C10C . . 107.9(2) ?
    C8C C9C H9C1 . . 110.1 ?
    C10C C9C H9C1 . . 110.1 ?
    C8C C9C H9C2 . . 110.1 ?
    C10C C9C H9C2 . . 110.1 ?
    H9C1 C9C H9C2 . . 108.4 ?
    C11C C10C C9C . . 117.1(3) ?
    C11C C10C H10E . . 108.0 ?
    C9C C10C H10E . . 108.0 ?
    C11C C10C H10F . . 108.0 ?
    C9C C10C H10F . . 108.0 ?
    H10E C10C H10F . . 107.3 ?
    C10C C11C C12C . . 113.0(3) ?
    C10C C11C H11E . . 109.0 ?
    C12C C11C H11E . . 109.0 ?
    C10C C11C H11F . . 109.0 ?
    C12C C11C H11F . . 109.0 ?
    H11E C11C H11F . . 107.8 ?
    C13C C12C C11C . . 112.6(3) ?
    C13C C12C H12E . . 109.1 ?
    C11C C12C H12E . . 109.1 ?
    C13C C12C H12F . . 109.1 ?
    C11C C12C H12F . . 109.1 ?
    H12E C12C H12F . . 107.8 ?
    C12C C13C H13G . . 109.5 ?
    C12C C13C H13H . . 109.5 ?
    H13G C13C H13H . . 109.5 ?
    C12C C13C H13I . . 109.5 ?
    H13G C13C H13I . . 109.5 ?
    H13H C13C H13I . . 109.5 ?
    N1C C14C O1C . . 120.5(2) ?
    N1C C14C C15C . . 123.1(2) ?
    O1C C14C C15C . . 116.4(2) ?
    N2C C15C O2C . . 120.0(2) ?
    N2C C15C C14C . . 122.4(2) ?
    O2C C15C C14C . . 117.5(2) ?
    N2C C16C C21C . . 119.9(2) ?
    N2C C16C C17C . . 120.9(2) ?
    C21C C16C C17C . . 119.3(2) ?
    N1C C17C C18C . . 119.7(2) ?
    N1C C17C C16C . . 120.9(2) ?
    C18C C17C C16C . . 119.4(2) ?
    C19C C18C C17C . . 120.2(3) ?
    C19C C18C H18C . . 119.9 ?
    C17C C18C H18C . . 119.9 ?
    C18C C19C C20C . . 120.0(3) ?
    C18C C19C H19C . . 120.0 ?
    C20C C19C H19C . . 120.0 ?
    C21C C20C C19C . . 121.1(3) ?
    C21C C20C H20C . . 119.5 ?
    C19C C20C H20C . . 119.5 ?
    C20C C21C C16C . . 120.1(3) ?
    C20C C21C H21C . . 120.0 ?
    C16C C21C H21C . . 120.0 ?
    C6D C1D C2D . . 123.4(2) ?
    C6D C1D H1D . . 118.3 ?
    C2D C1D H1D . . 118.3 ?
    C3D C2D C1D . . 116.8(2) ?
    C3D C2D C7D . . 121.5(2) ?
    C1D C2D C7D . . 121.57(19) ?
    C4D C3D C2D . . 121.8(2) ?
    C4D C3D O1D . . 119.10(19) ?
    C2D C3D O1D . . 119.06(19) ?
    C5D C4D C3D . . 119.1(2) ?
    C5D C4D H4D . . 120.5 ?
    C3D C4D H4D . . 120.5 ?
    C4D C5D C6D . . 122.2(2) ?
    C4D C5D O2C . . 117.64(19) ?
    C6D C5D O2C . . 120.1(2) ?
    C5D C6D C1D . . 116.6(2) ?
    C5D C6D C7C . . 122.56(19) ?
    C1D C6D C7C . . 120.8(2) ?
    C2D C7D C6A . . 108.95(17) ?
    C2D C7D C8D . . 113.03(18) ?
    C6A C7D C8D . . 111.69(17) ?
    C2D C7D H7D . . 107.6 ?
    C6A C7D H7D . . 107.6 ?
    C8D C7D H7D . . 107.6 ?
    C9D C8D C7D . . 115.47(18) ?
    C9D C8D H8D1 . . 108.4 ?
    C7D C8D H8D1 . . 108.4 ?
    C9D C8D H8D2 . . 108.4 ?
    C7D C8D H8D2 . . 108.4 ?
    H8D1 C8D H8D2 . . 107.5 ?
    C10D C9D C8D . . 109.84(19) ?
    C10D C9D H9D1 . . 109.7 ?
    C8D C9D H9D1 . . 109.7 ?
    C10D C9D H9D2 . . 109.7 ?
    C8D C9D H9D2 . . 109.7 ?
    H9D1 C9D H9D2 . . 108.2 ?
    C11D C10D C9D . . 115.5(2) ?
    C11D C10D H10G . . 108.4 ?
    C9D C10D H10G . . 108.4 ?
    C11D C10D H10H . . 108.4 ?
    C9D C10D H10H . . 108.4 ?
    H10G C10D H10H . . 107.5 ?
    C10D C11D C12D . . 112.7(2) ?
    C10D C11D H11G . . 109.1 ?
    C12D C11D H11G . . 109.1 ?
    C10D C11D H11H . . 109.1 ?
    C12D C11D H11H . . 109.1 ?
    H11G C11D H11H . . 107.8 ?
    C13D C12D C11D . . 113.4(2) ?
    C13D C12D H12G . . 108.9 ?
    C11D C12D H12G . . 108.9 ?
    C13D C12D H12H . . 108.9 ?
    C11D C12D H12H . . 108.9 ?
    H12G C12D H12H . . 107.7 ?
    C12D C13D H13J . . 109.5 ?
    C12D C13D H13K . . 109.5 ?
    H13J C13D H13K . . 109.5 ?
    C12D C13D H13L . . 109.5 ?
    H13J C13D H13L . . 109.5 ?
    H13K C13D H13L . . 109.5 ?
    N1D C14D O1D . . 119.8(2) ?
    N1D C14D C15D . . 122.7(2) ?
    O1D C14D C15D . . 117.5(2) ?
    N2D C15D O2D . . 120.0(2) ?
    N2D C15D C14D . . 122.6(2) ?
    O2D C15D C14D . . 117.4(2) ?
    N2D C16D C17D . . 121.6(2) ?
    N2D C16D C21D . . 119.3(2) ?
    C17D C16D C21D . . 119.1(2) ?
    N1D C17D C18D . . 119.6(2) ?
    N1D C17D C16D . . 120.5(2) ?
    C18D C17D C16D . . 119.8(2) ?
    C19D C18D C17D . . 119.6(3) ?
    C19D C18D H18D . . 120.2 ?
    C17D C18D H18D . . 120.2 ?
    C18D C19D C20D . . 120.9(3) ?
    C18D C19D H19D . . 119.6 ?
    C20D C19D H19D . . 119.6 ?
    C21D C20D C19D . . 120.4(3) ?
    C21D C20D H20D . . 119.8 ?
    C19D C20D H20D . . 119.8 ?
    C20D C21D C16D . . 120.1(3) ?
    C20D C21D H21D . . 119.9 ?
    C16D C21D H21D . . 119.9 ?
    C6E C1E C2E . . 123.1(2) ?
    C6E C1E H1E . . 118.5 ?
    C2E C1E H1E . . 118.5 ?
    C3E C2E C1E . . 116.6(2) ?
    C3E C2E C7E . . 121.6(2) ?
    C1E C2E C7E . . 121.8(2) ?
    C2E C3E C4E . . 122.8(2) ?
    C2E C3E O1E . . 118.5(2) ?
    C4E C3E O1E . . 118.8(2) ?
    C5E C4E C3E . . 118.1(2) ?
    C5E C4E H4E . . 120.9 ?
    C3E C4E H4E . . 120.9 ?
    C4E C5E C6E . . 122.5(2) ?
    C4E C5E O2H . . 119.3(2) ?
    C6E C5E O2H . . 118.2(2) ?
    C5E C6E C1E . . 116.8(2) ?
    C5E C6E C7H . . 120.8(2) ?
    C1E C6E C7H . . 122.3(2) ?
    C6F C7E C2E . . 108.89(18) ?
    C6F C7E C8E . . 112.44(18) ?
    C2E C7E C8E . . 111.44(18) ?
    C6F C7E H7E . . 108.0 ?
    C2E C7E H7E . . 108.0 ?
    C8E C7E H7E . . 108.0 ?
    C9E C8E C7E . . 115.94(18) ?
    C9E C8E H8E1 . . 108.3 ?
    C7E C8E H8E1 . . 108.3 ?
    C9E C8E H8E2 . . 108.3 ?
    C7E C8E H8E2 . . 108.3 ?
    H8E1 C8E H8E2 . . 107.4 ?
    C10E C9E C8E . . 109.30(18) ?
    C10E C9E H9E1 . . 109.8 ?
    C8E C9E H9E1 . . 109.8 ?
    C10E C9E H9E2 . . 109.8 ?
    C8E C9E H9E2 . . 109.8 ?
    H9E1 C9E H9E2 . . 108.3 ?
    C11E C10E C9E . . 117.1(2) ?
    C11E C10E H10I . . 108.0 ?
    C9E C10E H10I . . 108.0 ?
    C11E C10E H10J . . 108.0 ?
    C9E C10E H10J . . 108.0 ?
    H10I C10E H10J . . 107.3 ?
    C10E C11E C12E . . 111.7(2) ?
    C10E C11E H11I . . 109.3 ?
    C12E C11E H11I . . 109.3 ?
    C10E C11E H11J . . 109.3 ?
    C12E C11E H11J . . 109.3 ?
    H11I C11E H11J . . 107.9 ?
    C13E C12E C11E . . 112.7(2) ?
    C13E C12E H12I . . 109.1 ?
    C11E C12E H12I . . 109.1 ?
    C13E C12E H12J . . 109.1 ?
    C11E C12E H12J . . 109.1 ?
    H12I C12E H12J . . 107.8 ?
    C12E C13E H13M . . 109.5 ?
    C12E C13E H13N . . 109.5 ?
    H13M C13E H13N . . 109.5 ?
    C12E C13E H13O . . 109.5 ?
    H13M C13E H13O . . 109.5 ?
    H13N C13E H13O . . 109.5 ?
    N1E C14E O1E . . 119.9(2) ?
    N1E C14E C15E . . 122.5(2) ?
    O1E C14E C15E . . 117.6(2) ?
    N2E C15E O2E . . 120.0(2) ?
    N2E C15E C14E . . 122.5(2) ?
    O2E C15E C14E . . 117.5(2) ?
    N2E C16E C21E . . 120.0(2) ?
    N2E C16E C17E . . 120.5(2) ?
    C21E C16E C17E . . 119.5(3) ?
    N1E C17E C18E . . 118.8(2) ?
    N1E C17E C16E . . 121.4(2) ?
    C18E C17E C16E . . 119.8(3) ?
    C19E C18E C17E . . 119.2(3) ?
    C19E C18E H18E . . 120.4 ?
    C17E C18E H18E . . 120.4 ?
    C18E C19E C20E . . 120.7(3) ?
    C18E C19E H19E . . 119.7 ?
    C20E C19E H19E . . 119.7 ?
    C21E C20E C19E . . 121.2(3) ?
    C21E C20E H20E . . 119.4 ?
    C19E C20E H20E . . 119.4 ?
    C20E C21E C16E . . 119.5(3) ?
    C20E C21E H21E . . 120.2 ?
    C16E C21E H21E . . 120.2 ?
    C6F C1F C2F . . 123.4(2) ?
    C6F C1F H1F . . 118.3 ?
    C2F C1F H1F . . 118.3 ?
    C3F C2F C1F . . 116.8(2) ?
    C3F C2F C7F . . 121.82(19) ?
    C1F C2F C7F . . 121.42(19) ?
    C4F C3F C2F . . 122.1(2) ?
    C4F C3F O1F . . 118.62(19) ?
    C2F C3F O1F . . 119.23(19) ?
    C3F C4F C5F . . 118.7(2) ?
    C3F C4F H4F . . 120.6 ?
    C5F C4F H4F . . 120.6 ?
    C4F C5F C6F . . 122.1(2) ?
    C4F C5F O2E . . 118.36(19) ?
    C6F C5F O2E . . 119.53(19) ?
    C5F C6F C1F . . 116.79(19) ?
    C5F C6F C7E . . 121.71(19) ?
    C1F C6F C7E . . 121.49(19) ?
    C6G C7F C2F . . 111.31(17) ?
    C6G C7F C8F . . 112.57(18) ?
    C2F C7F C8F . . 112.57(18) ?
    C6G C7F H7F . . 106.6 ?
    C2F C7F H7F . . 106.6 ?
    C8F C7F H7F . . 106.6 ?
    C9F C8F C7F . . 113.9(2) ?
    C9F C8F H8F1 . . 108.8 ?
    C7F C8F H8F1 . . 108.8 ?
    C9F C8F H8F2 . . 108.8 ?
    C7F C8F H8F2 . . 108.8 ?
    H8F1 C8F H8F2 . . 107.7 ?
    C8F C9F C10F . . 113.3(2) ?
    C8F C9F H9F1 . . 108.9 ?
    C10F C9F H9F1 . . 108.9 ?
    C8F C9F H9F2 . . 108.9 ?
    C10F C9F H9F2 . . 108.9 ?
    H9F1 C9F H9F2 . . 107.7 ?
    C11F C10F C9F . . 116.5(3) ?
    C11F C10F H10K . . 108.2 ?
    C9F C10F H10K . . 108.2 ?
    C11F C10F H10L . . 108.2 ?
    C9F C10F H10L . . 108.2 ?
    H10K C10F H10L . . 107.3 ?
    C10F C11F C12F . . 116.0(3) ?
    C10F C11F H11K . . 108.3 ?
    C12F C11F H11K . . 108.3 ?
    C10F C11F H11L . . 108.3 ?
    C12F C11F H11L . . 108.3 ?
    H11K C11F H11L . . 107.4 ?
    C13F C12F C11F . . 116.4(4) ?
    C13F C12F H12K . . 108.2 ?
    C11F C12F H12K . . 108.2 ?
    C13F C12F H12L . . 108.2 ?
    C11F C12F H12L . . 108.2 ?
    H12K C12F H12L . . 107.3 ?
    C12F C13F H13P . . 109.5 ?
    C12F C13F H13Q . . 109.5 ?
    H13P C13F H13Q . . 109.5 ?
    C12F C13F H13R . . 109.5 ?
    H13P C13F H13R . . 109.5 ?
    H13Q C13F H13R . . 109.5 ?
    N1F C14F O1F . . 119.8(2) ?
    N1F C14F C15F . . 122.4(2) ?
    O1F C14F C15F . . 117.8(2) ?
    N2F C15F O2F . . 120.7(2) ?
    N2F C15F C14F . . 122.2(2) ?
    O2F C15F C14F . . 117.0(2) ?
    N2F C16F C21F . . 119.9(2) ?
    N2F C16F C17F . . 121.1(2) ?
    C21F C16F C17F . . 119.0(3) ?
    N1F C17F C18F . . 119.7(2) ?
    N1F C17F C16F . . 120.5(2) ?
    C18F C17F C16F . . 119.8(2) ?
    C19F C18F C17F . . 119.6(3) ?
    C19F C18F H18F . . 120.2 ?
    C17F C18F H18F . . 120.2 ?
    C18F C19F C20F . . 121.3(3) ?
    C18F C19F H19F . . 119.4 ?
    C20F C19F H19F . . 119.4 ?
    C21F C20F C19F . . 119.9(3) ?
    C21F C20F H20F . . 120.0 ?
    C19F C20F H20F . . 120.0 ?
    C20F C21F C16F . . 120.5(3) ?
    C20F C21F H21F . . 119.8 ?
    C16F C21F H21F . . 119.8 ?
    C2G C1G C6G . . 122.7(2) ?
    C2G C1G H1G . . 118.7 ?
    C6G C1G H1G . . 118.7 ?
    C3G C2G C1G . . 117.1(2) ?
    C3G C2G C7G . . 120.7(2) ?
    C1G C2G C7G . . 122.2(2) ?
    C2G C3G C4G . . 122.7(2) ?
    C2G C3G O1G . . 117.9(2) ?
    C4G C3G O1G . . 119.3(2) ?
    C5G C4G C3G . . 118.0(2) ?
    C5G C4G H4G . . 121.0 ?
    C3G C4G H4G . . 121.0 ?
    C4G C5G C6G . . 122.7(2) ?
    C4G C5G O2F . . 119.1(2) ?
    C6G C5G O2F . . 118.1(2) ?
    C5G C6G C1G . . 116.8(2) ?
    C5G C6G C7F . . 120.77(19) ?
    C1G C6G C7F . . 122.4(2) ?
    C6H C7G C8G . . 113.25(19) ?
    C6H C7G C2G . . 109.47(17) ?
    C8G C7G C2G . . 111.85(18) ?
    C6H C7G H7G . . 107.3 ?
    C8G C7G H7G . . 107.3 ?
    C2G C7G H7G . . 107.3 ?
    C9G C8G C7G . . 115.79(19) ?
    C9G C8G H8G1 . . 108.3 ?
    C7G C8G H8G1 . . 108.3 ?
    C9G C8G H8G2 . . 108.3 ?
    C7G C8G H8G2 . . 108.3 ?
    H8G1 C8G H8G2 . . 107.4 ?
    C10G C9G C8G . . 111.05(19) ?
    C10G C9G H9G1 . . 109.4 ?
    C8G C9G H9G1 . . 109.4 ?
    C10G C9G H9G2 . . 109.4 ?
    C8G C9G H9G2 . . 109.4 ?
    H9G1 C9G H9G2 . . 108.0 ?
    C9G C10G C11G . . 115.4(2) ?
    C9G C10G H10M . . 108.4 ?
    C11G C10G H10M . . 108.4 ?
    C9G C10G H10N . . 108.4 ?
    C11G C10G H10N . . 108.4 ?
    H10M C10G H10N . . 107.5 ?
    C12G C11G C10G . . 113.3(2) ?
    C12G C11G H11M . . 108.9 ?
    C10G C11G H11M . . 108.9 ?
    C12G C11G H11N . . 108.9 ?
    C10G C11G H11N . . 108.9 ?
    H11M C11G H11N . . 107.7 ?
    C11G C12G C13G . . 113.7(3) ?
    C11G C12G H12M . . 108.8 ?
    C13G C12G H12M . . 108.8 ?
    C11G C12G H12N . . 108.8 ?
    C13G C12G H12N . . 108.8 ?
    H12M C12G H12N . . 107.7 ?
    C12G C13G H13S . . 109.5 ?
    C12G C13G H13T . . 109.5 ?
    H13S C13G H13T . . 109.5 ?
    C12G C13G H13U . . 109.5 ?
    H13S C13G H13U . . 109.5 ?
    H13T C13G H13U . . 109.5 ?
    N1G C14G O1G . . 119.8(2) ?
    N1G C14G C15G . . 122.8(2) ?
    O1G C14G C15G . . 117.4(2) ?
    N2G C15G O2G . . 119.6(2) ?
    N2G C15G C14G . . 122.3(2) ?
    O2G C15G C14G . . 118.0(2) ?
    N2G C16G C21G . . 119.6(2) ?
    N2G C16G C17G . . 120.7(2) ?
    C21G C16G C17G . . 119.6(2) ?
    N1G C17G C18G . . 120.3(2) ?
    N1G C17G C16G . . 120.8(2) ?
    C18G C17G C16G . . 118.9(2) ?
    C19G C18G C17G . . 120.4(2) ?
    C19G C18G H18G . . 119.8 ?
    C17G C18G H18G . . 119.8 ?
    C18G C19G C20G . . 120.7(3) ?
    C18G C19G H19G . . 119.7 ?
    C20G C19G H19G . . 119.7 ?
    C21G C20G C19G . . 120.6(3) ?
    C21G C20G H20G . . 119.7 ?
    C19G C20G H20G . . 119.7 ?
    C20G C21G C16G . . 119.7(2) ?
    C20G C21G H21G . . 120.2 ?
    C16G C21G H21G . . 120.2 ?
    C6H C1H C2H . . 123.6(2) ?
    C6H C1H H1H . . 118.2 ?
    C2H C1H H1H . . 118.2 ?
    C3H C2H C1H . . 116.4(2) ?
    C3H C2H C7H . . 121.72(19) ?
    C1H C2H C7H . . 121.9(2) ?
    C4H C3H C2H . . 122.3(2) ?
    C4H C3H O1H . . 118.4(2) ?
    C2H C3H O1H . . 119.4(2) ?
    C3H C4H C5H . . 119.1(2) ?
    C3H C4H H4H . . 120.5 ?
    C5H C4H H4H . . 120.5 ?
    C4H C5H C6H . . 122.1(2) ?
    C4H C5H O2G . . 118.7(2) ?
    C6H C5H O2G . . 119.24(19) ?
    C5H C6H C1H . . 116.6(2) ?
    C5H C6H C7G . . 121.7(2) ?
    C1H C6H C7G . . 121.7(2) ?
    C2H C7H C6E . . 111.44(17) ?
    C2H C7H C8H . . 113.21(19) ?
    C6E C7H C8H . . 111.42(19) ?
    C2H C7H H7H . . 106.8 ?
    C6E C7H H7H . . 106.8 ?
    C8H C7H H7H . . 106.8 ?
    C9H C8H C7H . . 115.6(2) ?
    C9H C8H H8H1 . . 108.4 ?
    C7H C8H H8H1 . . 108.4 ?
    C9H C8H H8H2 . . 108.4 ?
    C7H C8H H8H2 . . 108.4 ?
    H8H1 C8H H8H2 . . 107.5 ?
    C10I C9H C8H . . 127.0(5) ?
    C8H C9H C10H . . 107.1(3) ?
    C8H C9H H9HC . . 110.3 ?
    C10H C9H H9HC . . 110.3 ?
    C8H C9H H9HD . . 110.3 ?
    C10H C9H H9HD . . 110.3 ?
    H9HC C9H H9HD . . 108.5 ?
    C10I C9H H9HA . . 105.6 ?
    C8H C9H H9HA . . 105.6 ?
    C10I C9H H9HB . . 105.6 ?
    C8H C9H H9HB . . 105.6 ?
    H9HA C9H H9HB . . 106.1 ?
    C11H C10H C9H . . 115.8(4) ?
    C11H C10H H10O . . 108.3 ?
    C9H C10H H10O . . 108.3 ?
    C11H C10H H10P . . 108.3 ?
    C9H C10H H10P . . 108.3 ?
    H10O C10H H10P . . 107.4 ?
    C12H C11H C10H . . 117.0(4) ?
    C12H C11H H11O . . 108.0 ?
    C10H C11H H11O . . 108.0 ?
    C12H C11H H11P . . 108.0 ?
    C10H C11H H11P . . 108.0 ?
    H11O C11H H11P . . 107.3 ?
    C13H C12H C11H . . 116.6(6) ?
    C13H C12H H12O . . 108.1 ?
    C11H C12H H12O . . 108.1 ?
    C13H C12H H12P . . 108.1 ?
    C11H C12H H12P . . 108.1 ?
    H12O C12H H12P . . 107.3 ?
    C12H C13H H13V . . 109.5 ?
    C12H C13H H13W . . 109.5 ?
    H13V C13H H13W . . 109.5 ?
    C12H C13H H13$ . . 109.5 ?
    H13V C13H H13$ . . 109.5 ?
    H13W C13H H13$ . . 109.5 ?
    C9H C10I C11I . . 106.9(8) ?
    C9H C10I H10Q . . 110.3 ?
    C11I C10I H10Q . . 110.3 ?
    C9H C10I H10R . . 110.3 ?
    C11I C10I H10R . . 110.3 ?
    H10Q C10I H10R . . 108.6 ?
    C12I C11I C10I . . 114.9(11) ?
    C12I C11I H11Q . . 108.5 ?
    C10I C11I H11Q . . 108.5 ?
    C12I C11I H11R . . 108.5 ?
    C10I C11I H11R . . 108.5 ?
    H11Q C11I H11R . . 107.5 ?
    C11I C12I C13I . . 117.3(10) ?
    C11I C12I H12Q . . 108.0 ?
    C13I C12I H12Q . . 108.0 ?
    C11I C12I H12R . . 108.0 ?
    C13I C12I H12R . . 108.0 ?
    H12Q C12I H12R . . 107.2 ?
    C12I C13I H13Z . . 109.5 ?
    C12I C13I H131 . . 109.5 ?
    H13Z C13I H131 . . 109.5 ?
    C12I C13I H132 . . 109.5 ?
    H13Z C13I H132 . . 109.5 ?
    H131 C13I H132 . . 109.5 ?
    N1H C14H O1H . . 119.5(2) ?
    N1H C14H C15H . . 122.4(2) ?
    O1H C14H C15H . . 118.1(2) ?
    N2H C15H O2H . . 120.4(2) ?
    N2H C15H C14H . . 122.6(2) ?
    O2H C15H C14H . . 117.0(2) ?
    N2H C16H C21H . . 119.8(2) ?
    N2H C16H C17H . . 121.2(2) ?
    C21H C16H C17H . . 119.0(3) ?
    N1H C17H C18H . . 119.8(2) ?
    N1H C17H C16H . . 120.4(2) ?
    C18H C17H C16H . . 119.8(2) ?
    C19H C18H C17H . . 120.0(3) ?
    C19H C18H H18H . . 120.0 ?
    C17H C18H H18H . . 120.0 ?
    C18H C19H C20H . . 120.3(3) ?
    C18H C19H H19H . . 119.9 ?
    C20H C19H H19H . . 119.9 ?
    C21H C20H C19H . . 121.2(3) ?
    C21H C20H H20H . . 119.4 ?
    C19H C20H H20H . . 119.4 ?
    C20H C21H C16H . . 119.8(3) ?
    C20H C21H H21H . . 120.1 ?
    C16H C21H H21H . . 120.1 ?
    C2R C1R C6R . . 120.1(3) ?
    C2R C1R H1R . . 120.0 ?
    C6R C1R H1R . . 120.0 ?
    C3R C2R C1R . . 120.2(3) ?
    C3R C2R H2R . . 119.9 ?
    C1R C2R H2R . . 119.9 ?
    C2R C3R C4R . . 119.7(2) ?
    C2R C3R H3R . . 120.2 ?
    C4R C3R H3R . . 120.2 ?
    C5R C4R C3R . . 119.7(3) ?
    C5R C4R C7R . . 119.8(3) ?
    C3R C4R C7R . . 120.5(3) ?
    C6R C5R C4R . . 120.0(3) ?
    C6R C5R H5R . . 120.0 ?
    C4R C5R H5R . . 120.0 ?
    C5R C6R C1R . . 120.4(3) ?
    C5R C6R H6R . . 119.8 ?
    C1R C6R H6R . . 119.8 ?
    N1R C7R C4R . . 178.4(4) ?
    C6S C1S C2S . . 120.5(4) ?
    C6S C1S H1S . . 119.7 ?
    C2S C1S H1S . . 119.7 ?
    C3S C2S C1S . . 120.1(3) ?
    C3S C2S H2S . . 119.9 ?
    C1S C2S H2S . . 119.9 ?
    C2S C3S C4S . . 119.4(3) ?
    C2S C3S H3S . . 120.3 ?
    C4S C3S H3S . . 120.3 ?
    C3S C4S C5S . . 120.6(3) ?
    C3S C4S C7S . . 119.5(3) ?
    C5S C4S C7S . . 119.9(3) ?
    C6S C5S C4S . . 118.8(3) ?
    C6S C5S H5S . . 120.6 ?
    C4S C5S H5S . . 120.6 ?
    C1S C6S C5S . . 120.6(3) ?
    C1S C6S H6S . . 119.7 ?
    C5S C6S H6S . . 119.7 ?
    N1S C7S C4S . . 179.2(3) ?
    C2T C1T C6T . . 119.6(3) ?
    C2T C1T H1T . . 120.2 ?
    C6T C1T H1T . . 120.2 ?
    C3T C2T C1T . . 120.8(3) ?
    C3T C2T H2T . . 119.6 ?
    C1T C2T H2T . . 119.6 ?
    C2T C3T C4T . . 119.9(3) ?
    C2T C3T H3T . . 120.0 ?
    C4T C3T H3T . . 120.0 ?
    C3T C4T C5T . . 120.0(3) ?
    C3T C4T C7T . . 119.5(3) ?
    C5T C4T C7T . . 120.4(3) ?
    C6T C5T C4T . . 119.6(3) ?
    C6T C5T H5T . . 120.2 ?
    C4T C5T H5T . . 120.2 ?
    C5T C6T C1T . . 120.0(3) ?
    C5T C6T H6T . . 120.0 ?
    C1T C6T H6T . . 120.0 ?
    N1T C7T C4T . . 178.6(4) ?
    C2U C1U C6U . . 121.5(4) ?
    C2U C1U H1U . . 119.2 ?
    C6U C1U H1U . . 119.2 ?
    C1U C2U C3U . . 120.2(4) ?
    C1U C2U H2U . . 119.9 ?
    C3U C2U H2U . . 119.9 ?
    C2U C3U C4U . . 119.4(3) ?
    C2U C3U H3U . . 120.3 ?
    C4U C3U H3U . . 120.3 ?
    C5U C4U C3U . . 120.9(3) ?
    C5U C4U C7U . . 120.7(3) ?
    C3U C4U C7U . . 118.4(3) ?
    C4U C5U C6U . . 118.3(3) ?
    C4U C5U H5U . . 120.9 ?
    C6U C5U H5U . . 120.9 ?
    C1U C6U C5U . . 119.8(3) ?
    C1U C6U H6U . . 120.1 ?
    C5U C6U H6U . . 120.1 ?
    N1U C7U C4U . . 179.2(3) ?
loop_
    _geom_torsion_atom_site_label_1
    _geom_torsion_atom_site_label_2
    _geom_torsion_atom_site_label_3
    _geom_torsion_atom_site_label_4
    _geom_torsion_site_symmetry_1
    _geom_torsion_site_symmetry_2
    _geom_torsion_site_symmetry_3
    _geom_torsion_site_symmetry_4
    _geom_torsion
    _geom_torsion_publ_flag
    C6A C1A C2A C3A . . . . 2.5(3) ?
    C6A C1A C2A C7A . . . . -174.3(2) ?
    C1A C2A C3A C4A . . . . -3.0(3) ?
    C7A C2A C3A C4A . . . . 173.8(2) ?
    C1A C2A C3A O1A . . . . -178.40(18) ?
    C7A C2A C3A O1A . . . . -1.6(3) ?
    C14A O1A C3A C4A . . . . 78.8(3) ?
    C14A O1A C3A C2A . . . . -105.6(2) ?
    C2A C3A C4A C5A . . . . 1.0(3) ?
    O1A C3A C4A C5A . . . . 176.41(19) ?
    C3A C4A C5A C6A . . . . 1.6(3) ?
    C3A C4A C5A O2D . . . . -175.74(19) ?
    C15D O2D C5A C6A . . . . 110.9(2) ?
    C15D O2D C5A C4A . . . . -71.6(3) ?
    C4A C5A C6A C1A . . . . -2.1(3) ?
    O2D C5A C6A C1A . . . . 175.29(18) ?
    C4A C5A C6A C7D . . . . 177.6(2) ?
    O2D C5A C6A C7D . . . . -5.0(3) ?
    C2A C1A C6A C5A . . . . 0.0(3) ?
    C2A C1A C6A C7D . . . . -179.75(19) ?
    C3A C2A C7A C6B . . . . 91.2(2) ?
    C1A C2A C7A C6B . . . . -92.2(2) ?
    C3A C2A C7A C8A . . . . -142.3(2) ?
    C1A C2A C7A C8A . . . . 34.3(3) ?
    C6B C7A C8A C9A . . . . -62.4(3) ?
    C2A C7A C8A C9A . . . . 171.6(2) ?
    C7A C8A C9A C10A . . . . 170.5(3) ?
    C8A C9A C10A C11A . . . . 60.8(4) ?
    C9A C10A C11A C12A . . . . 169.2(3) ?
    C10A C11A C12A C13A . . . . 178.9(4) ?
    C17A N1A C14A O1A . . . . -176.8(2) ?
    C17A N1A C14A C15A . . . . 1.4(3) ?
    C3A O1A C14A N1A . . . . -70.9(3) ?
    C3A O1A C14A C15A . . . . 110.8(2) ?
    C16A N2A C15A O2A . . . . -178.68(19) ?
    C16A N2A C15A C14A . . . . 1.2(3) ?
    C5B O2A C15A N2A . . . . 81.5(2) ?
    C5B O2A C15A C14A . . . . -98.3(2) ?
    N1A C14A C15A N2A . . . . -3.2(3) ?
    O1A C14A C15A N2A . . . . 175.1(2) ?
    N1A C14A C15A O2A . . . . 176.67(19) ?
    O1A C14A C15A O2A . . . . -5.1(3) ?
    C15A N2A C16A C21A . . . . -180.0(2) ?
    C15A N2A C16A C17A . . . . 2.2(3) ?
    C14A N1A C17A C18A . . . . -178.1(2) ?
    C14A N1A C17A C16A . . . . 1.9(3) ?
    N2A C16A C17A N1A . . . . -3.9(4) ?
    C21A C16A C17A N1A . . . . 178.2(2) ?
    N2A C16A C17A C18A . . . . 176.2(2) ?
    C21A C16A C17A C18A . . . . -1.7(4) ?
    N1A C17A C18A C19A . . . . -178.9(3) ?
    C16A C17A C18A C19A . . . . 1.0(4) ?
    C17A C18A C19A C20A . . . . 0.0(5) ?
    C18A C19A C20A C21A . . . . -0.4(5) ?
    C19A C20A C21A C16A . . . . -0.4(5) ?
    N2A C16A C21A C20A . . . . -176.5(3) ?
    C17A C16A C21A C20A . . . . 1.4(4) ?
    C6B C1B C2B C3B . . . . -0.3(3) ?
    C6B C1B C2B C7B . . . . 177.53(19) ?
    C1B C2B C3B C4B . . . . 1.0(3) ?
    C7B C2B C3B C4B . . . . -176.83(19) ?
    C1B C2B C3B O1B . . . . -178.59(18) ?
    C7B C2B C3B O1B . . . . 3.6(3) ?
    C14B O1B C3B C4B . . . . 70.2(2) ?
    C14B O1B C3B C2B . . . . -110.2(2) ?
    C2B C3B C4B C5B . . . . 0.0(3) ?
    O1B C3B C4B C5B . . . . 179.56(18) ?
    C3B C4B C5B C6B . . . . -1.7(3) ?
    C3B C4B C5B O2A . . . . 178.87(18) ?
    C15A O2A C5B C4B . . . . -75.9(2) ?
    C15A O2A C5B C6B . . . . 104.7(2) ?
    C4B C5B C6B C1B . . . . 2.3(3) ?
    O2A C5B C6B C1B . . . . -178.29(18) ?
    C4B C5B C6B C7A . . . . -177.15(19) ?
    O2A C5B C6B C7A . . . . 2.2(3) ?
    C2B C1B C6B C5B . . . . -1.3(3) ?
    C2B C1B C6B C7A . . . . 178.17(19) ?
    C2A C7A C6B C5B . . . . -96.6(2) ?
    C8A C7A C6B C5B . . . . 136.6(2) ?
    C2A C7A C6B C1B . . . . 83.9(3) ?
    C8A C7A C6B C1B . . . . -42.8(3) ?
    C3B C2B C7B C8B . . . . -140.6(2) ?
    C1B C2B C7B C8B . . . . 41.7(3) ?
    C3B C2B C7B C6C . . . . 95.0(2) ?
    C1B C2B C7B C6C . . . . -82.7(3) ?
    C2B C7B C8B C9B . . . . 57.7(3) ?
    C6C C7B C8B C9B . . . . -179.1(2) ?
    C7B C8B C9B C10B . . . . -168.5(2) ?
    C8B C9B C10B C11B . . . . -179.1(2) ?
    C9B C10B C11B C12B . . . . -174.3(2) ?
    C10B C11B C12B C13B . . . . 179.2(3) ?
    C17B N1B C14B O1B . . . . 176.6(2) ?
    C17B N1B C14B C15B . . . . -2.9(3) ?
    C3B O1B C14B N1B . . . . -86.4(2) ?
    C3B O1B C14B C15B . . . . 93.1(2) ?
    C16B N2B C15B O2B . . . . 176.7(2) ?
    C16B N2B C15B C14B . . . . -1.4(3) ?
    C5C O2B C15B N2B . . . . 71.5(3) ?
    C5C O2B C15B C14B . . . . -110.3(2) ?
    N1B C14B C15B N2B . . . . 4.7(4) ?
    O1B C14B C15B N2B . . . . -174.9(2) ?
    N1B C14B C15B O2B . . . . -173.5(2) ?
    O1B C14B C15B O2B . . . . 7.0(3) ?
    C15B N2B C16B C21B . . . . 177.4(2) ?
    C15B N2B C16B C17B . . . . -3.0(3) ?
    C14B N1B C17B C18B . . . . -179.7(2) ?
    C14B N1B C17B C16B . . . . -1.5(3) ?
    N2B C16B C17B N1B . . . . 4.7(4) ?
    C21B C16B C17B N1B . . . . -175.7(2) ?
    N2B C16B C17B C18B . . . . -177.2(2) ?
    C21B C16B C17B C18B . . . . 2.5(4) ?
    N1B C17B C18B C19B . . . . 176.0(3) ?
    C16B C17B C18B C19B . . . . -2.2(4) ?
    C17B C18B C19B C20B . . . . 0.6(5) ?
    C18B C19B C20B C21B . . . . 0.7(5) ?
    C19B C20B C21B C16B . . . . -0.5(4) ?
    N2B C16B C21B C20B . . . . 178.5(2) ?
    C17B C16B C21B C20B . . . . -1.1(4) ?
    C6C C1C C2C C3C . . . . 1.8(3) ?
    C6C C1C C2C C7C . . . . -177.2(2) ?
    C1C C2C C3C C4C . . . . -1.1(3) ?
    C7C C2C C3C C4C . . . . 177.9(2) ?
    C1C C2C C3C O1C . . . . -177.78(19) ?
    C7C C2C C3C O1C . . . . 1.3(3) ?
    C14C O1C C3C C4C . . . . 73.5(3) ?
    C14C O1C C3C C2C . . . . -109.8(2) ?
    C2C C3C C4C C5C . . . . -0.2(3) ?
    O1C C3C C4C C5C . . . . 176.4(2) ?
    C3C C4C C5C C6C . . . . 0.9(3) ?
    C3C C4C C5C O2B . . . . -175.1(2) ?
    C15B O2B C5C C4C . . . . -72.3(3) ?
    C15B O2B C5C C6C . . . . 111.5(2) ?
    C4C C5C C6C C1C . . . . -0.2(3) ?
    O2B C5C C6C C1C . . . . 175.84(19) ?
    C4C C5C C6C C7B . . . . 178.9(2) ?
    O2B C5C C6C C7B . . . . -5.1(3) ?
    C2C C1C C6C C5C . . . . -1.2(3) ?
    C2C C1C C6C C7B . . . . 179.7(2) ?
    C2B C7B C6C C5C . . . . -86.6(3) ?
    C8B C7B C6C C5C . . . . 148.0(2) ?
    C2B C7B C6C C1C . . . . 92.4(3) ?
    C8B C7B C6C C1C . . . . -33.0(3) ?
    C3C C2C C7C C6D . . . . 88.3(2) ?
    C1C C2C C7C C6D . . . . -92.7(2) ?
    C3C C2C C7C C8C . . . . -144.5(2) ?
    C1C C2C C7C C8C . . . . 34.5(3) ?
    C6D C7C C8C C9C . . . . -55.9(3) ?
    C2C C7C C8C C9C . . . . 178.2(2) ?
    C7C C8C C9C C10C . . . . -174.2(2) ?
    C8C C9C C10C C11C . . . . -169.9(3) ?
    C9C C10C C11C C12C . . . . 178.2(3) ?
    C10C C11C C12C C13C . . . . 178.0(3) ?
    C17C N1C C14C O1C . . . . -175.67(19) ?
    C17C N1C C14C C15C . . . . 1.4(3) ?
    C3C O1C C14C N1C . . . . -71.5(3) ?
    C3C O1C C14C C15C . . . . 111.2(2) ?
    C16C N2C C15C O2C . . . . -179.62(18) ?
    C16C N2C C15C C14C . . . . 1.2(3) ?
    C5D O2C C15C N2C . . . . 84.1(2) ?
    C5D O2C C15C C14C . . . . -96.6(2) ?
    N1C C14C C15C N2C . . . . -2.9(3) ?
    O1C C14C C15C N2C . . . . 174.28(19) ?
    N1C C14C C15C O2C . . . . 177.85(19) ?
    O1C C14C C15C O2C . . . . -4.9(3) ?
    C15C N2C C16C C21C . . . . -178.4(2) ?
    C15C N2C C16C C17C . . . . 1.6(3) ?
    C14C N1C C17C C18C . . . . 179.9(2) ?
    C14C N1C C17C C16C . . . . 1.4(3) ?
    N2C C16C C17C N1C . . . . -3.1(3) ?
    C21C C16C C17C N1C . . . . 177.0(2) ?
    N2C C16C C17C C18C . . . . 178.5(2) ?
    C21C C16C C17C C18C . . . . -1.5(4) ?
    N1C C17C C18C C19C . . . . -177.5(3) ?
    C16C C17C C18C C19C . . . . 1.0(4) ?
    C17C C18C C19C C20C . . . . 0.1(4) ?
    C18C C19C C20C C21C . . . . -0.7(5) ?
    C19C C20C C21C C16C . . . . 0.1(4) ?
    N2C C16C C21C C20C . . . . -179.0(2) ?
    C17C C16C C21C C20C . . . . 0.9(4) ?
    C6D C1D C2D C3D . . . . 0.2(3) ?
    C6D C1D C2D C7D . . . . 177.8(2) ?
    C1D C2D C3D C4D . . . . 1.1(3) ?
    C7D C2D C3D C4D . . . . -176.4(2) ?
    C1D C2D C3D O1D . . . . -177.74(18) ?
    C7D C2D C3D O1D . . . . 4.7(3) ?
    C14D O1D C3D C4D . . . . 69.9(2) ?
    C14D O1D C3D C2D . . . . -111.2(2) ?
    C2D C3D C4D C5D . . . . -0.9(3) ?
    O1D C3D C4D C5D . . . . 178.00(19) ?
    C3D C4D C5D C6D . . . . -0.8(3) ?
    C3D C4D C5D O2C . . . . -179.12(19) ?
    C15C O2C C5D C4D . . . . -75.3(2) ?
    C15C O2C C5D C6D . . . . 106.3(2) ?
    C4D C5D C6D C1D . . . . 2.1(3) ?
    O2C C5D C6D C1D . . . . -179.64(19) ?
    C4D C5D C6D C7C . . . . -177.9(2) ?
    O2C C5D C6D C7C . . . . 0.3(3) ?
    C2D C1D C6D C5D . . . . -1.8(3) ?
    C2D C1D C6D C7C . . . . 178.2(2) ?
    C2C C7C C6D C5D . . . . -94.7(2) ?
    C8C C7C C6D C5D . . . . 139.6(2) ?
    C2C C7C C6D C1D . . . . 85.2(3) ?
    C8C C7C C6D C1D . . . . -40.4(3) ?
    C3D C2D C7D C6A . . . . 92.7(2) ?
    C1D C2D C7D C6A . . . . -84.7(3) ?
    C3D C2D C7D C8D . . . . -142.5(2) ?
    C1D C2D C7D C8D . . . . 40.1(3) ?
    C5A C6A C7D C2D . . . . -89.4(2) ?
    C1A C6A C7D C2D . . . . 90.3(2) ?
    C5A C6A C7D C8D . . . . 145.0(2) ?
    C1A C6A C7D C8D . . . . -35.3(3) ?
    C2D C7D C8D C9D . . . . 66.0(3) ?
    C6A C7D C8D C9D . . . . -170.72(19) ?
    C7D C8D C9D C10D . . . . -178.2(2) ?
    C8D C9D C10D C11D . . . . -171.1(2) ?
    C9D C10D C11D C12D . . . . -178.2(2) ?
    C10D C11D C12D C13D . . . . -175.4(2) ?
    C17D N1D C14D O1D . . . . 177.47(19) ?
    C17D N1D C14D C15D . . . . -2.0(3) ?
    C3D O1D C14D N1D . . . . -81.4(2) ?
    C3D O1D C14D C15D . . . . 98.1(2) ?
    C16D N2D C15D O2D . . . . 179.8(2) ?
    C16D N2D C15D C14D . . . . 1.9(3) ?
    C5A O2D C15D N2D . . . . 76.9(3) ?
    C5A O2D C15D C14D . . . . -105.1(2) ?
    N1D C14D C15D N2D . . . . 0.7(4) ?
    O1D C14D C15D N2D . . . . -178.8(2) ?
    N1D C14D C15D O2D . . . . -177.3(2) ?
    O1D C14D C15D O2D . . . . 3.2(3) ?
    C15D N2D C16D C17D . . . . -3.1(3) ?
    C15D N2D C16D C21D . . . . 175.5(2) ?
    C14D N1D C17D C18D . . . . -177.2(2) ?
    C14D N1D C17D C16D . . . . 0.8(3) ?
    N2D C16D C17D N1D . . . . 1.8(4) ?
    C21D C16D C17D N1D . . . . -176.7(2) ?
    N2D C16D C17D C18D . . . . 179.9(2) ?
    C21D C16D C17D C18D . . . . 1.3(4) ?
    N1D C17D C18D C19D . . . . 176.0(2) ?
    C16D C17D C18D C19D . . . . -2.1(4) ?
    C17D C18D C19D C20D . . . . 0.6(4) ?
    C18D C19D C20D C21D . . . . 1.6(4) ?
    C19D C20D C21D C16D . . . . -2.4(4) ?
    N2D C16D C21D C20D . . . . -177.7(2) ?
    C17D C16D C21D C20D . . . . 0.9(4) ?
    C6E C1E C2E C3E . . . . -0.4(3) ?
    C6E C1E C2E C7E . . . . 179.7(2) ?
    C1E C2E C3E C4E . . . . 2.4(3) ?
    C7E C2E C3E C4E . . . . -177.7(2) ?
    C1E C2E C3E O1E . . . . -175.86(18) ?
    C7E C2E C3E O1E . . . . 4.0(3) ?
    C14E O1E C3E C2E . . . . -110.4(2) ?
    C14E O1E C3E C4E . . . . 71.3(3) ?
    C2E C3E C4E C5E . . . . -1.8(3) ?
    O1E C3E C4E C5E . . . . 176.42(19) ?
    C3E C4E C5E C6E . . . . -0.8(3) ?
    C3E C4E C5E O2H . . . . -177.7(2) ?
    C15H O2H C5E C4E . . . . -78.5(3) ?
    C15H O2H C5E C6E . . . . 104.5(2) ?
    C4E C5E C6E C1E . . . . 2.6(3) ?
    O2H C5E C6E C1E . . . . 179.48(19) ?
    C4E C5E C6E C7H . . . . -174.4(2) ?
    O2H C5E C6E C7H . . . . 2.5(3) ?
    C2E C1E C6E C5E . . . . -1.9(3) ?
    C2E C1E C6E C7H . . . . 175.0(2) ?
    C3E C2E C7E C6F . . . . 89.8(2) ?
    C1E C2E C7E C6F . . . . -90.3(2) ?
    C3E C2E C7E C8E . . . . -145.6(2) ?
    C1E C2E C7E C8E . . . . 34.3(3) ?
    C6F C7E C8E C9E . . . . -60.6(2) ?
    C2E C7E C8E C9E . . . . 176.86(18) ?
    C7E C8E C9E C10E . . . . 170.61(19) ?
    C8E C9E C10E C11E . . . . 173.6(2) ?
    C9E C10E C11E C12E . . . . -179.3(2) ?
    C10E C11E C12E C13E . . . . 173.9(3) ?
    C17E N1E C14E O1E . . . . 179.2(2) ?
    C17E N1E C14E C15E . . . . -1.7(3) ?
    C3E O1E C14E N1E . . . . -76.8(3) ?
    C3E O1E C14E C15E . . . . 104.1(2) ?
    C16E N2E C15E O2E . . . . -178.43(19) ?
    C16E N2E C15E C14E . . . . 1.0(3) ?
    C5F O2E C15E N2E . . . . 79.5(2) ?
    C5F O2E C15E C14E . . . . -99.9(2) ?
    N1E C14E C15E N2E . . . . 0.2(4) ?
    O1E C14E C15E N2E . . . . 179.4(2) ?
    N1E C14E C15E O2E . . . . 179.6(2) ?
    O1E C14E C15E O2E . . . . -1.2(3) ?
    C15E N2E C16E C21E . . . . 178.6(2) ?
    C15E N2E C16E C17E . . . . -0.7(3) ?
    C14E N1E C17E C18E . . . . -177.4(2) ?
    C14E N1E C17E C16E . . . . 1.9(3) ?
    N2E C16E C17E N1E . . . . -0.8(4) ?
    C21E C16E C17E N1E . . . . 179.9(2) ?
    N2E C16E C17E C18E . . . . 178.5(2) ?
    C21E C16E C17E C18E . . . . -0.8(4) ?
    N1E C17E C18E C19E . . . . 178.3(3) ?
    C16E C17E C18E C19E . . . . -1.0(4) ?
    C17E C18E C19E C20E . . . . 1.8(5) ?
    C18E C19E C20E C21E . . . . -0.9(5) ?
    C19E C20E C21E C16E . . . . -1.0(5) ?
    N2E C16E C21E C20E . . . . -177.5(3) ?
    C17E C16E C21E C20E . . . . 1.8(4) ?
    C6F C1F C2F C3F . . . . 0.9(3) ?
    C6F C1F C2F C7F . . . . -178.37(19) ?
    C1F C2F C3F C4F . . . . -1.9(3) ?
    C7F C2F C3F C4F . . . . 177.4(2) ?
    C1F C2F C3F O1F . . . . 179.08(18) ?
    C7F C2F C3F O1F . . . . -1.6(3) ?
    C14F O1F C3F C4F . . . . 75.6(2) ?
    C14F O1F C3F C2F . . . . -105.4(2) ?
    C2F C3F C4F C5F . . . . 1.7(3) ?
    O1F C3F C4F C5F . . . . -179.29(19) ?
    C3F C4F C5F C6F . . . . -0.4(3) ?
    C3F C4F C5F O2E . . . . -179.83(19) ?
    C15E O2E C5F C4F . . . . -71.7(2) ?
    C15E O2E C5F C6F . . . . 108.9(2) ?
    C4F C5F C6F C1F . . . . -0.5(3) ?
    O2E C5F C6F C1F . . . . 178.86(18) ?
    C4F C5F C6F C7E . . . . 178.4(2) ?
    O2E C5F C6F C7E . . . . -2.2(3) ?
    C2F C1F C6F C5F . . . . 0.3(3) ?
    C2F C1F C6F C7E . . . . -178.7(2) ?
    C2E C7E C6F C5F . . . . -93.0(2) ?
    C8E C7E C6F C5F . . . . 143.0(2) ?
    C2E C7E C6F C1F . . . . 85.9(2) ?
    C8E C7E C6F C1F . . . . -38.1(3) ?
    C3F C2F C7F C6G . . . . 96.2(2) ?
    C1F C2F C7F C6G . . . . -84.6(2) ?
    C3F C2F C7F C8F . . . . -136.4(2) ?
    C1F C2F C7F C8F . . . . 42.9(3) ?
    C6G C7F C8F C9F . . . . -172.2(2) ?
    C2F C7F C8F C9F . . . . 61.0(3) ?
    C7F C8F C9F C10F . . . . 158.0(2) ?
    C8F C9F C10F C11F . . . . 60.7(4) ?
    C9F C10F C11F C12F . . . . -179.6(3) ?
    C10F C11F C12F C13F . . . . -64.3(5) ?
    C17F N1F C14F O1F . . . . -179.41(19) ?
    C17F N1F C14F C15F . . . . -0.3(3) ?
    C3F O1F C14F N1F . . . . -81.8(2) ?
    C3F O1F C14F C15F . . . . 99.1(2) ?
    C16F N2F C15F O2F . . . . 175.85(19) ?
    C16F N2F C15F C14F . . . . -1.0(3) ?
    C5G O2F C15F N2F . . . . 73.5(3) ?
    C5G O2F C15F C14F . . . . -109.5(2) ?
    N1F C14F C15F N2F . . . . 2.4(3) ?
    O1F C14F C15F N2F . . . . -178.53(19) ?
    N1F C14F C15F O2F . . . . -174.59(19) ?
    O1F C14F C15F O2F . . . . 4.5(3) ?
    C15F N2F C16F C21F . . . . 179.6(2) ?
    C15F N2F C16F C17F . . . . -2.1(3) ?
    C14F N1F C17F C18F . . . . 178.1(2) ?
    C14F N1F C17F C16F . . . . -2.7(3) ?
    N2F C16F C17F N1F . . . . 4.2(3) ?
    C21F C16F C17F N1F . . . . -177.5(2) ?
    N2F C16F C17F C18F . . . . -176.7(2) ?
    C21F C16F C17F C18F . . . . 1.6(4) ?
    N1F C17F C18F C19F . . . . 178.0(2) ?
    C16F C17F C18F C19F . . . . -1.1(4) ?
    C17F C18F C19F C20F . . . . -0.1(4) ?
    C18F C19F C20F C21F . . . . 0.9(5) ?
    C19F C20F C21F C16F . . . . -0.4(4) ?
    N2F C16F C21F C20F . . . . 177.5(2) ?
    C17F C16F C21F C20F . . . . -0.8(4) ?
    C6G C1G C2G C3G . . . . 0.5(3) ?
    C6G C1G C2G C7G . . . . -179.7(2) ?
    C1G C2G C3G C4G . . . . 0.9(3) ?
    C7G C2G C3G C4G . . . . -178.9(2) ?
    C1G C2G C3G O1G . . . . -176.22(18) ?
    C7G C2G C3G O1G . . . . 3.9(3) ?
    C14G O1G C3G C2G . . . . -109.8(2) ?
    C14G O1G C3G C4G . . . . 72.9(3) ?
    C2G C3G C4G C5G . . . . -0.6(3) ?
    O1G C3G C4G C5G . . . . 176.5(2) ?
    C3G C4G C5G C6G . . . . -1.2(3) ?
    C3G C4G C5G O2F . . . . -178.1(2) ?
    C15F O2F C5G C4G . . . . -77.1(3) ?
    C15F O2F C5G C6G . . . . 105.9(2) ?
    C4G C5G C6G C1G . . . . 2.5(3) ?
    O2F C5G C6G C1G . . . . 179.36(19) ?
    C4G C5G C6G C7F . . . . -175.7(2) ?
    O2F C5G C6G C7F . . . . 1.2(3) ?
    C2G C1G C6G C5G . . . . -2.1(3) ?
    C2G C1G C6G C7F . . . . 176.0(2) ?
    C2F C7F C6G C5G . . . . -91.4(2) ?
    C8F C7F C6G C5G . . . . 141.1(2) ?
    C2F C7F C6G C1G . . . . 90.5(2) ?
    C8F C7F C6G C1G . . . . -36.9(3) ?
    C3G C2G C7G C6H . . . . 89.4(2) ?
    C1G C2G C7G C6H . . . . -90.4(2) ?
    C3G C2G C7G C8G . . . . -144.2(2) ?
    C1G C2G C7G C8G . . . . 36.0(3) ?
    C6H C7G C8G C9G . . . . -61.3(3) ?
    C2G C7G C8G C9G . . . . 174.43(19) ?
    C7G C8G C9G C10G . . . . 178.8(2) ?
    C8G C9G C10G C11G . . . . 178.0(2) ?
    C9G C10G C11G C12G . . . . 175.6(2) ?
    C10G C11G C12G C13G . . . . -179.6(3) ?
    C17G N1G C14G O1G . . . . -177.5(2) ?
    C17G N1G C14G C15G . . . . -0.1(3) ?
    C3G O1G C14G N1G . . . . -74.0(3) ?
    C3G O1G C14G C15G . . . . 108.5(2) ?
    C16G N2G C15G O2G . . . . -176.60(19) ?
    C16G N2G C15G C14G . . . . 3.7(3) ?
    C5H O2G C15G N2G . . . . 85.6(2) ?
    C5H O2G C15G C14G . . . . -94.7(2) ?
    N1G C14G C15G N2G . . . . -4.2(4) ?
    O1G C14G C15G N2G . . . . 173.2(2) ?
    N1G C14G C15G O2G . . . . 176.1(2) ?
    O1G C14G C15G O2G . . . . -6.5(3) ?
    C15G N2G C16G C21G . . . . 178.0(2) ?
    C15G N2G C16G C17G . . . . 0.5(3) ?
    C14G N1G C17G C18G . . . . -174.7(2) ?
    C14G N1G C17G C16G . . . . 4.3(3) ?
    N2G C16G C17G N1G . . . . -4.7(3) ?
    C21G C16G C17G N1G . . . . 177.8(2) ?
    N2G C16G C17G C18G . . . . 174.3(2) ?
    C21G C16G C17G C18G . . . . -3.2(4) ?
    N1G C17G C18G C19G . . . . 180.0(2) ?
    C16G C17G C18G C19G . . . . 0.9(4) ?
    C17G C18G C19G C20G . . . . 1.9(4) ?
    C18G C19G C20G C21G . . . . -2.5(4) ?
    C19G C20G C21G C16G . . . . 0.2(4) ?
    N2G C16G C21G C20G . . . . -174.9(2) ?
    C17G C16G C21G C20G . . . . 2.6(4) ?
    C6H C1H C2H C3H . . . . 1.7(3) ?
    C6H C1H C2H C7H . . . . -178.24(19) ?
    C1H C2H C3H C4H . . . . -2.4(3) ?
    C7H C2H C3H C4H . . . . 177.46(19) ?
    C1H C2H C3H O1H . . . . 178.31(18) ?
    C7H C2H C3H O1H . . . . -1.8(3) ?
    C14H O1H C3H C4H . . . . 76.0(2) ?
    C14H O1H C3H C2H . . . . -104.7(2) ?
    C2H C3H C4H C5H . . . . 1.4(3) ?
    O1H C3H C4H C5H . . . . -179.38(18) ?
    C3H C4H C5H C6H . . . . 0.7(3) ?
    C3H C4H C5H O2G . . . . -178.17(18) ?
    C15G O2G C5H C4H . . . . -71.1(2) ?
    C15G O2G C5H C6H . . . . 110.1(2) ?
    C4H C5H C6H C1H . . . . -1.4(3) ?
    O2G C5H C6H C1H . . . . 177.44(18) ?
    C4H C5H C6H C7G . . . . 176.9(2) ?
    O2G C5H C6H C7G . . . . -4.3(3) ?
    C2H C1H C6H C5H . . . . 0.2(3) ?
    C2H C1H C6H C7G . . . . -178.12(19) ?
    C8G C7G C6H C5H . . . . 140.1(2) ?
    C2G C7G C6H C5H . . . . -94.3(2) ?
    C8G C7G C6H C1H . . . . -41.7(3) ?
    C2G C7G C6H C1H . . . . 83.9(3) ?
    C3H C2H C7H C6E . . . . 96.0(2) ?
    C1H C2H C7H C6E . . . . -84.1(3) ?
    C3H C2H C7H C8H . . . . -137.5(2) ?
    C1H C2H C7H C8H . . . . 42.4(3) ?
    C5E C6E C7H C2H . . . . -92.3(2) ?
    C1E C6E C7H C2H . . . . 90.9(3) ?
    C5E C6E C7H C8H . . . . 140.2(2) ?
    C1E C6E C7H C8H . . . . -36.6(3) ?
    C2H C7H C8H C9H . . . . 58.1(3) ?
    C6E C7H C8H C9H . . . . -175.4(2) ?
    C7H C8H C9H C10I . . . . 153.5(7) ?
    C7H C8H C9H C10H . . . . 172.7(3) ?
    C8H C9H C10H C11H . . . . 172.6(4) ?
    C9H C10H C11H C12H . . . . 168.8(5) ?
    C10H C11H C12H C13H . . . . 57.6(9) ?
    C8H C9H C10I C11I . . . . 70.1(10) ?
    C9H C10I C11I C12I . . . . -179.6(8) ?
    C10I C11I C12I C13I . . . . -73.6(18) ?
    C17H N1H C14H O1H . . . . 178.20(19) ?
    C17H N1H C14H C15H . . . . -1.2(3) ?
    C3H O1H C14H N1H . . . . -80.6(3) ?
    C3H O1H C14H C15H . . . . 98.8(2) ?
    C16H N2H C15H O2H . . . . 177.0(2) ?
    C16H N2H C15H C14H . . . . -1.5(3) ?
    C5E O2H C15H N2H . . . . 71.1(3) ?
    C5E O2H C15H C14H . . . . -110.3(2) ?
    N1H C14H C15H N2H . . . . 3.0(3) ?
    O1H C14H C15H N2H . . . . -176.4(2) ?
    N1H C14H C15H O2H . . . . -175.49(19) ?
    O1H C14H C15H O2H . . . . 5.1(3) ?
    C15H N2H C16H C21H . . . . 178.7(2) ?
    C15H N2H C16H C17H . . . . -1.6(3) ?
    C14H N1H C17H C18H . . . . 179.4(2) ?
    C14H N1H C17H C16H . . . . -1.8(3) ?
    N2H C16H C17H N1H . . . . 3.3(4) ?
    C21H C16H C17H N1H . . . . -176.9(2) ?
    N2H C16H C17H C18H . . . . -177.9(2) ?
    C21H C16H C17H C18H . . . . 1.9(4) ?
    N1H C17H C18H C19H . . . . 178.0(2) ?
    C16H C17H C18H C19H . . . . -0.8(4) ?
    C17H C18H C19H C20H . . . . -0.4(4) ?
    C18H C19H C20H C21H . . . . 0.5(5) ?
    C19H C20H C21H C16H . . . . 0.6(5) ?
    N2H C16H C21H C20H . . . . 178.0(3) ?
    C17H C16H C21H C20H . . . . -1.8(4) ?
    C6R C1R C2R C3R . . . . 0.1(4) ?
    C1R C2R C3R C4R . . . . 0.5(4) ?
    C2R C3R C4R C5R . . . . -1.0(4) ?
    C2R C3R C4R C7R . . . . 177.3(3) ?
    C3R C4R C5R C6R . . . . 0.9(4) ?
    C7R C4R C5R C6R . . . . -177.5(3) ?
    C4R C5R C6R C1R . . . . -0.2(4) ?
    C2R C1R C6R C5R . . . . -0.3(4) ?
    C6S C1S C2S C3S . . . . -0.4(6) ?
    C1S C2S C3S C4S . . . . -0.5(5) ?
    C2S C3S C4S C5S . . . . 0.3(4) ?
    C2S C3S C4S C7S . . . . 179.6(3) ?
    C3S C4S C5S C6S . . . . 0.7(4) ?
    C7S C4S C5S C6S . . . . -178.6(3) ?
    C2S C1S C6S C5S . . . . 1.4(6) ?
    C4S C5S C6S C1S . . . . -1.6(6) ?
    C6T C1T C2T C3T . . . . 0.1(5) ?
    C1T C2T C3T C4T . . . . 0.4(5) ?
    C2T C3T C4T C5T . . . . -1.0(4) ?
    C2T C3T C4T C7T . . . . 177.8(3) ?
    C3T C4T C5T C6T . . . . 1.0(4) ?
    C7T C4T C5T C6T . . . . -177.8(3) ?
    C4T C5T C6T C1T . . . . -0.5(4) ?
    C2T C1T C6T C5T . . . . -0.1(5) ?
    C6U C1U C2U C3U . . . . 0.2(7) ?
    C1U C2U C3U C4U . . . . 0.2(6) ?
    C2U C3U C4U C5U . . . . -0.3(5) ?
    C2U C3U C4U C7U . . . . -179.6(3) ?
    C3U C4U C5U C6U . . . . 0.1(5) ?
    C7U C4U C5U C6U . . . . 179.4(3) ?
    C2U C1U C6U C5U . . . . -0.5(7) ?
    C4U C5U C6U C1U . . . . 0.3(6) ?
loop_
    _geom_hbond_atom_site_label_d
    _geom_hbond_atom_site_label_h
    _geom_hbond_atom_site_label_a
    _geom_hbond_site_symmetry_d
    _geom_hbond_site_symmetry_h
    _geom_hbond_site_symmetry_a
    _geom_hbond_distance_dh
    _geom_hbond_distance_ha
    _geom_hbond_distance_da
    _geom_hbond_angle_dha
    _geom_hbond_publ_flag
    C2<i>R</i> H2<i>R</i> C<i>g</i>1 1_555 1_555 1_555 0.950 2.60 3.5320(10)
                                                                           166
                                                                             yes
    C6<i>T</i> H6<i>T</i> C<i>g</i>2 1_555 1_555 1_555 0.950 2.63 3.566(2) 169
                                                                             yes
    C2<i>T</i> H2<i>T</i> N2<i>E</i> 1_555 1_555 1_555 0.950 2.88 3.734(2) 150
                                                                             yes
    C1<i>A</i> H1<i>A</i> N1<i>S</i> 1_555 1_555 1_555 0.950 2.76 3.693(2) 169
                                                                             yes
    C1<i>B</i> H1<i>B</i> N1<i>S</i> 1_555 1_555 1_555 0.950 2.79 3.742(3) 176
                                                                             yes
    C1<i>C</i> H1<i>C</i> N1<i>S</i> 1_555 1_555 1_555 0.950 2.79 3.714(2) 166
                                                                             yes
    C1<i>D</i> H1<i>D</i> N1<i>S</i> 1_555 1_555 1_555 0.950 2.83 3.7750(10)
                                                                           173
                                                                             yes
    C1<i>E</i> H1<i>E</i> N1<i>U</i> 1_555 1_555 1_545 0.950 2.85 3.7840(10)
                                                                           169
                                                                             yes
    C1<i>F</i> H1<i>F</i> N1<i>U</i> 1_555 1_555 1_545 0.950 2.85 3.798(2) 174
                                                                             yes
    C1<i>G</i> H1<i>G</i> N1<i>U</i> 1_555 1_555 1_545 0.950 2.73 3.673(3) 171
                                                                             yes
    C1<i>H</i> H1<i>H</i> N1<i>U</i> 1_555 1_555 1_545 0.950 2.80 3.752(2) 175
                                                                             yes
    C1<i>S</i> H1<i>S</i> N1<i>R</i> 1_555 1_555 1_565 0.950 2.57 3.3040(10)
                                                                           134
                                                                             yes
    C1<i>U</i> H1<i>U</i> N1<i>T</i> 1_555 1_555 1_555 0.950 2.74 3.313(2) 120
                                                                             yes
    C6<i>U</i> H6<i>U</i> N1<i>T</i> 1_555 1_555 1_555 0.950 2.78 3.333(2) 118
                                                                             yes
_shelx_space_group_comment
;
The symmetry employed for this shelxl refinement is uniquely defined
by the following loop, which should always be used as a source of
symmetry information in preference to the above space-group names.
They are only intended as comments.
;
_shelx_hkl_file
;
   0  -1   0    0.00    0.10
   0   1   0    0.00    0.10
   0  -2   0   46.30    2.20
   0  -2   0   45.90    2.10
   0   2   0   43.30    2.10
   0  -3   0    3.60    0.60
   0  -3   0    3.50    0.60
   0   3   0    5.30    0.80
   0  -4   0  185.78    8.10
   0  -4   0  191.48    8.10
   0   4   0  188.58    7.80
   0  -6   0   13.00    1.60
   0  -6   0   12.10    1.80
   0   6   0    9.80    1.30
   0  -7   0  115.39    5.90
   0  -7   0  119.89    6.00
   0  -8   0  151.78    7.50
   0  -8   0  156.78    7.70
   0  -9   0  369.66   17.00
   0  -9   0  411.06   17.30
   0 -10   0  405.46   18.10
   0 -10   0  419.56   18.40
   0 -11   0   80.29    5.60
   0 -11   0   78.99    5.20
   0 -12   0  133.99    7.40
   0 -12   0  112.89    6.40
   0 -12   0  118.29    6.00
   0 -12   0  138.89    7.70
   0 -13   0   -0.90    0.80
   0 -13   0    0.70    1.10
   0 -13   0   -0.10    1.10
   0 -14   0   59.59    4.50
   0 -14   0   61.89    3.60
   0 -14   0   68.99    4.00
   0 -14   0   70.79    5.40
   0 -14   0   63.99    5.90
   0 -15   0   -1.30    1.10
   0 -15   0    2.50    1.60
   0 -15   0    0.00    2.40
   0 -15   0    0.70    1.80
   0 -15   0   -2.40    2.20
   0 -16   0    3.40    1.50
   0 -16   0    3.30    1.40
   0 -16   0    4.30    1.90
   0 -16   0    0.70    1.40
   0 -17   0    1.00    1.20
   0 -17   0    1.00    1.80
   0 -17   0    0.60    1.20
   0 -18   0    5.30    2.40
   0 -18   0    5.60    1.50
   0 -19   0    0.40    1.00
   0 -19   0    1.50    1.60
   0 -20   0    0.90    1.00
   0 -20   0    1.70    1.60
   0 -21   0   -0.20    0.80
   0 -21   0    0.90    2.40
   0 -22   0    0.50    1.10
   0 -22   0    0.10    0.70
   0 -23   0    0.80    1.00
  -1 -23   0   10.80    1.70
  -1 -22   0    1.70    1.20
  -1 -22   0   -0.20    1.10
  -1 -21   0   -0.50    0.80
  -1 -20   0    0.60    1.60
  -1 -20   0    0.40    1.00
  -1 -19   0   -0.40    0.90
  -1 -19   0    0.40    1.60
  -1 -18   0   14.00    3.70
  -1 -18   0    8.60    1.60
  -1 -17   0    0.30    2.00
  -1 -17   0   -1.50    1.50
  -1 -17   0   -0.10    1.10
  -1 -17   0    0.30    1.90
  -1 -16   0   14.20    1.80
  -1 -16   0   16.70    2.80
  -1 -16   0   12.30    2.70
  -1 -16   0   19.90    2.60
  -1 -15   0   21.50    2.40
  -1 -15   0   26.70    3.30
  -1 -14   0    3.50    1.40
  -1 -14   0    6.40    1.60
  -1 -14   0    5.80    1.90
  -1 -14   0    3.60    2.00
  -1 -14   0   -0.80    1.30
  -1 -13   0   -1.30    1.30
  -1 -13   0   -0.10    1.00
  -1 -13   0   -0.60    0.80
  -1 -13   0    0.20    1.20
  -1 -12   0    9.60    1.90
  -1 -12   0    8.00    1.70
  -1 -12   0    7.90    1.40
  -1 -12   0    7.90    1.70
  -1 -11   0   47.10    4.30
  -1 -11   0   46.50    3.90
  -1 -10   0   97.09    6.00
  -1 -10   0   98.39    5.80
  -1  -9   0  689.23   29.00
  -1  -9   0  690.83   28.80
  -1  -8   0   43.20    3.20
  -1  -8   0   46.20    3.60
   1   7   0  203.58    9.50
  -1  -7   0  224.78   10.00
  -1  -7   0  240.38   10.20
  -1  -6   0   12.70    1.90
  -1  -6   0   12.20    1.60
  -1  -5   0  102.89    5.10
  -1  -5   0  108.79    5.20
   1   4   0    8.90    1.00
  -1  -4   0    9.20    1.50
  -1  -4   0    8.00    1.20
   1   3   0   12.20    1.00
  -1  -3   0   13.80    1.40
  -1  -3   0   11.60    1.10
   1   2   0    0.50    0.30
   1   2   0    0.20    0.20
  -1  -2   0    0.20    0.20
  -1  -2   0    0.30    0.30
  -1  -1   0  947.21   35.20
  -1  -1   0  867.21   34.90
  -1  -1   0  852.21   35.00
   1   0   0    0.00    0.10
   1   0   0    0.00    0.10
   1  -1   0  277.77   10.90
   1  -1   0  293.97   10.90
   1  -1   0  262.97   10.90
  -1   1   0  278.87   10.90
  -1   1   0  250.07   10.90
   1  -2   0    0.90    0.30
  -1   2   0    0.70    0.30
   1  -3   0  470.45   19.10
   1  -3   0  472.25   19.10
  -1   3   0  475.75   19.00
   1  -4   0   19.10    1.60
   1  -4   0   21.20    1.80
  -1   4   0   20.80    1.50
   1  -5   0  309.47   13.10
   1  -5   0  322.77   13.10
  -1   5   0  297.47   12.80
   1  -6   0   33.60    2.60
   1  -6   0   32.40    2.40
   1  -7   0  230.48   10.60
   1  -7   0  247.98   10.80
   1  -8   0   64.29    5.30
   1  -8   0   53.59    3.70
   1  -9   0  162.18    8.30
   1  -9   0  158.28    8.00
   1 -10   0    0.60    1.10
   1 -10   0    0.40    0.80
   1 -11   0  105.39    6.30
   1 -11   0  107.99    6.70
   1 -12   0    4.30    1.10
   1 -12   0    3.70    1.20
   1 -12   0    3.30    1.60
   1 -12   0    4.60    1.60
   1 -13   0    8.20    1.10
   1 -13   0   15.50    1.90
   1 -13   0   11.30    2.20
   1 -13   0   13.10    2.40
   1 -13   0    9.50    1.50
   1 -13   0    9.50    1.80
   1 -14   0   23.10    1.50
   1 -14   0   16.20    2.90
   1 -14   0   20.00    2.00
   1 -14   0   23.30    2.40
   1 -14   0   25.50    2.90
   1 -14   0   27.60    3.40
   1 -15   0    6.60    1.80
   1 -15   0   10.80    1.60
   1 -15   0   10.10    2.40
   1 -15   0   11.70    2.00
   1 -16   0   54.39    3.40
   1 -16   0   58.89    3.80
   1 -16   0   59.69    4.70
   1 -16   0   55.69    5.40
   1 -17   0    5.90    2.00
   1 -17   0    4.30    1.50
   1 -17   0    0.00    1.80
   1 -17   0    1.80    1.10
   1 -18   0    0.60    1.70
   1 -18   0    0.50    1.10
   1 -18   0   -0.30    1.10
   1 -19   0    1.20    1.20
   1 -19   0    4.20    1.80
   1 -20   0    4.60    1.80
   1 -20   0    5.80    1.40
   1 -21   0   -0.30    0.80
   1 -21   0    2.40    1.50
   1 -22   0    1.30    0.70
   1 -22   0    1.00    1.10
   1 -23   0   10.90    1.70
  -2 -23   0   -0.20    1.00
  -2 -22   0    3.20    1.30
  -2 -21   0   -0.80    0.90
  -2 -20   0    1.10    1.60
  -2 -20   0    0.60    1.00
  -2 -19   0    2.20    1.30
  -2 -19   0    1.60    1.70
  -2 -18   0   24.20    4.00
  -2 -18   0   21.80    2.50
  -2 -17   0    0.30    1.20
  -2 -17   0    0.80    1.90
  -2 -17   0   -1.40    1.30
  -2 -16   0   56.19    3.70
  -2 -16   0   54.49    5.40
  -2 -16   0   53.19    4.60
  -2 -16   0   39.30    4.70
  -2 -15   0   24.20    2.80
  -2 -15   0   35.20    3.60
  -2 -15   0   36.70    3.20
  -2 -14   0   49.30    5.30
  -2 -14   0   59.09    4.90
  -2 -14   0   54.09    3.60
  -2 -14   0   48.20    4.10
  -2 -13   0    0.50    0.90
  -2 -13   0    2.60    1.40
  -2 -13   0    1.40    1.00
  -2 -13   0   -2.10    1.30
  -2 -12   0    7.20    1.40
  -2 -12   0    7.00    1.70
  -2 -12   0    8.10    1.70
  -2 -12   0    8.00    1.80
  -2 -11   0   41.20    4.10
  -2 -11   0   40.70    3.60
  -2 -10   0  125.29    7.20
  -2 -10   0  127.09    6.90
  -2  -9   0  201.78    9.70
  -2  -9   0  204.98   10.10
  -2  -8   0   11.30    1.90
  -2  -8   0    8.00    1.50
   2   7   0   26.50    2.00
   2   7   0   35.40    2.30
  -2  -7   0   35.20    3.00
  -2  -7   0   33.20    2.60
   2   6   0    8.40    1.40
  -2  -6   0   10.10    1.50
  -2  -6   0    9.80    1.90
   2   5   0   10.30    1.30
  -2  -5   0   12.50    1.90
  -2  -5   0   11.90    1.50
   2   4   0   64.59    3.30
  -2  -4   0   67.49    3.40
  -2  -4   0   67.59    3.70
   2   3   0   33.10    1.60
   2   3   0   33.20    2.00
  -2  -3   0   33.10    1.90
  -2  -3   0   37.60    2.40
   2   2   0    4.10    0.50
   2   2   0    4.40    0.90
  -2  -2   0    3.40    0.60
  -2  -2   0    4.20    0.80
   2   1   0    3.70    0.70
   2   1   0    3.50    0.50
  -2  -1   0    3.80    0.50
  -2  -1   0    4.30    0.50
   2   0   0  477.95   18.80
   2   0   0  487.25   19.00
  -2   0   0  454.25   18.80
   2  -1   0    0.30    0.20
   2  -1   0    0.30    0.20
   2  -1   0    0.20    0.30
  -2   1   0    0.30    0.20
  -2   1   0    0.30    0.30
   2  -2   0   30.30    1.70
   2  -2   0   31.60    1.70
   2  -2   0   32.30    1.60
  -2   2   0   30.00    1.80
   2  -3   0    3.30    0.60
   2  -3   0    2.50    0.50
  -2   3   0    2.90    0.60
   2  -4   0  263.87   11.00
   2  -4   0  257.37   10.90
  -2   4   0  259.87   10.90
   2  -5   0    2.00    0.80
   2  -5   0    2.00    0.60
   2  -6   0   38.80    2.60
   2  -6   0   39.90    2.80
   2  -7   0   59.89    3.70
   2  -7   0   63.49    3.90
   2  -8   0    6.60    1.30
   2  -8   0    7.70    1.50
   2  -9   0    4.10    1.10
   2  -9   0    4.20    1.30
   2 -10   0  127.19    6.90
   2 -10   0  131.69    7.40
   2 -11   0   15.90    3.00
   2 -11   0    8.60    2.00
   2 -12   0   41.00    3.70
   2 -12   0   34.70    3.90
   2 -13   0   -3.40    1.90
   2 -13   0    0.70    0.90
   2 -13   0    0.80    1.30
   2 -13   0    1.20    1.00
   2 -13   0   -0.90    0.90
   2 -14   0    2.80    0.70
   2 -14   0   -0.50    1.80
   2 -14   0    3.20    1.10
   2 -14   0    3.50    1.30
   2 -14   0    2.10    1.20
   2 -14   0    4.50    1.60
   2 -15   0   37.40    3.60
   2 -15   0   38.20    3.00
   2 -15   0   34.50    2.00
   2 -15   0   38.40    3.00
   2 -15   0   37.90    4.40
   2 -16   0   28.80    3.40
   2 -16   0   13.40    2.60
   2 -16   0   21.00    2.20
   2 -16   0   21.90    2.50
   2 -17   0    1.50    1.10
   2 -17   0    1.50    1.50
   2 -17   0    0.90    1.30
   2 -18   0   10.90    2.50
   2 -18   0    8.80    1.70
   2 -18   0    8.10    1.30
   2 -19   0   -0.10    1.70
   2 -19   0   -0.20    1.10
   2 -20   0    7.60    1.90
   2 -20   0    7.20    1.30
   2 -21   0    2.10    1.00
   2 -21   0    3.70    1.50
   2 -22   0    6.30    0.90
   2 -22   0    5.70    1.40
   2 -23   0    0.50    0.90
  -3 -23   0    0.50    0.90
  -3 -22   0    2.20    1.20
  -3 -21   0    0.40    0.80
  -3 -21   0    1.10    1.40
  -3 -20   0    3.10    1.70
  -3 -20   0    1.30    1.00
  -3 -19   0    2.50    1.70
  -3 -19   0    1.20    1.10
  -3 -18   0    0.00    1.20
  -3 -18   0    0.10    1.60
  -3 -17   0   -1.20    1.40
  -3 -17   0    0.20    1.90
  -3 -17   0   -0.80    1.10
  -3 -16   0    0.00    1.50
  -3 -16   0    0.80    1.20
  -3 -15   0    4.00    1.40
  -3 -15   0    5.80    2.00
  -3 -15   0    4.50    1.60
  -3 -14   0   71.19    5.40
  -3 -14   0   67.89    4.10
  -3 -14   0   64.49    4.60
  -3 -13   0   -0.60    0.90
  -3 -13   0   -0.20    1.00
  -3 -13   0   -1.10    1.30
  -3 -13   0   -0.20    1.10
   3  12   0   44.50    2.90
  -3 -12   0   39.30    2.90
  -3 -12   0   38.80    4.20
  -3 -12   0   38.70    3.30
  -3 -12   0   51.09    4.00
  -3 -11   0    2.10    0.90
  -3 -11   0    1.40    1.30
  -3 -10   0    3.70    1.20
  -3 -10   0    3.30    1.40
   3   9   0   85.69    4.60
  -3  -9   0   80.39    5.00
  -3  -9   0   85.99    5.50
   3   8   0   -0.10    0.70
   3   8   0   -0.30    0.70
  -3  -8   0    0.40    0.70
  -3  -8   0    0.50    1.10
   3   7   0   38.60    2.70
  -3  -7   0   38.20    2.80
  -3  -7   0   36.80    3.20
   3   6   0    0.10    0.50
  -3  -6   0    0.50    0.60
  -3  -6   0    0.20    0.80
   3   5   0   75.39    3.40
   3   5   0   74.89    3.90
  -3  -5   0   73.79    3.90
  -3  -5   0   74.69    4.30
   3   4   0    2.30    0.40
   3   4   0    2.60    0.70
  -3  -4   0    2.40    0.60
  -3  -4   0    2.60    1.00
   3   3   0  127.69    5.90
   3   3   0  127.29    5.40
  -3  -3   0  126.09    5.60
  -3  -3   0  134.99    6.30
   3   2   0    1.60    0.60
   3   2   0    1.50    0.40
  -3  -2   0    1.50    0.40
  -3  -2   0    1.80    0.40
   3   1   0 2274.47   90.19
   3   1   0 2263.27   90.59
  -3  -1   0 2314.77   90.19
  -3  -1   0 2317.87   90.29
   3   0   0   12.00    1.30
   3   0   0   12.60    1.10
  -3   0   0   11.80    1.10
   3  -1   0 1210.68   45.20
   3  -1   0 1181.58   45.40
  -3   1   0 1065.09   45.10
  -3   1   0 1109.19   45.20
   3  -2   0    0.30    0.40
   3  -2   0    0.40    0.40
   3  -2   0    0.70    0.50
  -3   2   0    0.60    0.50
   3  -3   0  217.98    9.10
   3  -3   0  212.58    9.10
   3  -3   0  224.78    9.00
  -3   3   0  210.38    9.20
   3  -4   0   28.00    2.00
   3  -4   0   30.90    1.90
   3  -5   0  106.89    5.40
   3  -5   0  111.29    5.20
   3  -6   0    0.60    0.80
   3  -6   0    0.30    0.60
   3  -7   0  124.19    6.20
   3  -7   0  124.79    6.40
   3  -8   0   25.30    2.90
   3  -8   0   20.60    2.40
   3  -9   0    6.10    1.40
   3  -9   0    4.80    1.20
   3 -10   0    1.80    1.20
   3 -10   0    1.80    0.80
   3 -11   0   49.20    3.80
   3 -11   0   49.99    4.40
   3 -11   0   36.60    3.10
   3 -12   0    1.30    1.30
   3 -12   0    0.50    0.60
   3 -12   0   -0.10    1.00
   3 -12   0    0.70    0.80
   3 -12   0    0.70    0.90
   3 -13   0   41.40    4.20
   3 -13   0   40.90    3.90
   3 -13   0   31.50    2.40
   3 -13   0   35.60    3.20
   3 -13   0   33.20    2.00
   3 -14   0    5.90    1.40
   3 -14   0    1.40    2.10
   3 -14   0    7.00    0.90
   3 -14   0    7.40    2.20
   3 -14   0    4.90    1.30
   3 -15   0   30.60    2.50
   3 -15   0   32.90    3.60
   3 -15   0   29.80    2.80
   3 -15   0   32.50    4.10
   3 -15   0   31.60    1.90
  -3  15   0   25.50    2.50
   3 -16   0    1.40    1.80
   3 -16   0    0.20    1.00
   3 -16   0    0.70    1.30
   3 -16   0   -1.00    1.10
   3 -16   0   -0.30    0.70
  -3  16   0   -1.30    1.40
   3 -17   0   27.10    2.10
   3 -17   0   26.70    3.50
   3 -17   0   27.80    2.60
   3 -18   0   10.20    1.80
   3 -18   0   14.30    2.60
   3 -19   0    7.00    1.40
   3 -19   0    6.10    2.00
   3 -20   0    6.00    1.80
   3 -20   0    6.00    1.30
   3 -21   0   13.00    1.60
   3 -21   0   19.30    2.50
   3 -22   0    4.10    1.40
   3 -22   0    3.70    1.50
  -4 -23   0   10.10    1.50
  -4 -22   0    0.40    0.70
  -4 -22   0    0.80    1.10
  -4 -21   0    1.00    0.80
  -4 -21   0    0.60    1.30
  -4 -20   0    0.90    1.40
  -4 -20   0    0.40    0.90
  -4 -19   0   13.10    2.50
  -4 -19   0   11.50    1.60
  -4 -18   0    5.90    2.20
  -4 -18   0    5.90    1.40
  -4 -17   0    0.30    1.60
  -4 -17   0    0.60    1.10
  -4 -16   0   36.30    3.00
  -4 -16   0   27.80    4.00
  -4 -16   0   28.50    3.70
  -4 -15   0    3.30    1.40
  -4 -15   0    3.50    1.60
  -4 -15   0    4.70    2.00
  -4 -14   0   74.59    5.10
  -4 -14   0   84.39    6.00
  -4 -14   0   71.79    4.40
  -4 -13   0    2.40    1.10
  -4 -13   0    2.00    1.50
  -4 -13   0   -0.70    1.60
  -4 -13   0    1.40    1.10
  -4 -12   0    2.90    1.30
  -4 -12   0    0.40    0.90
  -4 -12   0    1.80    1.10
  -4 -11   0    8.30    1.90
  -4 -11   0    9.80    1.80
   4  10   0  103.19    5.80
   4  10   0  110.19    5.10
  -4 -10   0  109.79    6.20
  -4 -10   0  102.09    6.60
   4   9   0   45.20    3.40
   4   9   0   35.60    2.80
   4   9   0   47.00    2.50
  -4  -9   0   46.20    4.20
  -4  -9   0   45.40    3.40
   4   8   0  162.18    7.20
   4   8   0  170.28    8.10
  -4  -8   0  170.28    8.70
  -4  -8   0  162.08    8.10
   4   7   0  145.39    7.00
   4   7   0  139.89    6.10
  -4  -7   0  136.19    6.90
  -4  -7   0  139.19    7.40
   4   6   0   14.30    1.90
   4   6   0   13.80    1.10
  -4  -6   0   11.40    1.60
  -4  -6   0   14.70    2.60
   4   5   0   14.30    1.10
   4   5   0   13.10    1.80
  -4  -5   0   12.90    2.30
  -4  -5   0   13.70    1.50
   4   4   0   75.59    3.60
   4   4   0   81.19    4.30
  -4  -4   0   77.49    3.90
  -4  -4   0   87.09    4.70
   4   3   0   23.00    2.00
   4   3   0   23.40    1.40
  -4  -3   0   23.60    1.60
  -4  -3   0   24.70    1.40
   4   2   0   45.60    2.90
   4   2   0   49.20    2.40
  -4  -2   0   46.80    2.40
  -4  -2   0   48.60    2.40
   4   1   0   71.79    3.30
   4   1   0   72.39    3.80
  -4  -1   0   68.49    3.30
  -4  -1   0   71.49    3.20
   4   0   0 2314.67   91.29
   4   0   0 2313.77   90.89
  -4   0   0 2287.37   90.99
   4  -1   0  144.49    6.30
   4  -1   0  147.09    6.60
   4  -2   0  700.73   27.20
   4  -2   0  682.53   27.00
  -4   2   0  633.84   27.10
   4  -3   0   78.69    3.90
   4  -3   0   85.29    4.10
   4  -3   0   84.09    4.00
   4  -4   0  110.99    5.10
   4  -4   0  110.39    5.20
   4  -4   0  114.99    5.20
   4  -5   0   18.60    1.70
   4  -6   0   82.79    4.40
   4  -6   0   79.99    4.70
   4  -7   0   35.70    2.80
   4  -7   0   34.50    3.30
   4  -8   0   13.80    2.10
   4  -8   0   15.50    2.70
   4  -9   0   85.89    5.40
   4  -9   0   81.29    5.00
   4 -10   0   70.09    4.70
   4 -10   0   70.99    5.00
   4 -11   0    4.40    1.60
   4 -11   0    4.40    0.70
   4 -11   0    4.10    1.60
   4 -12   0    4.50    0.70
   4 -12   0    5.20    1.50
   4 -12   0    2.00    1.40
   4 -12   0    3.80    1.30
   4 -12   0    3.30    1.40
  -4  12   0    0.80    1.40
   4 -13   0    0.90    1.00
   4 -13   0    0.40    1.40
   4 -13   0    2.40    0.70
   4 -13   0    2.10    1.00
   4 -13   0    0.80    1.60
  -4  13   0    2.60    0.90
   4 -14   0   31.10    5.20
   4 -14   0   40.00    4.30
   4 -14   0   39.50    2.30
   4 -14   0   41.30    4.00
   4 -14   0   42.40    2.80
  -4  14   0   32.60    2.50
   4 -15   0   15.40    1.40
   4 -15   0   18.90    2.40
   4 -15   0   10.90    2.20
   4 -15   0   18.40    2.00
   4 -15   0   18.00    3.00
  -4  15   0   15.30    1.90
   4 -16   0   87.49    3.90
   4 -16   0   84.59    4.40
   4 -16   0   91.29    5.70
   4 -16   0   83.59    4.80
  -4  16   0   81.19    4.20
   4 -17   0   31.10    5.10
   4 -17   0   29.00    2.20
  -4  17   0   27.40    2.10
   4 -18   0    0.00    0.90
   4 -18   0    1.60    1.80
   4 -18   0   -0.80    1.10
  -4  18   0   -0.50    0.90
   4 -19   0    4.20    1.80
   4 -19   0    4.60    1.30
   4 -20   0    2.90    1.10
   4 -20   0    3.30    1.90
   4 -21   0   -0.80    0.70
   4 -21   0    0.10    1.10
   4 -22   0    2.10    1.20
  -5 -23   0    1.10    0.90
  -5 -22   0    1.80    0.70
  -5 -22   0    3.60    1.20
  -5 -21   0    1.60    1.20
  -5 -21   0    1.40    0.80
  -5 -20   0    1.80    1.50
  -5 -20   0   -0.20    0.90
  -5 -19   0    9.30    2.10
  -5 -19   0    6.00    1.30
  -5 -18   0    6.30    1.40
  -5 -18   0    9.40    2.30
  -5 -17   0   13.20    1.80
  -5 -17   0   18.90    3.10
  -5 -17   0    7.80    2.10
  -5 -16   0   14.00    2.60
  -5 -16   0   19.90    2.40
  -5 -16   0   20.60    3.20
  -5 -15   0   37.30    4.30
  -5 -15   0   28.20    2.10
  -5 -15   0   33.90    3.70
  -5 -15   0   28.80    2.90
  -5 -14   0   13.00    2.30
  -5 -14   0   15.90    2.70
  -5 -14   0   16.80    2.10
  -5 -14   0   14.00    1.40
  -5 -13   0   11.70    2.40
  -5 -13   0    7.30    1.70
  -5 -13   0   10.80    1.60
  -5 -13   0    6.90    1.60
   5  12   0   31.20    3.90
  -5 -12   0   42.80    2.90
  -5 -12   0   41.10    4.50
  -5 -12   0   41.00    3.40
  -5 -12   0   53.99    4.20
  -5 -12   0   43.00    2.70
   5  11   0    0.20    0.90
  -5 -11   0    1.50    1.50
  -5 -11   0    0.70    1.30
  -5 -11   0    1.80    1.00
   5  10   0    3.20    1.10
  -5 -10   0    3.50    1.50
  -5 -10   0    3.90    1.20
   5   9   0    9.60    1.60
  -5  -9   0   11.20    2.10
  -5  -9   0   13.20    2.10
   5   8   0   74.59    4.70
  -5  -8   0   74.59    5.30
  -5  -8   0   69.89    4.40
   5   7   0   66.69    4.40
  -5  -7   0   67.99    4.90
  -5  -7   0   67.49    4.10
   5   6   0   24.40    1.70
   5   6   0   27.00    2.70
  -5  -6   0   24.10    2.20
   5   5   0    0.30    0.40
   5   5   0   -0.10    0.60
  -5  -5   0    0.90    0.50
   5   4   0   44.90    3.10
   5   4   0   44.00    2.30
  -5  -4   0   42.50    2.50
   5   3   0   49.70    3.30
  -5  -3   0   50.69    2.60
  -5  -3   0   47.40    2.60
   5   2   0    3.10    0.80
   5   2   0    3.70    0.60
  -5  -2   0    3.90    0.70
  -5  -2   0    5.00    0.90
   5   1   0 1701.33   68.19
   5   1   0 1718.83   67.59
   5   0   0   82.79    3.90
   5   0   0   82.79    4.40
  -5   0   0   79.09    4.00
   5  -1   0  683.93   27.70
   5  -1   0  695.03   28.10
   5  -2   0   19.20    1.90
   5  -2   0   20.00    1.60
   5  -3   0   22.50    2.00
   5  -3   0   21.90    1.80
   5  -4   0   74.59    3.80
   5  -4   0   72.39    3.80
   5  -5   0   48.80    3.00
   5  -5   0   50.89    3.00
   5  -6   0    9.60    1.60
   5  -6   0    7.40    1.50
   5  -7   0  456.15   18.90
   5  -7   0  434.76   19.20
   5  -8   0   69.79    4.40
   5  -8   0   73.79    4.90
   5  -9   0   54.39    3.80
   5  -9   0   53.89    4.20
   5 -10   0    4.20    1.40
   5 -10   0    4.90    0.80
   5 -10   0    4.00    1.10
   5 -11   0   23.40    1.90
   5 -11   0   21.10    1.50
   5 -11   0   17.60    3.90
   5 -11   0   24.20    2.80
   5 -12   0    1.50    1.10
   5 -12   0    3.10    1.40
   5 -12   0    4.10    1.20
   5 -12   0    0.80    1.50
   5 -12   0    3.50    0.80
  -5  12   0    2.60    0.80
   5 -13   0   17.70    2.90
   5 -13   0   18.20    1.60
   5 -13   0   12.70    2.60
   5 -13   0   17.40    2.00
   5 -13   0   18.40    2.70
  -5  13   0   14.30    1.80
   5 -14   0   10.50    1.20
   5 -14   0   11.20    2.40
   5 -14   0   10.50    1.50
   5 -15   0    5.50    1.80
   5 -15   0    4.20    1.20
   5 -15   0    2.20    3.20
   5 -15   0    3.50    0.90
  -5  15   0    2.50    1.00
   5 -16   0   15.90    2.20
   5 -16   0   13.80    1.80
   5 -16   0   16.90    2.80
   5 -16   0   15.10    1.30
  -5  16   0   17.00    1.60
   5 -17   0  152.78    7.20
   5 -17   0  147.79    6.20
   5 -17   0  153.38    8.10
   5 -17   0  145.69    6.80
  -5  17   0  143.69    6.60
   5 -18   0   39.90    3.00
   5 -18   0   42.80    3.90
  -5  18   0   44.00    2.60
   5 -19   0   35.40    3.40
   5 -19   0   30.50    2.50
  -5  19   0   27.10    2.10
   5 -20   0   10.20    1.40
   5 -20   0   10.10    2.00
   5 -21   0    5.80    1.00
   5 -21   0    7.50    1.60
   5 -22   0   -0.20    0.90
  -6 -23   0   -0.70    0.90
  -6 -22   0    2.40    1.50
  -6 -22   0    1.20    0.60
  -6 -21   0    8.50    1.60
  -6 -21   0    7.70    1.10
  -6 -20   0    1.70    1.60
  -6 -19   0    3.30    1.10
  -6 -19   0    4.20    1.70
  -6 -18   0   17.50    2.30
  -6 -18   0   20.20    3.10
  -6 -17   0    7.00    2.30
  -6 -17   0   10.20    1.80
  -6 -16   0    9.10    1.10
  -6 -16   0    8.50    2.30
  -6 -16   0    7.30    2.00
  -6 -16   0    8.80    1.60
  -6 -15   0   88.29    6.30
  -6 -15   0   77.89    3.90
  -6 -15   0   80.89    4.70
  -6 -15   0   81.89    5.50
  -6 -14   0    0.80    1.20
  -6 -14   0    1.70    0.70
  -6 -14   0    2.00    1.30
  -6 -13   0   25.90    2.50
  -6 -13   0   27.50    1.80
  -6 -13   0   24.50    3.30
  -6 -13   0   28.40    3.50
  -6 -12   0    4.10    1.70
  -6 -12   0    2.50    1.10
  -6 -12   0    4.10    1.10
   6  11   0  121.39    7.10
  -6 -11   0  121.89    6.00
  -6 -11   0  123.89    5.50
  -6 -11   0  117.59    6.40
  -6 -11   0  123.59    7.00
   6  10   0   57.29    4.50
  -6 -10   0   62.69    4.30
   6   9   0   21.80    2.90
  -6  -9   0   22.60    2.50
   6   8   0  151.18    9.40
  -6  -8   0  144.19    7.40
   6   7   0   30.60    3.20
  -6  -7   0   28.70    2.60
   6   6   0   39.30    3.40
  -6  -6   0   39.10    3.10
   6   5   0   19.80    1.50
   6   5   0   20.80    2.60
  -6  -5   0   17.80    1.80
   6   4   0   19.50    1.50
   6   4   0   20.60    2.40
  -6  -4   0   19.70    1.60
   6   3   0   20.40    1.50
   6   3   0   21.40    2.40
  -6  -3   0   20.10    1.50
  -6  -3   0   19.50    1.80
   6   2   0   61.69    3.10
   6   2   0   63.59    3.90
  -6  -2   0   58.39    3.20
  -6  -2   0   59.49    2.90
   6   1   0  156.28    6.80
   6   1   0  159.68    7.60
  -6  -1   0  152.28    7.30
   6   0   0 1503.85   59.79
   6   0   0 1507.55   60.39
   6  -1   0  557.24   23.00
   6  -1   0  547.95   22.40
   6  -2   0  217.08    9.20
   6  -2   0  208.98    9.60
   6  -3   0    0.20    0.60
   6  -3   0    0.20    0.60
   6  -4   0   93.79    4.70
   6  -4   0   91.89    4.80
   6  -5   0   -0.10    0.60
   6  -7   0   57.09    4.30
   6  -8   0  168.48    8.80
   6  -9   0   50.89    4.30
   6 -10   0   31.10    2.90
   6 -10   0   38.40    2.40
  -6  10   0   30.10    2.30
   6 -11   0    0.30    1.20
   6 -11   0    0.50    0.70
   6 -11   0    1.80    1.40
   6 -11   0    1.50    0.90
  -6  11   0    0.30    0.70
   6 -12   0   14.60    1.40
   6 -12   0    9.40    2.20
   6 -12   0   14.70    2.30
   6 -12   0   19.10    1.90
  -6  12   0   12.30    1.60
   6 -13   0    7.40    2.40
   6 -13   0   10.70    1.60
  -6  13   0    9.60    1.30
   6 -14   0    1.10    1.00
   6 -14   0   -0.10    0.70
   6 -14   0    2.50    2.50
   6 -14   0    1.10    1.50
  -6  14   0    2.50    0.90
   6 -15   0    3.70    1.70
   6 -15   0    2.20    1.10
   6 -15   0   -0.40    3.70
   6 -15   0    2.00    0.80
  -6  15   0    2.00    0.90
   6 -16   0    9.40    1.60
   6 -16   0   10.00    1.80
   6 -16   0    8.80    1.10
   6 -16   0    8.40    2.10
   6 -17   0   44.50    3.90
   6 -17   0   43.00    3.10
   6 -17   0   39.70    2.10
   6 -17   0   42.30    2.70
  -6  17   0   46.40    2.70
   6 -18   0    8.90    1.40
   6 -18   0   11.90    2.30
  -6  18   0   11.50    1.30
   6 -19   0    0.50    1.50
   6 -19   0   -1.10    1.00
  -6  19   0   -2.00    0.70
   6 -20   0   -0.40    1.20
   6 -20   0    1.00    0.90
  -6  20   0   -1.80    0.70
   6 -21   0    9.60    1.90
   6 -21   0    7.40    1.00
  -7 -22   0    3.20    1.10
  -7 -22   0    2.00    0.60
  -7 -21   0    1.20    1.20
  -7 -21   0    0.50    0.70
  -7 -20   0    1.60    1.30
  -7 -20   0    0.40    0.80
  -7 -19   0    0.60    0.90
  -7 -19   0    0.70    1.40
  -7 -18   0    1.20    1.60
  -7 -18   0    0.20    1.00
  -7 -17   0   -1.20    0.80
  -7 -17   0   -0.40    1.50
  -7 -17   0    0.80    1.10
  -7 -16   0   12.40    1.90
  -7 -16   0   10.00    1.20
  -7 -16   0    8.80    3.00
  -7 -16   0   13.50    2.50
  -7 -15   0   65.29    4.00
  -7 -15   0   61.99    3.30
  -7 -15   0   58.79    5.50
  -7 -15   0   67.29    4.90
  -7 -14   0   45.70    3.30
  -7 -14   0   43.90    2.80
  -7 -14   0   47.50    4.10
  -7 -13   0   19.30    2.90
  -7 -13   0   16.50    1.50
  -7 -13   0   18.40    2.20
  -7 -13   0   18.40    3.20
   7  12   0   -0.20    1.50
  -7 -12   0    3.50    1.10
  -7 -12   0    0.70    1.50
  -7 -12   0    2.70    0.70
  -7 -12   0    2.60    1.20
   7  11   0   72.09    5.50
  -7 -11   0   74.69    4.10
  -7 -11   0   73.59    4.30
  -7 -11   0   81.99    5.30
   7  10   0   -0.80    1.10
  -7 -10   0    0.30    0.50
  -7 -10   0    1.30    0.80
  -7 -10   0    2.60    1.00
   7   9   0   10.20    1.90
  -7  -9   0   14.40    2.10
   7   8   0  145.39    8.00
  -7  -8   0  146.39    7.40
   7   7   0  641.34   27.60
  -7  -7   0  649.54   26.80
   7   6   0   38.10    3.60
  -7  -6   0   37.90    3.20
   7   5   0  439.56   17.90
  -7  -5   0  444.46   18.40
   7   4   0    4.20    1.20
   7   4   0    4.50    0.80
  -7  -4   0    4.20    0.80
  -7  -4   0    4.20    0.90
   7   3   0  521.35   22.10
   7   3   0  526.95   21.00
  -7  -3   0  499.55   20.90
   7   2   0   30.30    2.90
   7   2   0   30.40    2.10
   7   1   0   23.70    2.60
   7   1   0   23.20    1.90
   7   0   0    1.40    0.90
   7   0   0    0.90    0.60
   7  -1   0    1.00    0.60
   7  -1   0   -0.20    0.80
   7  -2   0   -0.20    0.70
   7  -2   0   -0.60    0.70
   7  -3   0   39.60    3.20
   7  -3   0   41.90    2.80
   7  -4   0   32.70    2.60
   7  -4   0   31.80    2.80
   7  -5   0    0.90    0.80
   7  -6   0   32.40    2.60
   7  -7   0  273.17   13.00
   7  -8   0    1.50    1.30
   7  -9   0   55.29    3.10
   7  -9   0   54.69    2.90
   7  -9   0   63.29    5.30
  -7   9   0   51.89    2.90
   7 -10   0   59.49    4.90
   7 -10   0   54.89    3.20
   7 -10   0   54.39    2.90
  -7  10   0   50.59    2.90
   7 -11   0    0.60    0.70
   7 -11   0    0.60    1.40
   7 -11   0    0.30    1.20
   7 -11   0   -0.70    0.80
  -7  11   0    1.60    0.80
   7 -12   0   13.20    2.60
   7 -12   0   19.00    2.00
   7 -12   0   19.50    1.70
   7 -12   0   18.60    2.60
  -7  12   0   15.50    1.90
   7 -13   0    2.90    0.90
   7 -13   0   -0.40    2.10
   7 -13   0    1.90    1.60
   7 -13   0    2.50    1.10
  -7  13   0    1.70    1.00
   7 -14   0   -0.90    2.80
   7 -14   0    2.40    1.10
   7 -14   0    3.60    1.70
   7 -14   0    3.00    1.00
  -7  14   0    3.40    1.00
   7 -15   0    6.00    1.00
   7 -15   0    5.40    1.90
   7 -15   0    6.20    1.30
  -7  15   0    6.30    1.20
   7 -16   0   37.10    2.80
   7 -16   0   40.80    3.80
   7 -16   0   40.30    2.30
   7 -16   0   37.50    3.00
  -7  16   0   40.90    2.60
   7 -17   0   26.10    1.70
   7 -17   0   27.50    2.60
   7 -17   0   29.50    3.30
  -7  17   0   34.40    2.20
   7 -18   0    1.60    1.70
   7 -18   0    1.80    1.20
   7 -19   0   -0.60    0.90
   7 -19   0    0.50    1.40
  -7  19   0   -0.60    0.70
   7 -20   0    1.70    1.20
   7 -20   0    0.60    1.10
  -7  20   0   -0.90    0.60
   7 -21   0   -0.90    1.00
  -8 -21   0    6.20    1.40
  -8 -21   0    6.70    0.90
  -8 -20   0    7.80    1.60
  -8 -20   0    7.40    1.20
  -8 -19   0    8.30    1.30
  -8 -19   0   15.50    2.40
  -8 -18   0   16.40    2.10
  -8 -18   0   18.50    2.80
  -8 -17   0  170.98    7.70
  -8 -17   0  148.79    6.80
  -8 -17   0  159.78    8.20
  -8 -16   0    6.50    2.00
  -8 -16   0    6.70    0.90
  -8 -16   0    1.80    2.40
  -8 -16   0    7.80    1.60
  -8 -15   0    8.60    1.00
  -8 -15   0   12.80    2.50
  -8 -15   0    7.30    1.90
  -8 -15   0   11.10    1.80
  -8 -14   0    5.50    1.00
  -8 -14   0    3.60    1.70
  -8 -14   0    3.60    1.50
  -8 -14   0    6.10    1.60
  -8 -13   0   45.10    3.30
  -8 -13   0   41.20    4.10
  -8 -13   0   43.90    2.70
  -8 -13   0   48.00    4.40
  -8 -12   0    0.00    1.00
  -8 -12   0    0.60    1.40
  -8 -12   0   -0.30    0.50
  -8 -12   0    0.30    1.10
   8  11   0   26.00    4.20
  -8 -11   0   27.10    2.50
  -8 -11   0   33.70    3.40
  -8 -11   0   32.30    2.00
  -8 -11   0   30.40    3.00
   8  10   0   92.19    6.50
  -8 -10   0  102.29    5.10
  -8 -10   0   99.79    4.70
  -8 -10   0  111.39    6.10
  -8 -10   0   96.29    5.50
   8   9   0   67.39    5.20
  -8  -9   0   73.19    4.50
  -8  -9   0   59.49    3.60
  -8  -9   0   63.49    3.30
   8   8   0   20.40    3.10
  -8  -8   0   22.30    2.40
   8   7   0  636.94   27.70
  -8  -7   0  646.04   26.70
   8   6   0   49.99    2.70
   8   6   0   48.10    4.20
  -8  -6   0   50.19    3.20
   8   5   0    0.70    0.60
   8   5   0    0.60    1.00
  -8  -5   0   -0.40    0.50
   8   4   0    0.10    0.50
   8   4   0    0.50    0.90
  -8  -4   0    0.10    0.50
   8   3   0   14.40    2.70
   8   3   0   14.00    1.60
   8   2   0   38.40    2.60
   8   2   0   41.00    3.70
   8   1   0   39.80    4.10
   8   1   0   35.70    2.50
   8   0   0   58.49    3.40
   8   0   0   63.49    4.40
   8  -1   0   59.19    3.50
   8  -1   0   60.09    4.30
   8  -2   0    0.30    0.90
   8  -3   0   79.39    4.90
   8  -3   0   78.99    4.40
   8  -4   0   76.69    4.70
   8  -4   0   76.39    4.40
   8  -5   0   68.09    4.40
   8  -6   0   30.60    2.70
   8  -7   0    0.80    1.20
   8  -8   0  242.18   10.40
   8  -8   0  235.78   10.10
   8  -8   0  259.07   12.30
  -8   8   0  225.68   10.10
   8  -9   0  176.98    8.80
   8  -9   0  199.48   10.30
   8  -9   0  187.98    8.00
   8  -9   0  188.28    8.30
   8  -9   0  180.48    7.90
  -8   9   0  188.08    8.10
   8 -10   0    2.90    0.80
   8 -10   0    2.50    0.80
   8 -10   0    1.50    0.90
   8 -10   0    2.70    1.30
   8 -10   0    0.70    1.30
  -8  10   0    2.50    0.80
   8 -11   0   21.60    1.80
   8 -11   0   20.90    2.70
   8 -11   0   20.50    2.10
  -8  11   0   21.80    1.90
   8 -12   0    0.50    1.40
   8 -12   0   -0.60    0.90
   8 -12   0   -1.30    1.50
   8 -12   0    0.00    0.80
  -8  12   0   -0.90    0.90
   8 -13   0   15.80    2.10
   8 -13   0   17.50    2.80
   8 -13   0   19.40    1.90
  -8  13   0   21.90    2.10
   8 -14   0    2.10    1.10
   8 -14   0    2.00    0.90
   8 -14   0   -2.00    2.60
   8 -14   0    0.50    1.70
  -8  14   0    2.70    0.90
   8 -15   0    1.10    1.00
   8 -16   0   -0.10    0.70
   8 -16   0    1.20    1.60
  -8  16   0    0.60    0.80
   8 -17   0    4.00    1.70
   8 -17   0    5.60    1.40
   8 -17   0    3.70    0.80
  -8  17   0    4.90    1.00
   8 -18   0    4.10    1.70
   8 -18   0    5.40    1.60
  -8  18   0    6.30    1.00
   8 -19   0   13.00    1.80
   8 -19   0   16.90    2.10
  -8  19   0   15.30    1.30
   8 -20   0    0.10    0.80
   8 -20   0   -0.10    1.00
  -8  20   0   -0.40    0.60
  -9 -21   0    1.20    0.60
  -9 -21   0   -1.10    1.00
  -9 -20   0    3.70    0.90
  -9 -20   0    3.80    1.40
  -9 -19   0    9.00    1.80
  -9 -18   0   29.30    1.70
  -9 -18   0   38.00    2.70
  -9 -18   0   32.70    3.10
  -9 -17   0   16.90    1.30
  -9 -17   0   19.20    2.80
  -9 -17   0   15.60    2.10
  -9 -16   0    2.60    1.20
  -9 -16   0    3.40    1.70
  -9 -16   0    0.80    0.60
  -9 -15   0   13.50    1.30
  -9 -15   0   11.90    1.80
  -9 -15   0   13.50    2.40
  -9 -14   0    5.10    2.00
  -9 -14   0   10.50    1.70
  -9 -14   0    7.70    2.10
  -9 -14   0    9.70    1.20
  -9 -13   0   -1.00    1.40
  -9 -13   0   -1.10    0.90
  -9 -13   0    0.40    1.50
  -9 -13   0   -0.30    0.60
   9  12   0    5.30    1.90
  -9 -12   0    8.00    1.10
  -9 -12   0    6.60    1.80
  -9 -12   0    9.00    2.00
  -9 -11   0   15.00    2.40
  -9 -11   0   16.50    2.10
  -9 -11   0   17.80    1.50
  -9 -11   0   15.80    2.40
   9  10   0   25.90    3.90
  -9 -10   0   20.00    3.80
  -9 -10   0   27.80    1.90
  -9 -10   0   31.20    2.30
   9   9   0   53.79    5.10
  -9  -9   0   58.69    2.90
  -9  -9   0   52.59    3.30
  -9  -9   0   50.99    3.80
   9   8   0   45.00    4.30
  -9  -8   0   36.80    2.60
  -9  -8   0   40.70    3.00
  -9  -8   0   34.20    2.20
   9   7   0   -0.50    1.00
  -9  -7   0    0.30    0.50
  -9  -7   0   -0.30    0.60
   9   6   0  195.28    8.50
   9   6   0  200.68   10.60
  -9  -6   0  200.58    9.10
   9   5   0   15.10    2.80
   9   5   0   11.80    1.50
  -9  -5   0   10.80    1.60
   9   4   0    6.80    1.50
   9   4   0   10.20    1.40
   9   3   0   79.19    4.10
   9   3   0   82.59    5.60
   9   2   0   16.70    2.90
   9   2   0   19.20    1.90
   9   1   0  999.00   40.70
   9   1   0 1024.10   42.10
   9   0   0  222.18   11.00
   9  -1   0  208.28   10.30
   9  -1   0  198.78    9.20
   9  -2   0    1.40    0.90
   9  -2   0    1.90    1.00
   9  -3   0  358.76   15.40
   9  -3   0  354.06   16.00
   9  -4   0    2.00    1.00
   9  -4   0    2.40    1.10
   9  -5   0   13.90    2.60
   9  -6   0   15.90    1.80
   9  -6   0   15.40    1.50
   9  -6   0   10.10    1.60
   9  -6   0   18.30    1.80
  -9   6   0   12.20    1.40
   9  -7   0  337.57   15.00
   9  -7   0  280.37   12.40
   9  -7   0  292.87   13.00
   9  -8   0    5.90    1.30
   9  -8   0    7.30    1.00
   9  -8   0    7.70    1.60
   9  -9   0   60.59    5.20
   9  -9   0   53.39    2.80
   9  -9   0   54.89    3.30
   9  -9   0   55.39    3.00
   9  -9   0   51.99    3.80
  -9   9   0   48.30    3.10
  -9   9   0   55.29    3.10
   9 -10   0    1.40    0.70
   9 -10   0    1.00    1.30
   9 -10   0    0.80    0.90
   9 -10   0    0.90    1.50
   9 -10   0    1.50    0.80
  -9  10   0    0.20    0.80
   9 -11   0  107.09    5.40
   9 -11   0  111.89    5.10
   9 -11   0  113.79    7.90
   9 -11   0  106.69    6.20
   9 -11   0   92.19    4.80
  -9  11   0  113.69    5.30
   9 -12   0    8.30    1.90
   9 -12   0    8.10    1.30
   9 -12   0    5.60    1.50
  -9  12   0    6.90    1.30
   9 -13   0    1.90    0.90
   9 -13   0    1.80    1.50
  -9  13   0    0.60    0.90
   9 -14   0   -0.50    0.90
   9 -14   0    1.10    1.50
   9 -14   0   -1.70    3.30
  -9  14   0    0.20    0.80
   9 -15   0    3.20    1.60
   9 -15   0    3.60    0.90
  -9  15   0    5.00    1.10
   9 -16   0   -0.40    1.40
   9 -16   0   -0.10    0.70
  -9  16   0    0.10    0.80
   9 -17   0   29.80    1.80
   9 -17   0   31.40    3.50
   9 -17   0   33.40    2.60
  -9  17   0   30.70    2.20
   9 -18   0    0.60    1.00
   9 -18   0   -0.70    1.20
  -9  18   0    0.40    0.70
   9 -19   0   -1.10    1.00
  -9  19   0   -0.30    0.90
  -9  20   0    1.10    0.60
 -10 -21   0    0.40    0.50
 -10 -20   0    3.40    1.20
 -10 -20   0    5.30    0.90
 -10 -19   0    1.00    1.30
 -10 -19   0    0.20    0.80
 -10 -18   0    3.50    1.10
 -10 -18   0    2.10    0.60
 -10 -18   0    3.90    1.90
 -10 -17   0    2.20    1.00
 -10 -17   0    2.00    1.50
 -10 -17   0    2.10    0.60
 -10 -16   0    5.50    1.70
 -10 -16   0    3.40    0.80
 -10 -16   0    3.90    1.20
 -10 -15   0   11.00    1.70
 -10 -15   0   10.60    1.40
 -10 -14   0   30.80    2.00
 -10 -14   0   27.50    2.90
 -10 -14   0   28.00    2.60
 -10 -13   0    0.70    1.50
 -10 -13   0    1.70    0.70
 -10 -13   0   -1.60    1.80
 -10 -13   0    0.30    1.10
 -10 -12   0    0.10    1.00
 -10 -12   0   -0.30    0.60
 -10 -12   0   -0.70    1.40
 -10 -12   0    1.90    1.50
 -10 -11   0   15.80    2.40
 -10 -11   0   19.10    1.70
 -10 -11   0   16.40    2.70
 -10 -11   0   18.60    3.00
  10  10   0    0.10    1.50
 -10 -10   0    1.90    1.10
 -10 -10   0    1.80    1.60
 -10 -10   0    0.20    0.90
 -10 -10   0   -1.20    2.00
 -10 -10   0    2.30    0.70
  10   9   0   10.50    2.30
 -10  -9   0   11.50    1.80
 -10  -9   0   13.20    1.80
 -10  -9   0    8.90    1.90
 -10  -9   0   14.70    1.40
 -10  -9   0   14.80    1.70
  10   8   0  191.38   11.00
 -10  -8   0  207.18    8.60
 -10  -8   0  207.68    9.50
 -10  -8   0  184.98    8.80
  10   7   0  109.39    7.30
 -10  -7   0  112.19    5.40
 -10  -7   0  112.49    5.80
  10   6   0    3.40    1.40
 -10  -6   0    4.30    0.90
 -10  -6   0    4.10    1.00
  10   5   0   -0.10    1.00
  10   5   0   -0.90    0.60
  10   4   0   12.70    1.60
  10   4   0   16.40    3.10
  10   3   0   49.99    3.10
  10   3   0   53.89    4.70
  10   2   0  542.95   22.80
  10   2   0  539.85   24.00
  10   1   0   58.19    3.50
  10   1   0   55.69    4.60
  10   0   0   18.60    3.00
  10   0   0   18.90    2.10
  10  -1   0   74.29    4.30
  10  -1   0   76.79    5.30
  10  -2   0  268.07   12.20
  10  -2   0  281.47   13.30
  10  -3   0  226.58   10.40
  10  -3   0  222.78   11.20
  10  -4   0   58.29    4.40
  10  -4   0   45.70    2.60
 -10   4   0   47.90    2.60
 -10   4   0   47.20    2.80
  10  -5   0    1.50    0.70
  10  -5   0    1.80    0.70
  10  -5   0   -0.10    0.90
 -10   5   0    1.10    0.60
  10  -6   0   36.60    3.80
  10  -6   0   39.20    2.20
  10  -6   0   39.00    2.60
 -10   6   0   38.80    2.30
 -10   6   0   35.20    2.30
  10  -7   0    2.70    1.00
  10  -7   0    1.80    0.80
  10  -7   0    2.00    1.60
 -10   7   0    3.00    0.90
 -10   7   0    0.10    1.00
  10  -8   0  161.58    7.10
  10  -8   0  158.78    6.90
  10  -8   0  165.98    9.50
  10  -8   0  150.78    7.70
 -10   8   0  158.08    7.10
 -10   8   0  153.68    7.00
  10  -9   0    1.10    0.90
  10  -9   0    0.30    1.60
  10  -9   0    0.40    0.80
  10  -9   0    0.70    1.50
 -10   9   0    0.90    0.90
 -10   9   0    3.10    0.90
  10 -10   0   19.70    1.90
  10 -10   0   12.90    2.90
  10 -10   0   19.70    2.70
  10 -10   0   17.70    1.70
 -10  10   0   16.40    2.00
 -10  10   0   16.60    2.00
  10 -11   0    0.10    1.30
  10 -11   0   -0.50    1.70
  10 -11   0    0.40    0.90
  10 -11   0    0.90    0.80
 -10  11   0    0.50    1.00
  10 -12   0    6.70    1.20
  10 -12   0    6.30    1.90
 -10  12   0    8.80    1.40
  10 -13   0   75.79    3.90
  10 -13   0   63.99    4.60
 -10  13   0   75.29    3.90
  10 -14   0    4.10    1.50
  10 -14   0    2.60    0.90
 -10  14   0    2.80    1.00
  10 -15   0    9.80    2.00
  10 -15   0   14.30    1.60
 -10  15   0   14.50    1.70
  10 -16   0    1.10    0.80
  10 -16   0    0.80    1.40
 -10  16   0    0.60    0.80
  10 -17   0   -0.50    1.00
  10 -17   0    0.20    0.60
  10 -17   0   -2.30    1.20
 -10  17   0   -0.60    0.70
  10 -18   0    4.80    1.40
  10 -18   0    7.50    1.20
 -10  18   0    6.10    0.90
  10 -19   0   -0.20    0.70
 -10  19   0    0.40    0.60
 -11 -20   0    1.00    0.60
 -11 -19   0    8.50    1.50
 -11 -18   0    0.50    0.50
 -11 -18   0    1.50    0.90
 -11 -18   0   -0.40    1.30
 -11 -17   0    1.00    0.90
 -11 -17   0    1.00    0.60
 -11 -16   0    1.80    1.20
 -11 -16   0    0.10    1.40
 -11 -16   0   -0.20    0.50
 -11 -15   0   11.80    2.10
 -11 -15   0   15.70    1.40
 -11 -15   0   19.40    2.20
 -11 -14   0    7.30    1.10
 -11 -14   0    5.50    1.70
 -11 -14   0    5.50    1.40
 -11 -13   0   12.10    1.70
 -11 -13   0    8.60    1.90
 -11 -13   0   13.70    1.40
 -11 -12   0   -0.40    1.00
 -11 -12   0    0.20    1.50
 -11 -12   0    0.90    0.70
 -11 -11   0   16.00    1.50
 -11 -11   0   15.70    2.10
  11  10   0   33.30    4.90
 -11 -10   0   32.40    2.70
 -11 -10   0   34.80    2.40
 -11 -10   0   37.60    3.50
  11   9   0   77.59    6.60
 -11  -9   0   83.09    4.40
 -11  -9   0   80.59    4.50
 -11  -9   0   94.69    4.30
  11   8   0   10.50    2.30
 -11  -8   0   14.80    1.90
 -11  -8   0   17.00    1.50
  11   7   0   36.20    4.40
 -11  -7   0   39.00    2.20
 -11  -7   0   34.90    2.60
 -11  -7   0   35.10    2.60
  11   6   0  180.28   10.20
 -11  -6   0  165.18    7.70
 -11  -6   0  157.58    7.10
 -11  -6   0  184.48    7.60
 -11  -5   0    2.20    0.90
 -11  -5   0    0.40    0.70
 -11  -5   0    0.60    0.50
  11   4   0    0.00    1.00
  11   4   0   -1.10    0.70
 -11  -4   0    0.80    0.50
 -11  -4   0    0.80    0.50
 -11  -4   0    0.40    0.70
  11   3   0    4.20    1.50
  11   3   0    2.80    0.90
 -11  -3   0    3.30    0.90
 -11  -3   0    3.00    0.70
 -11  -3   0    3.40    0.70
  11   2   0   57.09    3.50
  11   2   0   60.49    5.00
 -11  -2   0   49.99    3.10
 -11  -2   0   53.09    2.80
  11   1   0  133.29    6.40
  11   1   0  141.29    8.10
 -11  -1   0  120.09    5.90
 -11  -1   0  123.99    5.70
  11   0   0   -0.10    0.60
  11   0   0   -1.10    0.90
 -11   0   0    0.50    0.70
 -11   0   0    0.40    0.50
  11  -1   0   27.60    1.90
  11  -1   0   36.60    4.00
  11  -1   0   33.90    2.80
 -11   1   0   27.50    2.10
 -11   1   0   29.80    2.00
  11  -2   0    1.70    1.20
  11  -2   0    0.20    0.60
  11  -2   0    0.30    0.80
 -11   2   0    1.70    0.80
 -11   2   0    1.70    0.60
 -11   2   0    0.40    0.60
  11  -3   0    1.90    1.30
 -11   3   0    2.70    0.80
 -11   3   0    2.90    0.60
  11  -4   0   34.90    4.00
  11  -4   0   32.30    2.10
  11  -4   0   36.00    2.40
 -11   4   0   36.00    2.20
 -11   4   0   35.80    2.30
  11  -5   0   -0.30    0.70
  11  -5   0   -0.60    0.60
  11  -5   0    0.70    1.30
 -11   5   0    1.40    0.70
 -11   5   0   -0.30    0.70
  11  -6   0    4.90    1.60
  11  -6   0    5.60    1.00
  11  -6   0    6.70    1.10
 -11   6   0    6.50    1.10
 -11   6   0    6.70    1.10
  11  -7   0  162.18    9.60
  11  -7   0  157.28    6.90
  11  -7   0  141.99    7.60
  11  -7   0  154.48    6.80
 -11   7   0  156.78    6.90
 -11   7   0  146.89    7.00
  11  -8   0    1.00    0.80
  11  -8   0    2.30    0.80
  11  -8   0    2.20    1.70
  11  -8   0    1.30    1.60
 -11   8   0    2.30    1.20
 -11   8   0    2.20    0.90
  11  -9   0    6.80    1.10
  11  -9   0    6.90    1.90
  11  -9   0    3.90    2.10
  11  -9   0    8.00    1.30
 -11   9   0    5.60    1.10
 -11   9   0    4.70    1.10
  11 -10   0    5.50    1.20
  11 -10   0    1.20    1.90
  11 -10   0    5.70    1.70
  11 -10   0    5.30    1.00
 -11  10   0    4.50    1.20
  11 -11   0  155.28    6.60
  11 -11   0  128.99    7.20
  11 -11   0  142.19    6.20
 -11  11   0  142.69    6.70
 -11  11   0  145.99    6.70
  11 -12   0   -0.40    1.70
  11 -12   0    0.80    1.00
  11 -12   0   -1.30    1.40
 -11  12   0    1.80    1.00
  11 -13   0    1.20    1.00
  11 -13   0    1.40    1.40
 -11  13   0    1.80    0.90
  11 -14   0    7.40    1.90
  11 -14   0    7.00    1.20
 -11  14   0    6.50    1.10
  11 -15   0   -0.20    0.70
 -11  15   0    0.40    0.90
  11 -16   0   16.80    1.50
  11 -16   0   13.40    2.00
  11 -16   0   16.40    2.20
 -11  16   0   18.10    1.70
  11 -17   0    1.30    0.60
  11 -17   0    0.80    1.40
  11 -17   0    1.20    0.90
 -11  17   0    1.90    0.80
  11 -18   0   -0.20    0.80
 -11  18   0    0.70    0.70
 -12 -20   0    0.70    0.50
 -12 -19   0    0.00    0.70
 -12 -18   0    2.80    0.90
 -12 -17   0   15.00    1.80
 -12 -17   0   14.80    1.20
 -12 -16   0    3.70    1.90
 -12 -16   0    5.20    0.90
 -12 -16   0    8.00    1.40
 -12 -15   0   13.20    1.90
 -12 -15   0   21.30    2.20
 -12 -15   0   18.30    1.50
 -12 -14   0    2.20    1.10
 -12 -14   0    0.90    1.40
 -12 -14   0    3.00    0.80
 -12 -13   0   10.40    2.10
 -12 -13   0   12.50    1.70
 -12 -13   0   15.50    1.50
 -12 -12   0    5.00    1.00
 -12 -12   0    0.40    1.50
 -12 -12   0    4.40    1.20
 -12 -11   0   -1.00    1.50
 -12 -11   0    0.00    1.00
 -12 -11   0   -0.40    0.60
 -12 -10   0    0.00    0.60
 -12 -10   0    1.40    1.00
  12   9   0   66.29    6.70
 -12  -9   0   79.69    3.90
 -12  -9   0   75.99    4.30
  12   8   0   51.59    5.50
 -12  -8   0   51.19    2.50
 -12  -8   0   53.39    3.30
 -12  -8   0   58.09    3.10
 -12  -8   0   54.19    3.40
  12   7   0    8.00    2.00
 -12  -7   0   11.80    1.30
 -12  -7   0    8.10    1.40
 -12  -7   0    8.40    0.90
  12   6   0   32.70    4.60
  12   6   0   25.40    2.10
 -12  -6   0   34.30    2.20
 -12  -6   0   31.20    2.40
  12   5   0    1.70    1.30
  12   5   0    2.10    0.80
 -12  -5   0    1.10    0.50
 -12  -5   0    0.90    0.80
 -12  -5   0    0.50    0.60
  12   4   0   12.20    1.50
  12   4   0    9.70    1.50
  12   4   0   10.60    2.30
 -12  -4   0   18.00    1.90
 -12  -4   0   15.60    1.40
  12   3   0    0.40    1.40
  12   3   0   -0.50    0.90
  12   3   0    0.60    0.60
 -12  -3   0    1.20    0.60
 -12  -3   0    0.60    0.50
 -12  -3   0    0.70    0.70
  12   2   0    4.80    1.00
  12   2   0    3.50    1.50
  12   2   0    2.80    1.10
 -12  -2   0    4.60    1.00
 -12  -2   0    5.00    0.80
 -12  -2   0    4.80    0.90
  12   1   0   58.99    5.20
  12   1   0   60.89    3.30
  12   1   0   47.40    3.60
 -12  -1   0   52.39    2.80
 -12  -1   0   50.79    3.20
 -12  -1   0   51.29    2.80
  12   0   0    6.40    1.50
  12   0   0    6.50    1.80
  12   0   0    7.90    1.10
 -12   0   0   11.30    1.20
 -12   0   0    9.00    1.10
 -12   0   0    5.60    0.90
 -12   0   0    5.80    1.10
  12  -1   0   38.50    2.40
 -12   1   0   40.40    2.60
 -12   1   0   39.60    2.40
  12  -2   0    2.40    0.90
  12  -2   0    2.60    0.80
 -12   2   0    2.50    0.80
 -12   2   0    2.00    0.70
 -12   2   0    2.90    0.80
  12  -3   0   -0.10    0.70
  12  -3   0    1.00    0.90
 -12   3   0   -0.30    0.70
 -12   3   0    0.20    0.70
  12  -4   0    1.80    0.90
  12  -4   0    1.20    0.80
 -12   4   0    1.80    0.80
 -12   4   0    1.70    0.90
  12  -5   0    1.30    2.30
  12  -5   0    7.00    1.10
  12  -5   0   11.20    1.50
 -12   5   0    6.40    1.20
 -12   5   0    7.30    1.20
  12  -6   0   22.80    1.90
  12  -6   0   20.00    2.00
 -12   6   0   22.50    2.00
 -12   6   0   22.20    2.10
  12  -7   0    7.50    1.20
  12  -7   0    7.20    1.30
 -12   7   0    7.60    1.30
 -12   7   0    8.40    1.30
  12  -8   0   21.00    2.40
  12  -8   0   21.60    1.90
  12  -8   0   19.90    3.10
 -12   8   0   18.60    2.10
 -12   8   0   21.60    2.00
  12  -9   0    6.50    2.00
  12  -9   0    4.80    2.10
  12  -9   0    7.70    1.40
  12  -9   0    9.70    1.20
 -12   9   0    9.80    1.40
 -12   9   0    8.90    1.40
  12 -10   0   22.20    1.80
  12 -10   0   27.40    2.20
  12 -10   0   19.90    2.70
 -12  10   0   24.00    2.10
 -12  10   0   25.60    2.20
  12 -11   0    4.90    0.80
  12 -11   0   -0.50    1.70
  12 -11   0    3.70    1.10
 -12  11   0    3.90    1.00
 -12  11   0    4.00    1.00
  12 -12   0   45.90    2.80
  12 -12   0   36.50    3.30
 -12  12   0   47.40    3.00
 -12  12   0   44.00    2.80
  12 -13   0   12.90    2.10
  12 -13   0   11.60    1.40
 -12  13   0   14.40    1.80
  12 -14   0   -2.70    1.50
  12 -14   0   -0.40    0.80
 -12  14   0    0.20    0.90
  12 -15   0    6.80    1.70
  12 -15   0    5.00    1.00
 -12  15   0    7.20    1.10
  12 -16   0    3.50    0.80
  12 -16   0    2.10    1.00
 -12  16   0    2.80    0.90
  12 -17   0   -1.50    1.40
  12 -17   0    0.20    0.50
 -12  17   0    0.40    0.70
 -12  18   0    0.30    0.50
 -13 -19   0    3.10    0.70
 -13 -18   0    0.40    0.40
 -13 -18   0    2.70    0.90
 -13 -17   0    3.60    0.70
 -13 -17   0    4.80    1.10
 -13 -16   0    4.30    0.80
 -13 -16   0    4.20    1.10
 -13 -15   0   -0.60    1.20
 -13 -15   0    1.50    1.00
 -13 -15   0    0.60    0.60
 -13 -14   0    0.30    0.60
 -13 -14   0    0.00    0.80
 -13 -13   0   16.20    2.20
 -13 -13   0   23.70    2.30
 -13 -13   0   25.00    1.80
 -13 -12   0   -0.30    0.90
 -13 -12   0   -1.70    2.20
 -13 -12   0   -0.60    0.70
 -13 -11   0   14.70    3.20
 -13 -11   0   21.20    2.30
 -13 -11   0   22.80    1.80
 -13 -10   0    9.30    1.20
 -13 -10   0    8.30    1.50
 -13 -10   0   10.70    1.50
 -13  -9   0   45.00    3.10
 -13  -9   0   43.70    3.00
 -13  -9   0   45.70    2.70
  13   8   0   37.20    5.70
 -13  -8   0   41.40    2.50
 -13  -8   0   36.30    2.80
  13   7   0   42.00    2.70
  13   7   0   36.50    5.10
 -13  -7   0   45.20    2.60
 -13  -7   0   46.20    2.90
 -13  -7   0   39.40    3.00
 -13  -7   0   40.80    2.10
  13   6   0    9.70    1.30
  13   6   0    6.50    2.10
 -13  -6   0    9.70    1.10
 -13  -6   0    7.00    2.10
 -13  -6   0    9.80    1.30
  13   5   0   15.50    1.70
  13   5   0    9.80    2.40
 -13  -5   0   14.40    1.80
 -13  -5   0   17.00    1.60
 -13  -5   0   13.90    1.30
  13   4   0    0.30    1.40
  13   4   0    1.10    0.70
 -13  -4   0    0.40    0.80
 -13  -4   0   -0.30    0.60
  13   3   0   15.70    1.60
  13   3   0   10.20    2.30
 -13  -3   0   17.20    1.90
 -13  -3   0   14.40    1.50
  13   2   0    0.10    0.70
  13   2   0   -1.10    1.30
 -13  -2   0    1.00    0.90
 -13  -2   0    0.90    0.60
 -13  -2   0    0.00    0.60
  13   1   0    1.80    1.50
  13   1   0    3.10    0.90
 -13  -1   0    2.50    0.90
 -13  -1   0    2.80    0.70
 -13  -1   0    2.50    0.70
  13   0   0  115.39    8.00
  13   0   0  112.09    5.10
 -13   0   0  110.09    5.10
 -13   0   0  112.09    5.40
 -13   0   0  100.29    4.80
  13  -1   0   30.20    2.10
  13  -1   0   33.60    3.20
  13  -1   0   25.60    4.40
 -13   1   0   31.50    2.40
 -13   1   0   28.80    2.00
 -13   1   0   25.50    1.80
  13  -2   0    1.70    1.60
  13  -2   0    2.70    0.80
  13  -2   0    2.40    1.00
 -13   2   0    0.60    0.80
 -13   2   0    3.30    0.90
  13  -3   0    7.20    1.20
  13  -3   0    9.40    1.30
  13  -3   0    5.60    2.40
 -13   3   0    7.60    1.10
 -13   3   0    6.70    1.10
 -13   3   0    7.20    1.20
  13  -4   0    1.40    2.00
  13  -4   0    2.90    1.00
 -13   4   0    3.90    0.90
 -13   4   0    3.90    1.00
  13  -5   0   -1.80    2.30
  13  -5   0    0.40    0.80
 -13   5   0    1.30    0.90
 -13   5   0    0.10    0.80
  13  -6   0   -0.20    0.90
  13  -6   0    0.50    0.80
  13  -6   0    0.30    1.80
 -13   6   0    0.60    0.90
 -13   6   0    0.00    0.80
  13  -7   0   -2.00    1.70
  13  -7   0    0.30    0.80
  13  -7   0    1.40    1.00
 -13   7   0    1.30    1.00
 -13   7   0    0.70    0.90
  13  -8   0   12.10    2.90
  13  -8   0   19.30    1.70
  13  -8   0   19.80    2.10
 -13   8   0   19.30    2.00
 -13   8   0   17.90    2.00
  13  -9   0    0.80    0.80
  13  -9   0   -0.20    2.00
  13  -9   0    1.80    1.00
 -13   9   0    2.30    1.00
 -13   9   0    2.70    1.00
  13 -10   0   17.10    1.90
  13 -10   0   16.10    2.10
 -13  10   0   16.90    1.90
 -13  10   0   13.30    2.30
  13 -11   0    3.70    1.10
  13 -11   0    3.00    0.70
 -13  11   0    3.90    1.10
 -13  11   0    1.80    0.90
  13 -12   0    0.10    0.90
 -13  12   0    0.40    0.80
 -13  12   0   -0.40    1.00
  13 -13   0    2.80    1.00
 -13  13   0    3.10    1.00
  13 -14   0    0.70    0.80
 -13  14   0    1.00    0.80
  13 -15   0    4.20    0.80
 -13  15   0    3.30    0.90
  13 -16   0    1.70    0.90
  13 -16   0    1.90    0.60
 -13  16   0    2.70    0.80
  13 -17   0   -1.60    0.90
 -14 -19   0    1.90    0.60
 -14 -18   0    1.40    1.10
 -14 -18   0    0.90    0.40
 -14 -17   0    2.10    0.80
 -14 -17   0    1.00    0.40
 -14 -16   0    2.80    1.00
 -14 -16   0    2.80    0.60
 -14 -15   0   -0.50    0.80
 -14 -15   0    0.60    0.60
 -14 -14   0    1.40    0.70
 -14 -14   0    0.40    0.90
 -14 -13   0    0.10    0.90
 -14 -13   0   -0.40    0.50
 -14 -12   0    4.40    0.90
 -14 -12   0    3.50    1.20
 -14 -11   0   73.19    5.60
 -14 -11   0   81.19    4.40
 -14 -10   0   14.80    1.70
 -14 -10   0   14.80    1.60
 -14 -10   0   15.10    2.00
 -14  -9   0   27.90    2.30
 -14  -9   0   34.10    2.80
 -14  -9   0   33.20    2.20
  14   8   0    4.10    1.20
 -14  -8   0    6.40    1.00
 -14  -8   0    6.80    1.40
 -14  -8   0    8.00    1.30
 -14  -8   0    5.80    0.70
  14   7   0   -2.40    0.90
 -14  -7   0   -0.30    0.40
 -14  -7   0    0.30    0.70
 -14  -7   0    1.10    0.90
 -14  -7   0    1.10    1.10
  14   6   0    0.80    0.90
 -14  -6   0    0.20    1.00
 -14  -6   0    0.00    0.50
 -14  -6   0    0.00    0.60
  14   5   0   35.40    5.50
  14   5   0   39.50    3.50
 -14  -5   0   44.40    3.10
 -14  -5   0   45.80    2.70
 -14  -5   0   40.80    2.30
  14   4   0    2.50    1.90
 -14  -4   0    5.60    0.90
 -14  -4   0    4.90    1.20
 -14  -4   0    5.70    1.00
  14   3   0   24.80    4.70
  14   3   0   26.90    2.30
 -14  -3   0   31.30    2.00
 -14  -3   0   30.40    3.00
 -14  -3   0   32.30    2.60
  14   2   0   21.70    2.40
 -14  -2   0   17.20    1.70
 -14  -2   0   21.20    1.80
 -14  -2   0   21.40    2.20
  14   1   0   49.50    7.60
 -14  -1   0   40.30    2.80
 -14  -1   0   37.00    2.40
 -14  -1   0   43.40    2.60
  14   0   0    6.30    1.20
  14   0   0    3.90    1.90
 -14   0   0    6.10    1.00
 -14   0   0    6.50    1.10
 -14   0   0    6.40    1.40
  14  -1   0    3.50    1.30
  14  -1   0   -2.50    1.90
  14  -1   0    1.80    0.80
 -14   1   0    1.00    0.80
 -14   1   0    0.40    0.80
 -14   1   0    1.50    1.00
 -14   1   0    0.10    0.90
  14  -2   0    2.30    1.10
  14  -2   0    1.40    0.90
 -14   2   0    0.20    0.70
 -14   2   0    0.60    0.80
  14  -3   0    7.00    1.50
  14  -3   0    3.90    3.00
  14  -3   0    6.40    1.20
 -14   3   0    7.10    1.00
 -14   3   0    7.70    1.30
  14  -4   0   43.10    2.70
  14  -4   0   44.90    3.00
  14  -4   0   39.20    6.90
 -14   4   0   47.90    2.90
 -14   4   0   44.60    2.70
  14  -5   0   20.50    2.20
  14  -5   0   18.90    1.80
 -14   5   0   16.60    1.80
 -14   5   0   19.00    2.00
  14  -6   0    2.80    1.40
  14  -6   0    1.50    0.90
  14  -6   0    0.70    2.00
 -14   6   0    2.10    0.90
 -14   6   0    0.50    0.90
  14  -7   0   16.00    2.10
  14  -7   0   17.20    1.80
 -14   7   0   18.50    1.90
 -14   7   0   15.70    1.90
  14  -8   0   10.90    1.80
  14  -8   0    7.30    1.10
 -14   8   0    9.10    1.40
 -14   8   0    8.90    1.40
  14  -9   0   -1.20    0.80
  14  -9   0    2.20    0.90
 -14   9   0   -0.30    0.70
 -14   9   0    0.00    1.40
  14 -10   0   32.30    2.40
  14 -10   0   29.90    2.00
 -14  10   0   33.50    2.40
 -14  10   0   31.80    2.40
  14 -11   0   17.60    1.90
  14 -11   0   14.80    1.30
 -14  11   0   15.70    1.90
 -14  11   0   15.90    1.80
  14 -12   0   -0.60    0.80
 -14  12   0    0.20    0.90
 -14  12   0   -0.90    0.80
  14 -13   0    0.50    0.80
 -14  13   0    2.20    1.70
 -14  13   0   -0.20    0.70
  14 -14   0    0.40    0.70
 -14  14   0    0.90    0.80
  14 -15   0    2.20    0.70
 -14  15   0    4.00    0.90
  14 -16   0    0.50    0.50
  14 -16   0   -1.20    0.70
 -14  16   0    0.40    0.60
 -14  17   0    6.40    0.80
 -15 -18   0    4.80    0.70
 -15 -17   0    0.10    0.30
 -15 -17   0    0.00    0.60
 -15 -16   0    1.00    0.50
 -15 -16   0    1.40    0.80
 -15 -15   0    0.50    0.80
 -15 -15   0   -0.30    0.50
 -15 -14   0   24.10    2.10
 -15 -14   0   19.80    1.50
 -15 -13   0    1.30    0.60
 -15 -13   0    2.40    1.00
 -15 -12   0    3.30    1.10
 -15 -12   0    2.80    0.80
 -15 -11   0    0.80    1.00
 -15 -11   0    0.80    0.70
 -15 -10   0    6.80    1.10
 -15 -10   0    5.10    1.30
 -15 -10   0    4.70    1.30
 -15  -9   0    9.70    1.50
 -15  -9   0   11.40    1.40
 -15  -9   0   11.60    1.70
  15   8   0    3.10    1.00
 -15  -8   0    3.00    0.80
 -15  -8   0    3.90    1.30
 -15  -8   0    3.10    0.50
 -15  -8   0    3.80    1.10
  15   7   0    7.70    1.20
 -15  -7   0    8.70    1.20
 -15  -7   0    7.80    0.90
 -15  -7   0    9.60    1.50
 -15  -7   0    8.40    1.30
  15   6   0    0.60    0.80
 -15  -6   0   -0.90    0.90
 -15  -6   0   -0.20    0.50
 -15  -6   0    0.40    0.70
 -15  -6   0    1.70    1.00
  15   5   0    2.50    0.90
 -15  -5   0    1.20    1.10
 -15  -5   0    1.90    0.70
 -15  -5   0    2.00    0.80
  15   4   0   22.60    2.10
 -15  -4   0   22.00    1.70
 -15  -4   0   22.40    1.80
 -15  -4   0   22.40    2.30
  15   3   0   66.59    3.60
 -15  -3   0   66.49    3.50
 -15  -3   0   66.79    3.40
 -15  -3   0   66.49    3.80
  15   2   0    0.00    0.80
 -15  -2   0   -0.70    0.50
 -15  -2   0   -1.00    0.70
 -15  -2   0   -0.20    0.70
  15   1   0   18.70    1.90
 -15  -1   0   14.10    1.90
 -15  -1   0   13.90    1.60
 -15  -1   0   11.80    1.40
  15   0   0   12.90    1.50
 -15   0   0   15.80    1.90
 -15   0   0   10.40    1.30
 -15   0   0   14.90    1.90
 -15   0   0   10.80    1.20
  15  -1   0   14.60    1.80
  15  -1   0   17.20    2.00
 -15   1   0   18.10    1.90
 -15   1   0   16.20    1.80
 -15   1   0   17.00    1.70
 -15   1   0   17.00    1.60
  15  -2   0    0.90    0.90
  15  -2   0   -0.30    1.10
 -15   2   0    0.50    0.70
 -15   2   0   -0.70    0.60
 -15   2   0    1.40    1.00
  15  -3   0    3.00    1.00
  15  -3   0    0.30    1.00
 -15   3   0    1.60    0.70
 -15   3   0    2.60    1.00
  15  -4   0   22.20    2.10
  15  -4   0   20.40    1.90
 -15   4   0   18.40    1.90
 -15   4   0   19.20    1.80
  15  -5   0    9.20    1.50
  15  -5   0    5.90    1.10
  15  -5   0   -0.20    2.60
 -15   5   0    6.30    1.20
 -15   5   0    6.30    1.10
  15  -6   0    3.50    1.00
  15  -6   0    2.50    1.10
 -15   6   0    4.20    1.10
 -15   6   0    3.10    1.00
  15  -7   0   16.50    2.00
 -15   7   0   14.70    2.30
 -15   7   0   17.10    2.00
  15  -8   0   18.00    1.90
  15  -8   0   16.30    1.70
 -15   8   0   16.50    1.80
 -15   8   0   15.80    1.80
  15  -9   0   26.20    2.20
  15  -9   0   25.40    1.90
 -15   9   0   25.00    2.10
 -15   9   0   27.20    2.10
  15 -10   0    0.00    0.70
  15 -10   0    0.20    0.80
 -15  10   0   -0.20    0.80
 -15  10   0   -0.90    0.70
  15 -11   0    6.50    1.20
 -15  11   0    4.90    1.10
 -15  11   0    6.00    1.20
  15 -12   0    3.50    1.00
 -15  12   0    5.40    1.00
 -15  12   0    3.30    0.90
  15 -13   0   -0.40    0.70
 -15  13   0    0.20    0.70
  15 -14   0    1.30    0.70
 -15  14   0    0.60    0.70
  15 -15   0    1.50    0.90
  15 -15   0    0.70    0.70
 -15  15   0    1.10    0.70
 -15  16   0    0.60    0.50
 -16 -17   0    0.60    0.30
 -16 -17   0    0.40    0.40
 -16 -16   0    0.30    0.40
 -16 -16   0    0.40    0.60
 -16 -15   0    0.90    0.70
 -16 -15   0    1.20    0.50
 -16 -14   0    2.40    0.60
 -16 -14   0    2.20    0.90
 -16 -13   0    0.30    0.80
 -16 -13   0    0.80    0.60
 -16 -12   0    3.90    0.80
 -16 -12   0    3.80    1.10
 -16 -11   0    1.00    1.00
 -16 -11   0    0.70    0.60
 -16 -10   0   26.30    1.90
 -16 -10   0   23.00    2.30
  16   9   0    0.00    0.90
 -16  -9   0    0.70    1.00
 -16  -9   0    0.00    0.70
  16   8   0   17.70    1.80
 -16  -8   0   23.00    1.80
 -16  -8   0   17.90    2.00
 -16  -8   0   26.80    2.40
  16   7   0    1.10    0.80
 -16  -7   0    1.60    0.90
 -16  -7   0    0.80    0.70
 -16  -7   0   -0.20    1.40
 -16  -7   0    0.40    0.40
 -16  -6   0    0.80    1.00
 -16  -6   0    0.90    0.50
 -16  -6   0    0.20    0.70
  16   5   0    6.10    1.00
 -16  -5   0    3.40    0.80
 -16  -5   0    4.00    1.30
 -16  -5   0    2.70    0.80
  16   4   0    1.30    0.90
 -16  -4   0   -0.80    0.90
 -16  -4   0    1.70    0.80
 -16  -4   0    0.50    0.60
  16   3   0   -0.70    0.80
 -16  -3   0    0.30    0.90
 -16  -3   0    0.70    0.70
 -16  -3   0    0.20    0.70
  16   2   0   13.90    1.70
 -16  -2   0   12.60    1.40
 -16  -2   0   14.50    1.90
 -16  -2   0   14.20    1.60
  16   1   0   29.30    2.20
 -16  -1   0   27.20    2.40
 -16  -1   0   26.00    1.90
 -16  -1   0   27.70    2.10
  16   0   0   28.70    2.30
 -16   0   0   26.00    1.90
 -16   0   0   30.20    2.40
 -16   0   0   32.50    2.20
  16  -1   0    1.60    0.90
  16  -1   0    0.60    1.20
 -16   1   0    1.70    0.90
 -16   1   0   -1.40    0.80
 -16   1   0    2.00    0.90
  16  -2   0   35.60    2.80
  16  -2   0   46.00    2.80
 -16   2   0   45.00    2.80
 -16   2   0   41.90    2.40
  16  -3   0   -1.20    1.00
  16  -3   0   -0.40    0.80
 -16   3   0    1.20    0.70
 -16   3   0    0.50    0.80
  16  -4   0   10.90    1.60
  16  -4   0   10.20    1.40
 -16   4   0   14.00    2.10
  16  -5   0    8.70    1.20
  16  -5   0    8.10    1.30
 -16   5   0    7.50    1.30
 -16   5   0    7.50    1.20
  16  -6   0   21.40    1.90
  16  -6   0   20.50    2.10
 -16   6   0   22.10    2.00
 -16   6   0   19.30    1.90
  16  -7   0    1.80    1.00
  16  -7   0    0.10    0.80
 -16   7   0   -0.40    0.80
 -16   7   0   -0.40    0.70
  16  -8   0    0.30    0.70
  16  -8   0    1.00    0.90
 -16   8   0    0.90    0.80
 -16   8   0    1.60    0.80
  16  -9   0    8.00    1.20
  16  -9   0    7.40    1.00
 -16   9   0    8.00    1.20
 -16   9   0    8.80    1.20
  16 -10   0    1.50    0.60
  16 -10   0    0.60    0.90
 -16  10   0    0.70    0.80
 -16  10   0    1.20    0.80
  16 -11   0    0.50    0.80
 -16  11   0    0.70    0.80
 -16  11   0    0.00    0.70
  16 -12   0   32.60    2.00
 -16  12   0   32.50    2.00
 -16  12   0   28.80    2.00
  16 -13   0    1.20    0.70
 -16  13   0    1.50    0.70
  16 -14   0    2.50    0.80
  16 -14   0    3.70    0.80
 -16  14   0    3.70    0.80
 -17 -16   0    1.00    0.30
 -17 -16   0    0.70    0.40
 -17 -15   0   -1.30    1.00
 -17 -15   0    0.10    0.40
 -17 -14   0    1.40    0.70
 -17 -14   0    1.60    0.50
 -17 -13   0    5.20    0.80
 -17 -13   0    6.90    1.10
 -17 -12   0    0.70    0.80
 -17 -12   0    0.40    0.60
 -17 -11   0    0.30    0.80
 -17 -11   0   -0.20    0.50
 -17 -10   0   14.70    1.80
 -17 -10   0   15.80    1.40
  17   9   0   14.30    1.80
 -17  -9   0   19.70    1.60
 -17  -9   0   19.60    2.10
  17   8   0   45.60    2.80
 -17  -8   0   48.30    3.10
 -17  -8   0   48.10    2.70
 -17  -8   0   49.00    2.80
  17   7   0   -0.20    0.80
 -17  -7   0   -0.30    0.80
 -17  -7   0    0.10    0.80
 -17  -7   0    0.00    0.60
 -17  -7   0   -0.40    0.40
  17   6   0    0.20    0.80
 -17  -6   0    0.70    0.70
 -17  -6   0    2.00    0.90
 -17  -6   0    0.10    0.40
 -17  -6   0   -0.70    0.90
  17   5   0    3.50    1.00
 -17  -5   0    3.60    1.00
 -17  -5   0    5.30    1.30
 -17  -5   0    5.50    1.00
 -17  -5   0    3.60    0.70
  17   4   0    1.70    0.90
 -17  -4   0    2.10    0.80
 -17  -4   0    2.30    1.00
 -17  -4   0    2.30    0.70
  17   3   0   -0.40    0.80
 -17  -3   0    0.10    0.60
 -17  -3   0   -0.10    0.70
 -17  -3   0    0.10    0.80
  17   2   0    4.60    1.00
 -17  -2   0    5.00    0.90
 -17  -2   0    4.50    0.90
 -17  -2   0    4.70    1.20
  17   1   0    4.50    1.00
 -17  -1   0    5.00    0.80
 -17  -1   0    3.10    0.90
 -17  -1   0    3.30    1.10
  17   0   0   -0.40    0.80
 -17   0   0    0.30    0.70
 -17   0   0   -0.90    0.70
  17  -1   0    6.30    1.90
  17  -1   0    0.40    0.90
 -17   1   0    1.10    0.80
  17  -2   0    6.00    1.20
  17  -2   0    4.00    1.00
 -17   2   0    4.60    1.00
  17  -3   0    0.20    0.80
  17  -3   0    2.10    1.00
 -17   3   0    1.30    0.80
 -17   3   0    0.20    0.70
  17  -4   0    6.30    1.40
  17  -4   0    7.20    1.20
 -17   4   0    5.70    1.10
 -17   4   0    7.00    1.00
  17  -5   0    3.50    1.10
  17  -5   0    3.50    0.90
 -17   5   0    4.30    0.90
 -17   5   0    5.20    1.10
  17  -6   0   -1.20    0.80
  17  -6   0   -0.50    0.70
 -17   6   0    0.10    0.70
 -17   6   0    1.10    0.80
  17  -7   0    3.60    1.00
  17  -7   0    3.30    0.90
 -17   7   0    2.50    0.90
 -17   7   0    4.40    0.90
  17  -8   0   31.90    2.30
  17  -8   0   32.30    2.10
 -17   8   0   32.10    2.10
 -17   8   0   35.00    2.30
  17  -9   0   10.70    1.10
  17  -9   0    6.90    1.10
 -17   9   0    7.70    1.00
 -17   9   0    8.20    1.10
  17 -10   0    1.30    0.80
 -17  10   0    1.00    0.60
 -17  10   0    0.70    0.70
  17 -11   0    0.10    0.60
 -17  11   0    1.00    0.60
 -17  11   0   -0.10    0.60
  17 -12   0    0.40    0.60
 -17  12   0    3.00    0.80
 -17  12   0    0.80    0.60
  17 -13   0   18.30    1.30
 -17  13   0   20.70    1.30
 -18 -14   0   -0.60    0.50
 -18 -14   0   -0.30    0.40
 -18 -13   0    0.00    0.40
 -18 -13   0    0.40    0.50
 -18 -12   0    5.00    0.90
 -18 -12   0    5.70    0.80
 -18 -11   0    9.60    1.00
 -18 -11   0    8.80    1.20
 -18 -10   0   13.30    1.20
 -18 -10   0    8.10    1.70
  18   9   0   -2.30    0.80
 -18  -9   0    0.10    0.80
 -18  -9   0   -0.50    0.50
 -18  -8   0    1.00    0.90
 -18  -8   0   -2.50    1.30
 -18  -8   0   -0.50    0.50
  18   7   0   35.00    3.30
 -18  -7   0   36.40    2.50
 -18  -7   0   36.90    2.30
 -18  -7   0   32.80    2.10
  18   6   0   19.00    1.80
 -18  -6   0   18.80    1.50
 -18  -6   0   20.80    1.20
 -18  -6   0   19.60    1.80
 -18  -6   0   20.40    2.00
  18   5   0    0.60    0.80
 -18  -5   0    0.90    0.80
 -18  -5   0    0.30    0.80
 -18  -5   0    0.90    0.50
 -18  -5   0    0.10    0.60
  18   4   0   20.60    1.80
 -18  -4   0   17.70    1.90
 -18  -4   0   18.80    1.40
 -18  -4   0   17.60    1.40
 -18  -4   0   23.80    2.00
  18   3   0    7.10    1.10
 -18  -3   0    4.50    1.10
 -18  -3   0    7.70    0.90
 -18  -3   0    5.70    0.90
  18   2   0    1.10    0.90
 -18  -2   0    2.00    0.70
 -18  -2   0    2.30    0.80
 -18  -2   0    0.90    0.80
  18   1   0    5.20    1.10
 -18  -1   0    5.90    1.20
 -18  -1   0    5.20    0.90
 -18  -1   0    3.80    0.80
  18   0   0    6.80    1.20
 -18   0   0    7.40    1.10
  18  -1   0    7.00    1.20
 -18   1   0    7.10    1.10
  18  -2   0   21.60    2.70
  18  -2   0   30.10    2.10
 -18   2   0   28.20    2.00
  18  -3   0    7.30    1.20
  18  -3   0    7.10    1.90
 -18   3   0    8.10    1.10
  18  -4   0    2.80    0.90
  18  -4   0    0.90    1.20
 -18   4   0    2.20    0.80
 -18   4   0    0.70    0.70
  18  -5   0   22.20    1.90
  18  -5   0   21.60    1.80
 -18   5   0   24.50    1.80
 -18   5   0   22.00    1.60
  18  -6   0    9.00    1.30
  18  -6   0   11.40    1.40
 -18   6   0   12.20    1.20
 -18   6   0    8.00    1.10
  18  -7   0   16.80    1.70
  18  -7   0   18.00    1.60
 -18   7   0   19.40    1.70
 -18   7   0   21.80    1.50
  18  -8   0   14.30    1.30
  18  -8   0   14.50    1.50
 -18   8   0   16.10    1.30
 -18   8   0   13.70    1.40
  18  -9   0    3.10    0.60
  18  -9   0    3.20    0.80
 -18   9   0    4.60    0.70
 -18   9   0    5.50    0.80
  18 -10   0   14.50    1.40
 -18  10   0   14.00    1.30
 -18  10   0   15.20    1.20
  18 -11   0   -0.70    0.50
 -18  11   0    0.50    0.60
 -18  11   0    0.90    0.50
  18 -12   0    3.90    0.60
 -19 -13   0    6.80    0.60
 -19 -13   0    7.20    0.80
 -19 -12   0    5.30    1.00
 -19 -12   0    5.80    0.80
 -19 -11   0    4.80    0.70
 -19 -11   0    4.10    0.70
 -19 -10   0    0.00    0.40
 -19 -10   0   -0.10    0.60
 -19  -9   0   10.30    1.30
 -19  -9   0    9.60    1.00
 -19  -8   0    4.30    1.00
 -19  -8   0    4.00    0.70
  19   7   0   14.10    1.40
 -19  -7   0   15.50    2.00
 -19  -7   0   14.20    1.20
  19   6   0   13.10    1.40
 -19  -6   0   10.40    1.20
 -19  -6   0    8.60    1.30
 -19  -6   0    9.20    1.00
  19   5   0    4.90    0.90
 -19  -5   0    1.90    0.60
 -19  -5   0    2.50    0.50
 -19  -5   0    1.40    0.80
 -19  -5   0    0.80    0.80
  19   4   0    4.40    1.00
 -19  -4   0    3.10    0.90
 -19  -4   0    3.40    0.70
 -19  -4   0    3.60    0.70
 -19  -4   0    3.90    0.90
  19   3   0    4.60    0.90
 -19  -3   0    2.80    0.60
 -19  -3   0    2.60    0.90
 -19  -3   0    2.70    0.70
  19   2   0    1.20    0.80
 -19  -2   0   -0.80    0.60
 -19  -2   0    0.30    0.50
  19   1   0    8.90    1.20
 -19  -1   0    8.00    1.00
  19   0   0    7.30    1.10
 -19   0   0    7.40    1.00
  19  -1   0    0.20    0.70
 -19   1   0   -0.10    0.60
  19  -2   0   -0.70    0.70
 -19   2   0    0.50    0.60
  19  -3   0   -0.60    0.70
 -19   3   0   -0.20    0.60
  19  -4   0    3.20    1.00
 -19   4   0    1.40    1.20
  19  -5   0    4.80    1.00
  19  -5   0    4.70    0.90
 -19   5   0    5.80    0.90
  19  -6   0    4.10    0.90
  19  -6   0    2.30    0.70
 -19   6   0    2.60    0.70
  19  -7   0    3.80    0.80
  19  -7   0    4.10    0.70
 -19   7   0    3.50    0.70
  19  -8   0   12.30    1.00
  19  -8   0   11.10    1.20
 -19   8   0   16.80    1.30
  19  -9   0    0.30    0.60
 -19   9   0    0.90    0.50
  19 -10   0    2.50    0.60
 -19  10   0    2.90    0.60
 -20 -11   0    3.90    0.60
 -20 -11   0    2.80    0.40
 -20 -10   0    2.50    0.50
 -20 -10   0    2.20    0.60
 -20  -9   0    3.10    0.60
 -20  -9   0    3.20    0.70
 -20  -8   0    0.10    0.40
 -20  -8   0    0.20    0.50
  20   7   0   16.40    1.30
 -20  -7   0   15.10    1.10
 -20  -7   0   18.60    1.50
  20   6   0    7.20    0.90
 -20  -6   0    5.80    0.90
 -20  -6   0    5.90    0.70
  20   5   0    1.20    0.70
 -20  -5   0    0.50    0.70
 -20  -5   0    0.70    0.50
 -20  -5   0   -0.60    0.70
  20   4   0    0.20    0.70
 -20  -4   0    0.40    0.30
 -20  -4   0    0.00    0.50
 -20  -4   0   -2.10    0.80
  20   3   0   12.30    1.40
 -20  -3   0   14.50    1.10
 -20  -3   0   16.70    1.50
  20   2   0    1.10    0.80
 -20  -2   0    2.90    0.80
 -20  -2   0    1.30    0.50
  20   1   0   -0.80    0.60
 -20  -1   0   -1.10    0.70
 -20  -1   0    0.30    0.50
  20   0   0   -0.30    0.60
 -20   0   0    0.00    0.50
  20  -1   0    1.30    0.70
 -20   1   0    2.00    0.60
  20  -2   0    2.30    0.80
 -20   2   0    2.60    0.70
  20  -3   0    8.60    1.00
 -20   3   0   11.00    1.20
  20  -4   0    0.70    0.60
 -20   4   0    0.40    0.50
  20  -5   0    3.30    1.00
  20  -5   0    3.70    0.70
 -20   5   0    6.00    0.80
  20  -6   0    0.10    0.80
  20  -6   0    1.00    0.60
 -20   6   0    1.30    0.60
  20  -7   0    4.70    0.80
 -20   7   0    7.00    0.90
 -20   8   0   -0.80    0.40
  21   6   0    5.60    1.00
  21   5   0    0.70    0.60
  21   4   0   -0.40    0.60
  21   3   0   -0.70    0.60
  21   2   0   -0.60    0.60
 -21  -2   0    0.40    0.60
 -21  -2   0   -0.40    0.30
  21   1   0    0.30    0.70
 -21  -1   0    0.60    0.60
 -21  -1   0    0.00    0.40
  21   0   0    0.10    0.60
 -21   0   0    0.60    0.40
 -21   0   0    1.00    0.60
  21  -1   0    1.80    0.60
 -21   1   0    1.70    0.50
 -21   1   0    1.70    0.70
  21  -2   0    1.30    0.70
 -21   2   0    1.40    0.60
 -21   2   0    0.60    0.50
  21  -3   0    0.30    0.90
 -21   3   0    1.40    0.60
  21  -4   0    1.20    0.50
 -21   4   0    0.40    0.40
 -21   5   0    2.30    0.50
  22   3   0    9.60    1.30
  22   2   0    0.30    0.50
  22   1   0    0.80    0.50
 -22   2  -1    0.20    0.30
  22  -2   1    1.50    0.50
 -22   1  -1    0.70    0.30
  22  -1   1    1.80    0.60
  22   0   1    0.60    0.50
  22   1   1    0.70    0.60
  22   2   1    0.70    0.50
  22   3   1    3.90    0.60
  22   4   1    7.20    0.90
 -21   6  -1    2.40    0.50
 -21   5  -1    9.10    0.90
  21  -5   1    9.90    0.90
 -21   4  -1    0.40    0.50
  21  -4   1   -1.00    0.50
 -21   3  -1    0.50    0.50
  21  -3   1    1.20    0.70
 -21   2  -1   -0.40    0.50
  21  -2   1   -0.10    0.60
 -21   1  -1    0.20    0.80
 -21   1  -1    0.10    0.50
  21  -1   1   -0.70    0.60
 -21   0  -1    0.70    0.50
 -21   0  -1   -0.20    0.60
  21   0   1    0.80    0.60
 -21  -1  -1    0.00    0.60
 -21  -1  -1    0.10    0.40
  21   1   1   -0.30    0.60
 -21  -2  -1    1.20    0.70
 -21  -2  -1    2.60    0.50
  21   2   1    3.10    0.70
  21   3   1    3.40    0.70
  21   4   1    2.00    0.70
  21   5   1    1.10    0.50
 -21  -6  -1    3.60    0.60
  21   6   1    4.70    0.70
 -21  -7  -1    1.40    0.40
  21   7   1    3.20    0.80
 -21  -8  -1    8.80    0.70
 -21  -9  -1    1.40    0.40
 -20   8  -1   16.70    1.10
  20  -8   1   12.90    1.20
 -20   7  -1    1.90    0.60
  20  -7   1    1.20    0.60
  20  -7   1    1.70    0.50
 -20   6  -1    1.50    0.60
  20  -6   1    2.40    0.70
  20  -6   1    0.10    0.60
 -20   5  -1   -0.30    0.50
  20  -5   1    1.00    0.60
  20  -5   1    1.70    0.70
 -20   4  -1    6.40    0.80
  20  -4   1    3.50    0.90
  20  -4   1    6.60    0.90
 -20   3  -1    2.20    0.70
  20  -3   1    1.30    1.00
  20  -3   1    1.10    0.70
 -20   2  -1   -0.40    0.50
  20  -2   1    0.90    0.70
 -20   1  -1    5.20    0.80
  20  -1   1    5.70    1.00
 -20   0  -1   -0.50    0.50
  20   0   1   -0.60    0.70
 -20  -1  -1    0.50    0.50
  20   1   1   -0.10    0.70
 -20  -2  -1    0.10    0.70
 -20  -2  -1    0.60    0.50
  20   2   1   -0.10    0.70
 -20  -3  -1    1.60    0.50
 -20  -3  -1    2.90    0.80
  20   3   1    1.80    0.80
 -20  -4  -1    0.30    0.60
 -20  -4  -1    0.60    0.50
 -20  -4  -1    0.20    0.40
 -20  -4  -1   -1.90    0.80
  20   4   1   -0.20    0.70
 -20  -5  -1   14.10    1.00
 -20  -5  -1   16.10    1.50
 -20  -5  -1   13.70    1.40
  20   5   1   13.80    1.40
 -20  -6  -1    5.20    0.70
 -20  -6  -1    5.50    0.90
  20   6   1    5.20    0.80
 -20  -7  -1    5.70    0.70
 -20  -7  -1    5.20    0.80
  20   7   1    4.00    1.00
 -20  -8  -1    1.80    0.50
 -20  -8  -1    1.50    0.60
  20   8   1   -0.40    0.70
 -20  -9  -1    1.40    0.60
 -20  -9  -1    2.20    0.50
 -20 -10  -1    2.90    0.60
 -20 -10  -1    2.30    0.50
 -20 -11  -1   17.00    1.20
 -20 -11  -1   15.00    1.00
 -20 -12  -1    4.20    0.60
 -20 -12  -1    5.20    0.50
  19 -10   1    0.80    0.60
 -19   9  -1    1.70    0.60
  19  -9   1    0.80    0.60
 -19   8  -1    2.20    0.60
 -19   8  -1    2.80    0.60
  19  -8   1    2.90    0.60
  19  -8   1    2.30    0.80
 -19   7  -1    2.80    0.80
  19  -7   1    2.70    0.80
  19  -7   1    2.20    0.70
 -19   6  -1    0.90    0.60
  19  -6   1    1.10    0.80
  19  -6   1    0.40    0.70
 -19   5  -1    1.60    0.80
  19  -5   1    1.00    0.80
  19  -5   1    2.00    0.80
 -19   4  -1   -0.10    0.60
  19  -4   1    0.60    0.70
  19  -4   1   -1.10    0.90
 -19   3  -1    1.10    0.70
  19  -3   1   -0.20    1.00
  19  -3   1    0.10    0.80
 -19   2  -1    3.00    0.80
  19  -2   1    1.40    0.80
  19  -2   1    2.60    1.30
 -19   1  -1    2.20    0.80
  19  -1   1    1.40    0.80
 -19   0  -1    1.70    0.70
  19   0   1    2.60    0.90
 -19  -1  -1    3.00    0.70
  19   1   1    3.10    0.90
 -19  -2  -1    1.70    0.60
 -19  -2  -1    0.30    0.80
 -19  -2  -1   -0.40    0.50
  19   2   1    0.80    0.80
 -19  -3  -1    2.80    0.70
 -19  -3  -1    3.20    0.70
 -19  -3  -1    2.50    0.90
 -19  -3  -1    2.00    0.80
  19   3   1    2.40    0.90
 -19  -4  -1    6.80    1.10
 -19  -4  -1    4.90    1.00
 -19  -4  -1    6.50    0.80
 -19  -4  -1    5.80    1.10
  19   4   1    5.80    1.10
 -19  -5  -1    4.80    0.90
 -19  -5  -1    4.80    0.90
 -19  -5  -1    3.30    1.00
  19   5   1    5.50    1.10
 -19  -6  -1   20.80    2.00
 -19  -6  -1   22.10    1.70
 -19  -6  -1   22.20    1.90
  19   6   1   23.10    1.80
 -19  -7  -1    3.40    0.80
 -19  -7  -1    2.80    0.90
  19   7   1    4.80    0.90
 -19  -8  -1    1.10    1.00
 -19  -8  -1    1.30    0.60
  19   8   1    2.70    0.80
 -19  -9  -1    9.60    1.00
 -19  -9  -1    9.20    1.30
  19   9   1    7.10    1.00
 -19 -10  -1    2.20    0.80
 -19 -10  -1    2.00    0.60
 -19 -11  -1    4.50    0.80
 -19 -11  -1    4.40    0.70
 -19 -12  -1    1.70    0.50
 -19 -12  -1    1.90    0.60
 -19 -13  -1    2.40    0.50
 -19 -13  -1    1.30    0.50
 -18  12  -1   17.50    1.10
  18 -12   1   16.20    1.20
 -18  11  -1   -0.20    0.50
 -18  11  -1    0.90    0.60
  18 -11   1   -0.70    0.60
 -18  10  -1    0.00    0.60
 -18  10  -1    0.00    0.60
  18 -10   1   -0.10    0.60
 -18   9  -1    0.70    0.60
 -18   9  -1    1.50    0.70
  18  -9   1    0.70    0.80
  18  -9   1    0.90    0.70
 -18   8  -1    6.20    0.90
 -18   8  -1    4.70    0.90
  18  -8   1    4.50    1.00
  18  -8   1    5.70    0.90
 -18   7  -1    5.30    0.90
 -18   7  -1    5.10    1.20
  18  -7   1    5.30    1.10
 -18   6  -1    6.90    1.10
 -18   6  -1    6.30    1.00
  18  -6   1    6.80    1.00
  18  -6   1    9.20    1.70
 -18   5  -1   15.20    1.80
 -18   5  -1   17.00    1.60
  18  -5   1   16.50    1.60
  18  -5   1   13.30    1.70
 -18   4  -1   -0.10    0.70
  18  -4   1   -0.20    0.80
  18  -4   1    0.30    1.00
 -18   3  -1    1.50    0.80
  18  -3   1   -0.40    1.00
  18  -3   1    0.60    0.80
 -18   2  -1    0.40    0.70
  18  -2   1   -0.40    1.10
  18  -2   1   -0.20    0.80
 -18   1  -1   -0.30    0.70
  18  -1   1   -0.50    0.70
 -18   0  -1   -0.40    0.60
  18   0   1   -0.20    0.80
 -18  -1  -1    1.80    0.70
 -18  -1  -1    3.70    0.90
 -18  -1  -1    3.20    1.00
  18   1   1    4.30    1.00
 -18  -2  -1    2.20    0.80
 -18  -2  -1    2.70    0.80
 -18  -2  -1    2.30    0.70
  18   2   1    2.90    0.90
 -18  -3  -1   -0.20    0.90
 -18  -3  -1    1.30    0.70
 -18  -3  -1    0.30    0.60
  18   3   1    1.20    0.80
 -18  -4  -1   11.40    1.20
 -18  -4  -1    9.40    1.10
 -18  -4  -1    9.70    1.50
 -18  -4  -1    9.60    1.30
  18   4   1    9.20    1.20
 -18  -5  -1   29.30    1.70
 -18  -5  -1   31.10    2.20
 -18  -5  -1   28.60    1.90
 -18  -5  -1   27.30    2.30
  18   5   1   28.70    2.00
 -18  -6  -1    1.60    0.90
 -18  -6  -1    1.20    0.60
 -18  -6  -1    0.70    0.50
 -18  -6  -1    1.00    0.80
  18   6   1    0.40    0.70
 -18  -7  -1    1.10    0.90
 -18  -7  -1    1.80    0.90
 -18  -7  -1    2.70    0.80
  18   7   1    2.20    0.90
 -18  -8  -1    0.80    0.90
 -18  -8  -1    1.20    0.60
  18   8   1    3.20    0.90
 -18  -9  -1    0.00    0.80
 -18  -9  -1   -0.60    0.50
  18   9   1   -0.80    0.80
 -18 -10  -1    6.60    1.00
 -18 -10  -1    5.90    1.00
 -18 -11  -1    4.20    1.00
 -18 -11  -1    3.40    0.70
 -18 -12  -1    9.00    1.00
 -18 -12  -1    7.70    1.00
 -18 -13  -1   -0.10    0.40
 -18 -13  -1    0.40    0.70
 -18 -14  -1    4.20    0.70
 -18 -14  -1    3.50    0.60
 -18 -15  -1    1.20    0.40
 -18 -15  -1    1.30    0.50
  17 -13   1    4.00    0.80
 -17  12  -1    7.80    1.50
 -17  12  -1    9.60    1.20
  17 -12   1    7.70    1.00
 -17  11  -1   -0.10    0.70
 -17  11  -1    0.60    0.90
  17 -11   1   -0.10    0.70
 -17  10  -1    1.10    0.80
 -17  10  -1    2.10    0.80
  17 -10   1    1.30    0.90
 -17   9  -1    7.00    1.10
 -17   9  -1    5.40    0.90
  17  -9   1    5.50    0.80
  17  -9   1    5.20    1.10
 -17   8  -1   -0.50    0.70
 -17   8  -1    0.80    0.70
  17  -8   1    0.60    0.90
  17  -8   1    0.90    0.70
 -17   7  -1    1.30    0.80
 -17   7  -1    3.20    0.90
  17  -7   1    1.70    1.00
  17  -7   1    2.80    0.80
 -17   6  -1    7.00    1.20
 -17   6  -1    5.50    1.00
  17  -6   1    6.50    1.10
  17  -6   1    6.20    1.00
 -17   5  -1   16.10    1.80
 -17   5  -1   17.30    1.60
  17  -5   1   15.80    1.70
  17  -5   1   19.00    1.90
 -17   4  -1    0.80    0.80
 -17   4  -1   -0.40    0.70
  17  -4   1    1.40    0.90
  17  -4   1   -0.70    0.80
 -17   3  -1   -1.20    0.70
 -17   3  -1    0.60    0.70
  17  -3   1   -0.60    0.80
  17  -3   1    1.00    1.00
 -17   2  -1   -0.50    0.60
 -17   2  -1   -1.00    0.70
  17  -2   1   -0.90    0.80
  17  -2   1   -1.70    1.00
 -17   1  -1    0.00    0.90
  17  -1   1    0.10    0.90
  17  -1   1    0.20    1.10
 -17   0  -1    0.90    0.90
 -17   0  -1    0.30    0.70
 -17   0  -1   -0.40    1.30
 -17  -1  -1   -0.20    0.60
 -17  -1  -1   -0.20    0.70
 -17  -1  -1   -0.30    0.80
 -17  -2  -1    6.10    1.50
 -17  -2  -1    6.40    1.10
 -17  -2  -1    4.90    0.90
 -17  -3  -1    1.40    0.70
  17   3   1    1.00    0.90
 -17  -4  -1    5.20    0.90
 -17  -4  -1    3.70    0.90
 -17  -4  -1    6.30    1.40
  17   4   1    4.30    1.00
 -17  -5  -1    2.50    0.70
 -17  -5  -1    2.40    1.10
 -17  -5  -1    1.70    0.70
 -17  -5  -1    4.30    1.10
  17   5   1    4.10    1.00
 -17  -6  -1   10.90    1.40
 -17  -6  -1    8.50    1.20
 -17  -6  -1    8.60    1.50
 -17  -6  -1    9.60    1.10
  17   6   1    8.80    1.20
 -17  -7  -1    1.40    0.90
 -17  -7  -1    2.00    0.80
 -17  -7  -1    1.60    0.50
 -17  -7  -1    2.20    1.10
  17   7   1    3.20    0.80
 -17  -8  -1    2.40    1.10
 -17  -8  -1   -0.70    1.10
 -17  -8  -1    1.40    0.80
  17   8   1    1.50    0.80
 -17  -9  -1   30.40    2.50
 -17  -9  -1   30.80    2.10
 -17 -10  -1    9.20    1.20
 -17 -10  -1   10.90    1.50
 -17 -11  -1   -0.80    0.90
 -17 -11  -1   -0.40    0.50
 -17 -12  -1   69.99    3.70
 -17 -12  -1   70.19    3.50
 -17 -13  -1   17.40    1.80
 -17 -13  -1   16.20    1.30
 -17 -14  -1    1.10    0.80
 -17 -14  -1    0.80    0.50
 -17 -15  -1   -0.50    0.50
 -17 -15  -1   -0.10    0.40
 -17 -16  -1    1.00    0.50
 -17 -16  -1    0.80    0.30
 -16  15  -1    0.80    0.50
  16 -15   1    0.50    0.40
 -16  14  -1    3.00    0.70
  16 -14   1    3.40    0.80
  16 -14   1    3.50    0.70
 -16  13  -1   15.00    1.40
  16 -13   1   13.00    1.30
 -16  12  -1    6.50    1.00
 -16  12  -1    6.50    1.00
  16 -12   1    7.20    1.10
 -16  11  -1   -0.40    0.70
 -16  11  -1    0.50    0.80
  16 -11   1   -0.10    0.70
 -16  10  -1    7.50    1.10
 -16  10  -1    7.60    1.10
  16 -10   1    8.20    1.20
  16 -10   1    9.00    1.10
 -16   9  -1    4.40    1.00
 -16   9  -1    3.80    0.90
  16  -9   1    5.20    0.90
  16  -9   1    3.30    1.10
 -16   8  -1    2.80    0.90
 -16   8  -1    2.00    0.90
  16  -8   1    1.60    0.90
  16  -8   1    0.30    0.80
 -16   7  -1    7.80    1.10
 -16   7  -1    9.50    1.40
  16  -7   1    9.80    1.50
  16  -7   1    7.20    1.10
 -16   6  -1   21.70    1.90
 -16   6  -1   21.20    2.00
  16  -6   1   22.90    2.20
  16  -6   1   21.40    1.90
 -16   5  -1   -0.10    1.30
  16  -5   1    1.30    1.00
 -16   4  -1   -0.50    0.70
 -16   4  -1   -0.50    0.70
  16  -4   1   -0.90    2.10
  16  -4   1   -0.80    0.80
  16  -4   1    2.30    1.00
 -16   3  -1    3.30    1.00
 -16   3  -1    3.70    0.80
  16  -3   1    3.90    1.10
  16  -3   1    4.90    1.10
 -16   2  -1   -0.10    0.70
 -16   2  -1   -0.90    0.70
  16  -2   1   -1.70    0.90
  16  -2   1   -0.40    0.80
 -16   1  -1   11.60    1.20
 -16   1  -1   15.30    1.60
 -16   1  -1   15.40    1.90
 -16   1  -1   14.70    1.50
  16  -1   1   11.40    1.70
  16  -1   1   14.80    1.80
 -16   0  -1    0.00    0.60
 -16   0  -1    0.00    0.80
 -16   0  -1    0.10    0.70
  16   0   1    0.60    0.80
 -16  -1  -1   10.00    1.40
 -16  -1  -1    8.40    1.10
 -16  -1  -1   12.00    1.50
  16   1   1   10.70    1.40
 -16  -2  -1    4.70    1.20
 -16  -2  -1    4.50    0.90
 -16  -2  -1    5.20    0.90
  16   2   1    3.50    1.00
 -16  -3  -1    1.90    1.00
 -16  -3  -1    2.90    0.80
 -16  -3  -1    3.00    0.80
  16   3   1    2.60    1.00
 -16  -4  -1    1.70    0.70
 -16  -4  -1   -0.20    0.90
 -16  -4  -1    1.50    0.70
  16   4   1    1.70    0.90
 -16  -5  -1    4.70    0.80
 -16  -5  -1    6.90    1.10
 -16  -5  -1    6.30    1.40
  16   5   1    6.10    1.10
 -16  -6  -1    0.90    0.70
 -16  -6  -1    2.40    1.00
 -16  -6  -1    0.60    1.00
 -16  -6  -1    1.40    0.60
  16   6   1    1.70    0.90
 -16  -7  -1   12.50    2.40
 -16  -7  -1   10.50    1.70
 -16  -7  -1   11.70    1.40
  16   7   1   13.50    1.70
 -16  -8  -1   29.30    2.10
 -16  -8  -1   35.50    2.70
 -16  -8  -1   22.40    2.20
  16   8   1   27.00    2.00
 -16  -9  -1    0.30    0.70
 -16  -9  -1    1.00    1.00
  16   9   1    2.30    0.90
 -16 -10  -1    0.10    0.70
 -16 -10  -1   -0.60    1.00
 -16 -11  -1    6.00    1.00
 -16 -11  -1    5.40    1.30
 -16 -12  -1    5.00    0.90
 -16 -12  -1    5.00    1.20
 -16 -13  -1    1.20    0.60
 -16 -13  -1    0.70    0.90
 -16 -14  -1    8.60    1.30
 -16 -14  -1    9.00    1.00
 -16 -15  -1    2.40    0.60
 -16 -15  -1    2.90    0.90
 -16 -16  -1    0.10    0.60
 -16 -16  -1    0.00    0.40
 -16 -17  -1    0.10    0.30
 -16 -17  -1    0.10    0.50
 -15  16  -1    1.00    0.50
 -15  15  -1    0.70    0.60
  15 -15   1    1.70    0.60
  15 -15   1   -0.30    0.70
 -15  14  -1    0.30    0.70
  15 -14   1    0.40    0.70
 -15  13  -1   70.49    3.50
  15 -13   1   66.39    3.40
 -15  12  -1   -0.50    0.90
 -15  12  -1    1.00    0.80
  15 -12   1    0.80    0.90
 -15  11  -1   -0.90    0.90
 -15  11  -1   -0.40    0.80
  15 -11   1    0.30    0.80
 -15  10  -1   35.30    2.40
 -15  10  -1   36.40    2.50
  15 -10   1   34.10    2.10
  15 -10   1   35.80    2.50
 -15   9  -1   30.90    2.30
 -15   9  -1   27.00    2.30
  15  -9   1   33.20    2.40
  15  -9   1   32.20    2.10
 -15   8  -1   40.00    2.60
 -15   8  -1   38.40    2.70
  15  -8   1   36.80    2.70
  15  -8   1   41.00    2.50
 -15   7  -1   -1.00    0.80
 -15   7  -1    0.30    0.90
  15  -7   1   -1.10    0.80
  15  -7   1    0.50    0.80
  15  -7   1   -2.90    1.90
 -15   6  -1   14.80    1.80
 -15   6  -1   17.30    1.80
  15  -6   1   15.70    1.70
  15  -6   1   19.30    2.10
  15  -6   1    8.30    3.40
 -15   5  -1    1.00    0.80
 -15   5  -1    1.50    0.90
  15  -5   1    0.70    0.80
  15  -5   1   -0.20    1.00
 -15   4  -1   11.40    1.50
 -15   4  -1   10.20    1.20
  15  -4   1   11.80    1.50
  15  -4   1   10.10    1.30
 -15   3  -1   13.60    1.60
 -15   3  -1   12.90    1.60
  15  -3   1   11.70    1.60
  15  -3   1   14.30    1.80
 -15   2  -1   66.49    3.50
 -15   2  -1   71.49    3.80
 -15   2  -1   70.79    3.90
  15  -2   1   70.59    3.80
  15  -2   1   68.99    3.90
 -15   1  -1   54.09    3.30
 -15   1  -1   51.59    2.90
 -15   1  -1   54.99    3.20
  15  -1   1   54.69    3.20
  15  -1   1   51.79    3.40
 -15   0  -1   16.00    1.70
 -15   0  -1   10.20    1.40
 -15   0  -1   12.50    1.50
 -15   0  -1   11.50    1.30
  15   0   1   14.00    1.70
 -15  -1  -1    6.90    1.40
 -15  -1  -1    6.90    1.00
 -15  -1  -1    5.60    1.00
  15   1   1    7.10    1.20
 -15  -2  -1    2.00    1.10
 -15  -2  -1    1.90    0.80
 -15  -2  -1    1.80    0.70
  15   2   1    1.30    0.90
 -15  -3  -1   -0.50    0.90
 -15  -3  -1   -0.60    0.60
 -15  -3  -1    0.10    0.60
  15   3   1   -1.70    0.80
 -15  -4  -1    2.10    1.10
 -15  -4  -1    2.60    0.70
 -15  -4  -1    2.80    0.80
  15   4   1    1.30    0.90
 -15  -5  -1   -0.10    0.50
 -15  -5  -1    0.10    0.70
 -15  -5  -1    1.30    1.00
  15   5   1   -1.10    0.80
 -15  -6  -1    6.70    1.40
 -15  -6  -1    5.30    0.80
 -15  -6  -1    4.60    1.10
 -15  -6  -1    4.70    1.30
  15   6   1    3.90    1.00
 -15  -7  -1   -1.20    0.90
 -15  -7  -1    0.90    0.50
 -15  -7  -1    0.80    1.10
 -15  -7  -1    0.90    0.70
  15   7   1    2.00    0.80
 -15  -8  -1    2.50    1.10
 -15  -8  -1    3.90    1.00
 -15  -8  -1    3.40    0.50
 -15  -8  -1    4.30    1.10
  15   8   1    3.50    1.00
 -15  -9  -1    7.80    1.20
 -15  -9  -1    9.90    1.60
 -15 -10  -1   46.80    3.40
 -15 -10  -1   39.40    2.60
 -15 -11  -1   65.79    3.90
 -15 -11  -1   68.59    3.60
 -15 -12  -1   48.90    3.20
 -15 -12  -1   50.09    2.80
 -15 -13  -1   16.20    2.00
 -15 -13  -1   16.20    1.40
 -15 -14  -1    0.70    0.90
 -15 -14  -1    0.70    0.50
 -15 -15  -1    5.50    0.80
 -15 -15  -1    6.90    1.70
 -15 -16  -1    0.90    0.70
 -15 -16  -1    0.90    0.50
 -15 -17  -1    1.20    0.50
 -15 -17  -1    2.00    0.70
 -15 -18  -1    1.50    0.50
 -14  17  -1    0.60    0.50
 -14  16  -1    1.10    0.70
  14 -16   1    1.60    0.90
  14 -16   1    1.10    0.80
 -14  15  -1    1.00    0.70
  14 -15   1    1.90    0.90
  14 -15   1    2.10    0.70
 -14  14  -1    1.10    1.00
  14 -14   1    2.20    0.90
 -14  13  -1    3.10    1.00
  14 -13   1    1.70    0.90
 -14  12  -1   19.00    2.00
 -14  12  -1   14.20    1.70
  14 -12   1   16.60    1.80
 -14  11  -1   -0.80    0.90
 -14  11  -1    2.50    1.00
  14 -11   1    0.20    0.70
  14 -11   1    3.10    1.00
 -14  10  -1   15.10    1.90
 -14  10  -1   14.90    1.80
  14 -10   1   17.70    1.60
  14 -10   1   18.30    1.90
 -14   9  -1    7.60    1.60
 -14   9  -1    6.30    1.20
  14  -9   1    4.80    1.20
 -14   8  -1    4.50    1.20
 -14   8  -1    2.90    1.10
  14  -8   1    0.80    1.00
 -14   7  -1    1.30    0.90
 -14   7  -1    0.80    0.90
  14  -7   1   -2.60    1.80
  14  -7   1    0.30    0.80
  14  -7   1    0.60    0.90
 -14   6  -1   -0.60    0.80
 -14   6  -1    0.80    0.80
  14  -6   1    0.70    0.90
  14  -6   1   -0.10    0.80
  14  -6   1   -1.50    1.90
 -14   5  -1   22.30    2.10
 -14   5  -1   18.90    1.90
  14  -5   1   20.40    1.90
  14  -5   1   22.20    2.10
 -14   4  -1    1.20    0.80
 -14   4  -1   -0.70    0.80
  14  -4   1    0.00    0.80
  14  -4   1   -0.10    0.80
 -14   3  -1   63.09    3.50
 -14   3  -1   58.59    3.20
 -14   3  -1   59.69    3.40
  14  -3   1   57.59    3.50
  14  -3   1   61.99    3.30
  14  -3   1   52.49    6.20
 -14   2  -1   21.70    2.20
 -14   2  -1   23.70    1.90
  14  -2   1   26.70    2.30
  14  -2   1   27.20    2.10
 -14   1  -1    8.20    1.00
 -14   1  -1    7.10    1.10
  14  -1   1    4.70    2.20
 -14   0  -1   86.09    4.40
 -14   0  -1   89.29    4.20
 -14   0  -1   93.79    5.00
 -14   0  -1   90.69    5.00
  14   0   1   90.09    7.40
  14   0   1   92.29    4.50
 -14  -1  -1   10.50    1.30
 -14  -1  -1   11.90    1.70
 -14  -1  -1    7.20    1.10
  14   1   1   10.00    1.30
 -14  -2  -1  198.28    8.40
 -14  -2  -1  204.28    9.40
 -14  -2  -1  179.68    8.10
  14   2   1  181.08   11.30
  14   2   1  167.98    8.00
 -14  -3  -1   61.39    3.30
 -14  -3  -1   51.09    4.20
  14   3   1   59.39    7.00
  14   3   1   60.29    3.20
 -14  -4  -1    0.00    1.00
  14   4   1    0.60    1.80
  14   4   1    0.50    0.80
 -14  -5  -1   30.10    2.60
 -14  -5  -1   33.60    2.20
  14   5   1   27.70    2.10
  14   5   1   32.10    4.90
 -14  -6  -1   47.80    2.40
 -14  -6  -1   45.40    2.80
 -14  -6  -1   42.70    3.10
 -14  -7  -1   20.60    2.30
 -14  -7  -1   19.40    2.00
 -14  -7  -1   19.90    1.70
 -14  -7  -1   18.20    1.40
  14   7   1   19.80    1.90
 -14  -8  -1   78.29    4.00
 -14  -8  -1   79.89    4.10
 -14  -8  -1   81.59    4.40
 -14  -8  -1   73.79    3.40
  14   8   1   67.49    3.80
 -14  -9  -1    2.00    0.70
 -14  -9  -1    1.40    1.10
 -14  -9  -1    1.20    1.20
 -14 -10  -1   39.00    2.90
 -14 -10  -1   37.70    2.40
 -14 -11  -1   12.00    2.40
 -14 -11  -1   10.50    1.60
 -14 -11  -1   10.90    1.40
 -14 -12  -1    6.50    1.10
 -14 -12  -1    8.30    1.40
 -14 -12  -1    8.30    1.50
 -14 -13  -1    4.10    0.90
 -14 -13  -1    5.90    1.30
 -14 -13  -1    6.70    1.30
 -14 -14  -1    0.70    0.60
 -14 -14  -1    0.80    1.00
 -14 -14  -1    2.60    1.60
 -14 -15  -1    0.40    0.60
 -14 -15  -1   -0.10    0.80
 -14 -16  -1    3.40    0.70
 -14 -16  -1    3.40    1.30
 -14 -17  -1    9.00    1.30
 -14 -17  -1    7.10    0.80
 -14 -18  -1    5.20    0.90
 -14 -18  -1    3.00    0.50
 -14 -19  -1    0.50    0.50
 -13  18  -1   -0.10    0.50
 -13  17  -1    2.50    0.70
  13 -17   1    3.90    1.00
 -13  16  -1    2.60    0.80
  13 -16   1    1.40    0.60
  13 -16   1    2.00    0.90
 -13  15  -1    2.20    0.90
  13 -15   1    1.70    0.80
 -13  14  -1   25.60    2.00
  13 -14   1   25.10    1.90
  13 -14   1   19.90    2.70
 -13  13  -1   47.50    2.90
  13 -13   1   43.90    4.20
  13 -13   1   50.29    2.90
 -13  12  -1   23.10    2.20
 -13  12  -1   23.30    2.20
  13 -12   1   20.70    2.90
  13 -12   1   25.30    2.10
 -13  11  -1   52.79    3.10
 -13  11  -1   56.29    3.20
  13 -11   1   54.29    3.20
  13 -11   1   49.80    2.70
 -13  10  -1   -0.20    0.80
 -13  10  -1    1.50    0.80
  13 -10   1    0.90    0.70
  13 -10   1    3.00    1.60
  13 -10   1   -1.20    1.70
  13 -10   1   -0.60    0.90
 -13   9  -1   32.80    2.50
 -13   9  -1   37.00    2.60
  13  -9   1   30.50    3.20
  13  -9   1   36.80    2.30
  13  -9   1   36.60    2.60
  13  -9   1   30.20    5.00
 -13   8  -1   17.90    2.00
 -13   8  -1   19.90    2.00
  13  -8   1   20.20    1.80
  13  -8   1   19.80    2.00
  13  -8   1   16.10    2.50
 -13   7  -1   34.40    2.60
 -13   7  -1   37.70    2.50
  13  -7   1   33.30    2.60
  13  -7   1   35.00    2.40
  13  -7   1   30.90    4.90
 -13   6  -1   22.30    2.00
 -13   6  -1   21.70    2.10
  13  -6   1   13.20    2.90
  13  -6   1   21.60    1.90
  13  -6   1   19.70    2.00
 -13   5  -1    0.10    1.00
 -13   5  -1   -0.40    0.70
  13  -5   1    0.70    1.10
  13  -5   1    0.30    0.80
 -13   4  -1   -0.30    0.80
  13  -4   1   -2.10    1.00
  13  -4   1    0.10    0.70
 -13   3  -1  225.38   10.00
 -13   3  -1  238.08   10.30
  13  -3   1  241.38   10.30
  13  -3   1  235.38   10.10
  13  -3   1  245.78   13.00
 -13   2  -1    5.80    1.20
 -13   2  -1    4.50    0.90
 -13   2  -1    5.20    1.10
  13  -2   1    6.30    1.00
  13  -2   1    3.70    1.00
  13  -2   1    2.40    2.00
 -13   1  -1  146.99    6.60
 -13   1  -1  161.08    7.00
 -13   1  -1  138.59    6.90
 -13   1  -1  159.48    6.90
  13  -1   1  127.99    7.00
  13  -1   1  158.08    6.80
  13  -1   1  168.58    9.80
 -13   0  -1   82.69    4.10
 -13   0  -1   91.19    4.60
 -13   0  -1   83.79    4.20
 -13   0  -1   93.59    4.40
  13   0   1   90.49    4.30
  13   0   1   94.99    7.20
 -13  -1  -1  242.88   10.30
 -13  -1  -1  244.78   10.10
 -13  -1  -1  201.58    9.70
 -13  -1  -1  239.38   10.10
  13   1   1  258.37   13.30
  13   1   1  231.68    9.90
 -13  -2  -1    0.40    0.60
 -13  -2  -1    0.40    0.90
 -13  -2  -1    0.70    0.60
  13   2   1    0.30    0.70
  13   2   1    0.00    1.40
 -13  -3  -1   44.60    2.50
 -13  -3  -1   41.80    2.60
 -13  -3  -1   44.60    3.00
  13   3   1   48.00    2.60
  13   3   1   44.80    5.20
 -13  -4  -1   23.00    1.60
 -13  -4  -1   22.80    1.80
 -13  -4  -1   25.90    2.30
  13   4   1   21.50    1.80
  13   4   1   22.20    4.20
 -13  -5  -1    2.20    0.80
 -13  -5  -1    2.30    0.70
 -13  -5  -1    2.80    1.10
  13   5   1    1.40    1.50
  13   5   1    2.60    0.80
 -13  -6  -1   77.19    4.20
 -13  -6  -1   78.69    3.90
  13   6   1   70.79    6.60
  13   6   1   70.79    3.70
 -13  -7  -1   30.20    2.60
 -13  -7  -1   29.70    2.50
 -13  -7  -1   26.70    1.60
 -13  -7  -1   29.90    2.10
  13   7   1   24.10    2.20
 -13  -8  -1    2.80    1.20
 -13  -8  -1    4.00    1.20
 -13  -8  -1    4.10    0.90
 -13  -8  -1    4.20    0.60
 -13  -8  -1    5.30    1.60
  13   8   1    0.70    1.70
 -13  -9  -1    9.70    1.30
 -13  -9  -1    7.60    1.50
 -13 -10  -1    3.10    0.90
 -13 -10  -1    3.50    1.20
 -13 -10  -1   -0.40    1.40
 -13 -11  -1    6.40    1.40
 -13 -11  -1    4.80    1.50
 -13 -11  -1    7.90    1.10
 -13 -12  -1    0.10    1.00
 -13 -12  -1    0.30    0.70
 -13 -12  -1   -0.40    1.20
 -13 -13  -1    2.00    0.80
 -13 -13  -1   -0.10    1.20
 -13 -13  -1    2.10    1.10
 -13 -14  -1   -0.30    0.60
 -13 -14  -1    0.40    0.90
 -13 -14  -1   -1.00    1.20
 -13 -15  -1    3.80    0.80
 -13 -15  -1    2.70    1.30
 -13 -15  -1    3.90    1.20
 -13 -16  -1   -0.90    0.50
 -13 -16  -1    0.20    0.90
 -13 -16  -1   -1.10    1.00
 -13 -17  -1   11.30    1.50
 -13 -17  -1   10.30    1.00
 -13 -17  -1   10.80    2.10
 -13 -18  -1    5.30    0.60
 -13 -18  -1    5.50    1.00
 -13 -20  -1    4.30    0.60
 -12  18  -1   13.90    1.20
 -12  17  -1    1.00    0.70
  12 -17   1    0.90    0.50
  12 -17   1    0.10    0.80
 -12  16  -1    3.20    0.90
  12 -16   1    0.40    0.60
  12 -16   1    1.50    0.90
 -12  15  -1    6.20    1.10
  12 -15   1    5.70    1.00
  12 -15   1    4.00    1.70
 -12  14  -1    6.20    1.10
  12 -14   1    8.50    1.80
  12 -14   1    5.10    1.10
 -12  13  -1   -0.20    0.90
  12 -13   1   -0.80    0.80
  12 -13   1   -0.50    1.30
 -12  12  -1   70.59    4.00
  12 -12   1   73.49    4.00
  12 -12   1   53.09    4.10
 -12  11  -1   -0.80    0.80
 -12  11  -1   -1.00    0.80
  12 -11   1   -0.80    1.20
  12 -11   1   -2.30    3.20
  12 -11   1   -0.20    0.90
  12 -11   1   -1.70    0.70
 -12  10  -1   70.39    3.90
 -12  10  -1   73.99    3.90
  12 -10   1   64.49    6.40
  12 -10   1   80.29    3.90
  12 -10   1   71.59    3.50
  12 -10   1   62.49    4.40
 -12   9  -1    6.70    1.30
 -12   9  -1    7.60    1.30
  12  -9   1    6.50    1.10
  12  -9   1    7.20    1.30
  12  -9   1    6.90    2.30
  12  -9   1   10.80    2.10
 -12   8  -1   59.79    3.50
 -12   8  -1   58.39    3.30
  12  -8   1   55.09    3.10
  12  -8   1   59.19    6.00
  12  -8   1   48.20    3.90
  12  -8   1   59.99    3.30
 -12   7  -1    2.20    1.00
 -12   7  -1    2.20    1.00
  12  -7   1    2.40    1.40
  12  -7   1    1.70    1.90
  12  -7   1    0.90    1.10
 -12   6  -1   14.70    1.70
 -12   6  -1   18.90    2.20
  12  -6   1    9.70    2.40
  12  -6   1   12.10    1.50
  12  -6   1   14.80    1.60
 -12   5  -1   12.00    1.30
  12  -5   1   11.30    1.30
  12  -5   1   11.70    1.40
  12  -5   1    7.50    2.00
 -12   4  -1    2.40    0.80
 -12   4  -1    1.00    0.80
 -12   4  -1    2.60    0.80
  12  -4   1    3.10    0.80
  12  -4   1    1.70    0.80
  12  -4   1    1.70    1.30
 -12   3  -1    1.70    0.70
 -12   3  -1    3.10    0.70
 -12   3  -1    0.90    0.70
  12  -3   1    2.10    0.70
  12  -3   1   -0.90    1.30
  12  -3   1    4.30    1.20
 -12   2  -1   24.30    1.90
 -12   2  -1   23.40    1.90
 -12   2  -1   24.20    1.70
  12  -2   1   24.60    3.80
  12  -2   1   17.80    2.00
  12  -2   1   20.80    1.80
 -12   1  -1   15.80    1.70
 -12   1  -1   15.40    1.30
 -12   1  -1   13.70    1.50
  12  -1   1   16.60    1.50
  12  -1   1    9.80    2.10
 -12   0  -1   26.60    1.80
 -12   0  -1   22.00    1.70
  12   0   1   28.50    3.90
 -12  -1  -1   -0.20    0.60
 -12  -1  -1    0.00    0.70
  12   1   1   -1.00    0.50
 -12  -2  -1    3.00    0.70
 -12  -2  -1    1.60    0.70
 -12  -2  -1    3.50    0.90
  12   2   1    1.70    1.40
  12   2   1    4.60    0.80
 -12  -3  -1    8.10    1.00
 -12  -3  -1    8.50    1.30
 -12  -3  -1    9.20    1.50
  12   3   1    7.50    1.00
  12   3   1    7.00    1.80
 -12  -4  -1   44.40    2.80
 -12  -4  -1   43.80    2.50
 -12  -4  -1   42.60    2.40
  12   4   1   46.80    4.90
  12   4   1   43.10    2.50
 -12  -5  -1   44.60    2.80
 -12  -5  -1   48.90    2.60
 -12  -5  -1   44.70    2.30
  12   5   1   38.10    2.50
  12   5   1   43.10    4.90
 -12  -6  -1   17.40    1.60
 -12  -6  -1   19.20    1.90
 -12  -6  -1   16.90    1.30
  12   6   1   13.50    1.40
 -12  -7  -1  124.09    5.60
 -12  -7  -1  116.19    5.70
 -12  -7  -1   95.79    6.40
 -12  -7  -1  125.89    5.50
  12   7   1  112.89    8.00
 -12  -8  -1   51.39    2.80
 -12  -8  -1   46.20    3.10
 -12  -8  -1   46.80    3.00
 -12  -8  -1   42.30    2.20
  12   8   1   47.50    5.40
 -12  -9  -1   19.10    2.10
 -12  -9  -1   20.10    1.70
 -12  -9  -1   13.10    2.20
 -12  -9  -1   18.40    2.00
 -12 -10  -1    7.10    2.20
 -12 -10  -1   10.40    1.70
 -12 -10  -1    8.20    1.20
  12  10   1    3.70    2.10
 -12 -11  -1    5.80    1.00
 -12 -11  -1    4.50    1.30
 -12 -11  -1    4.60    1.60
 -12 -12  -1   11.50    2.10
 -12 -12  -1    9.30    1.60
 -12 -12  -1    9.30    1.20
 -12 -13  -1   11.70    1.70
 -12 -13  -1   13.00    1.50
 -12 -13  -1    8.80    1.90
 -12 -14  -1    9.90    1.60
 -12 -14  -1    8.90    1.90
 -12 -14  -1   10.20    1.30
 -12 -15  -1    0.70    1.40
 -12 -15  -1    1.10    0.60
 -12 -15  -1    1.60    1.00
 -12 -16  -1    0.10    1.40
 -12 -16  -1   -0.50    0.50
 -12 -16  -1   -0.20    1.00
 -12 -17  -1    4.10    1.50
 -12 -17  -1    3.50    0.70
 -12 -17  -1    4.10    1.10
 -12 -18  -1    0.40    0.40
 -12 -18  -1   -0.80    1.10
 -12 -18  -1    0.60    0.80
 -12 -19  -1   11.10    1.40
 -12 -20  -1    3.90    0.80
 -11  19  -1   -0.70    0.50
 -11  18  -1    3.40    0.70
  11 -18   1    2.60    0.90
 -11  17  -1   -0.80    0.60
  11 -17   1    0.00    0.50
  11 -17   1    0.90    0.90
  11 -17   1    0.20    1.30
 -11  16  -1    1.80    0.90
  11 -16   1    1.00    1.40
  11 -16   1    3.80    0.80
  11 -16   1    4.00    1.50
 -11  15  -1    2.40    0.90
  11 -15   1    1.50    0.80
  11 -15   1    1.90    1.30
 -11  14  -1    4.30    1.10
  11 -14   1    4.70    1.10
  11 -14   1    4.20    1.70
 -11  13  -1    1.90    1.10
  11 -13   1    0.90    1.40
  11 -13   1    0.60    1.10
 -11  12  -1    3.40    1.10
  11 -12   1    5.60    1.60
  11 -12   1    2.00    0.90
 -11  11  -1   -0.60    0.90
 -11  11  -1    0.20    1.00
  11 -11   1    0.20    0.80
  11 -11   1    0.90    0.90
  11 -11   1   -0.40    1.30
  11 -11   1    1.60    1.90
 -11  10  -1    7.90    1.30
 -11  10  -1    9.00    1.40
  11 -10   1    4.30    2.20
  11 -10   1    8.30    1.40
  11 -10   1    8.20    1.90
  11 -10   1    9.20    1.20
 -11   9  -1  106.69    5.30
 -11   9  -1  108.49    5.20
  11  -9   1  116.89    5.30
  11  -9   1  111.79    5.70
  11  -9   1   97.99    6.00
 -11   8  -1    3.20    0.90
 -11   8  -1    3.00    0.90
  11  -8   1    3.30    0.90
  11  -8   1    2.90    1.70
  11  -8   1    2.90    1.70
  11  -8   1    3.50    0.90
 -11   7  -1   38.60    2.70
 -11   7  -1   42.40    2.70
  11  -7   1   44.10    5.00
  11  -7   1   51.19    3.10
  11  -7   1   44.00    2.60
 -11   6  -1   15.20    1.70
  11  -6   1   14.10    1.50
  11  -6   1   15.60    1.70
 -11   5  -1    6.00    1.00
 -11   5  -1    5.00    1.20
  11  -5   1    7.20    1.10
 -11   4  -1   84.09    4.20
 -11   4  -1   82.29    4.10
  11  -4   1   97.49    6.20
  11  -4   1   85.79    4.00
  11  -4   1   80.99    4.20
 -11   3  -1    1.40    0.70
 -11   3  -1    0.10    0.60
 -11   3  -1    0.20    0.60
  11  -3   1    0.10    0.60
  11  -3   1    0.30    1.10
 -11   2  -1   26.60    2.00
 -11   2  -1   29.10    2.00
 -11   2  -1   23.90    2.40
  11  -2   1   31.50    3.80
  11  -2   1   30.70    1.90
 -11   1  -1  473.95   20.90
 -11   1  -1  491.75   20.70
  11  -1   1  562.44   23.00
 -11   0  -1    0.80    0.70
  11   0   1    0.50    1.20
  11   0   1    0.10    0.80
  11   1   1  254.87   11.10
  11   1   1  244.88   12.60
 -11  -2  -1   74.29    3.90
 -11  -2  -1   59.29    3.70
  11   2   1   73.49    4.00
  11   2   1   76.89    5.70
 -11  -3  -1   22.20    1.60
 -11  -3  -1   23.00    2.00
  11   3   1   28.00    3.70
 -11  -4  -1   30.30    1.80
 -11  -4  -1   30.40    1.90
 -11  -4  -1   26.10    2.10
  11   4   1   31.40    2.30
  11   4   1   34.10    4.00
 -11  -5  -1   63.29    3.70
 -11  -5  -1   63.49    3.10
 -11  -5  -1   60.39    3.20
  11   5   1   69.99    5.60
 -11  -6  -1   54.39    2.80
 -11  -6  -1   46.60    2.50
 -11  -6  -1   50.39    3.10
  11   6   1   54.79    5.10
 -11  -7  -1   14.40    1.10
 -11  -7  -1   18.30    1.50
 -11  -7  -1   18.00    1.80
  11   7   1   18.60    3.70
 -11  -8  -1   24.00    1.70
 -11  -8  -1   14.30    2.20
 -11  -8  -1   21.60    2.10
 -11  -8  -1   19.10    2.20
  11   8   1   22.40    4.00
 -11  -9  -1   45.50    3.00
 -11  -9  -1   48.20    2.70
  11   9   1   41.10    5.10
 -11 -10  -1   24.10    1.80
 -11 -10  -1   25.50    2.80
 -11 -10  -1   18.40    2.50
 -11 -11  -1   -0.90    2.00
 -11 -11  -1    0.70    0.70
 -11 -11  -1   -0.40    1.10
  11  11   1   -3.00    1.70
 -11 -12  -1    3.70    1.30
 -11 -12  -1    3.20    0.80
 -11 -12  -1    2.80    1.60
 -11 -13  -1   -0.30    1.20
 -11 -13  -1   -0.30    1.00
 -11 -13  -1    0.60    0.70
 -11 -14  -1   26.80    1.90
 -11 -14  -1   26.10    2.50
 -11 -14  -1   21.60    2.70
 -11 -15  -1   19.10    1.50
 -11 -15  -1   19.70    2.50
 -11 -15  -1   22.20    2.40
 -11 -16  -1    1.50    1.00
 -11 -16  -1    0.10    0.60
 -11 -16  -1    0.90    1.40
 -11 -17  -1    4.20    1.10
 -11 -17  -1    4.30    0.70
 -11 -17  -1    5.10    1.60
 -11 -18  -1    0.20    1.20
 -11 -18  -1    1.90    0.90
 -11 -18  -1    2.60    0.60
 -11 -19  -1   -0.40    1.20
 -11 -19  -1    1.60    0.80
 -11 -20  -1   -0.30    0.60
 -11 -20  -1   -4.60    2.10
 -11 -21  -1    3.00    1.10
  10 -19   1    1.50    1.30
 -10  18  -1   -0.20    0.60
  10 -18   1    1.90    1.10
  10 -18   1   -1.00    0.80
 -10  17  -1    3.80    1.00
  10 -17   1    4.60    1.40
  10 -17   1    2.40    0.70
  10 -17   1    5.00    1.20
 -10  16  -1   14.10    1.70
  10 -16   1   10.80    1.60
  10 -16   1   13.20    1.40
  10 -16   1   11.80    2.20
 -10  15  -1    1.90    0.90
  10 -15   1    1.70    1.50
  10 -15   1   -0.20    0.70
 -10  14  -1    3.50    1.00
  10 -14   1    2.40    1.00
  10 -14   1    2.00    1.70
 -10  13  -1   13.00    1.60
  10 -13   1   13.80    2.50
  10 -13   1   14.40    1.70
 -10  12  -1   19.30    2.10
  10 -12   1   20.50    2.70
  10 -12   1   24.40    2.00
  10 -12   1   21.60    2.30
 -10  11  -1    0.80    0.90
  10 -11   1   -1.90    1.70
  10 -11   1    0.10    0.90
  10 -11   1    1.40    1.50
  10 -11   1   -0.20    1.10
 -10  10  -1  109.69    5.90
 -10  10  -1  122.59    5.80
  10 -10   1  127.79    5.70
  10 -10   1  119.89    6.00
  10 -10   1  130.49    8.50
  10 -10   1  126.19    5.50
  10 -10   1  119.79    6.60
 -10   9  -1    0.00    0.80
 -10   9  -1    0.60    0.80
  10  -9   1    1.30    0.80
  10  -9   1    0.90    0.80
  10  -9   1    2.40    1.20
  10  -9   1   -1.30    1.30
  10  -9   1    1.50    1.50
 -10   8  -1    3.30    1.00
  10  -8   1    1.90    0.90
  10  -8   1    4.90    0.80
  10  -8   1    3.70    1.20
  10  -8   1    2.30    1.60
 -10   7  -1   72.89    3.80
 -10   7  -1   67.49    3.60
  10  -7   1   84.19    6.10
  10  -7   1   69.09    3.50
  10  -7   1   73.19    4.00
  10  -7   1   72.99    3.70
 -10   6  -1   59.99    3.10
  10  -6   1   61.49    4.40
  10  -6   1   62.19    3.40
  10  -6   1   56.69    3.30
 -10   5  -1    0.20    0.60
  10  -5   1   -0.70    0.90
  10  -5   1    1.20    0.70
  10  -5   1   -0.80    0.50
  10  -4   1   49.20    4.10
  10  -3   1    7.10    1.50
  10  -2   1  173.28    9.10
  10  -1   1  127.79    7.40
  10  -1   1  129.39    6.30
  10   0   1   15.30    3.00
  10   0   1   15.20    1.90
  10   1   1    2.80    1.20
  10   2   1   13.40    1.60
  10   2   1    9.20    1.80
  10   3   1  125.59    5.80
  10   3   1  124.49    7.50
  10   4   1    4.70    0.80
  10   4   1    4.10    1.50
 -10  -5  -1   78.89    4.30
  10   5   1   78.39    3.90
  10   5   1   79.39    5.80
 -10  -6  -1  108.89    5.40
 -10  -6  -1   94.09    4.90
  10   6   1   99.59    6.90
 -10  -7  -1  116.99    5.40
 -10  -7  -1  110.79    5.60
 -10  -7  -1  126.59    6.30
  10   7   1  117.69    7.60
 -10  -8  -1   14.60    1.80
 -10  -8  -1   12.90    2.10
 -10  -8  -1   14.70    1.30
 -10  -9  -1   43.10    2.40
 -10  -9  -1   42.10    3.40
 -10  -9  -1   31.40    3.20
 -10  -9  -1   40.10    2.80
  10   9   1   39.10    4.60
 -10 -10  -1    6.00    1.20
 -10 -10  -1    4.90    1.60
 -10 -10  -1    6.40    1.00
  10  10   1    3.90    1.90
 -10 -11  -1   -0.40    1.00
 -10 -11  -1    0.00    1.50
 -10 -11  -1    1.50    1.10
 -10 -11  -1    1.20    0.70
  10  11   1    1.40    1.60
 -10 -12  -1   34.30    4.10
 -10 -12  -1   34.30    3.90
 -10 -12  -1   36.70    2.90
 -10 -12  -1   36.20    2.30
 -10 -13  -1    7.00    2.10
 -10 -13  -1   12.70    1.80
 -10 -13  -1   13.10    1.40
 -10 -13  -1   11.30    2.40
 -10 -14  -1   30.80    2.00
 -10 -14  -1   21.60    3.20
 -10 -14  -1   29.40    2.70
 -10 -14  -1   28.60    3.20
 -10 -15  -1    0.50    1.00
 -10 -15  -1    0.30    0.60
 -10 -15  -1    1.00    1.50
 -10 -16  -1   26.70    3.00
 -10 -16  -1   26.40    2.50
 -10 -16  -1   25.40    1.80
 -10 -17  -1    5.40    1.30
 -10 -17  -1    6.70    1.90
 -10 -17  -1    3.40    0.70
 -10 -18  -1   61.59    3.40
 -10 -18  -1   50.49    3.70
 -10 -18  -1   50.19    2.60
 -10 -19  -1    1.30    0.90
 -10 -19  -1    1.50    1.30
 -10 -20  -1    0.10    1.80
 -10 -20  -1    1.90    0.80
 -10 -21  -1   -2.50    1.30
 -10 -21  -1    0.60    0.50
  -9  20  -1    6.80    0.80
   9 -20   1    5.50    2.00
  -9  19  -1    6.30    0.90
   9 -19   1    5.30    1.40
   9 -19   1    4.00    1.00
  -9  18  -1    0.40    0.70
   9 -18   1   -0.30    0.90
   9 -18   1   -0.60    1.20
  -9  17  -1    7.50    1.10
   9 -17   1    7.20    0.90
   9 -17   1    7.90    1.80
   9 -17   1    7.30    1.40
  -9  16  -1    9.20    1.20
   9 -16   1    7.10    1.40
   9 -16   1    8.50    1.10
   9 -16   1    8.90    2.00
  -9  15  -1    3.80    1.10
   9 -15   1    3.00    0.90
   9 -15   1    5.30    1.80
  -9  14  -1   15.70    1.80
   9 -14   1    6.00    3.20
   9 -14   1   10.70    2.20
   9 -14   1   10.70    1.30
   9 -14   1   10.50    1.80
  -9  13  -1    8.30    1.30
   9 -13   1    7.50    1.50
   9 -13   1    9.20    2.00
   9 -13   1    7.80    1.20
  -9  12  -1   -0.20    0.80
   9 -12   1    0.60    1.80
   9 -12   1    0.10    1.40
   9 -12   1    0.70    1.10
   9 -12   1   -0.60    0.80
   9 -11   1    3.00    1.30
   9 -11   1    0.40    1.50
   9 -11   1    1.50    1.40
   9 -11   1    2.20    1.00
  -9  10  -1   14.20    1.80
   9 -10   1   13.90    1.40
   9 -10   1   10.60    1.40
   9 -10   1   14.10    1.60
   9 -10   1    8.40    2.20
   9 -10   1   16.30    2.50
  -9   9  -1    1.50    0.80
   9  -9   1    0.90    0.90
   9  -9   1    2.70    0.70
   9  -9   1    1.10    1.30
   9  -9   1    2.70    0.70
   9  -9   1    1.50    1.30
  -9   8  -1   16.70    1.60
   9  -8   1   19.60    3.40
   9  -8   1   16.10    1.40
   9  -8   1   18.10    1.60
   9  -8   1   19.20    1.90
  -9   7  -1    5.90    1.00
   9  -7   1    7.20    1.40
   9  -7   1    6.30    1.00
   9  -7   1    5.70    1.80
   9  -7   1    6.50    0.90
   9  -6   1   44.30    3.10
   9  -6   1   47.30    3.60
   9  -5   1   -0.10    0.70
   9  -4   1   21.70    3.80
   9  -3   1  233.68   11.80
   9  -2   1   13.70    2.70
   9  -2   1   15.90    2.00
   9  -1   1  960.90   39.20
   9  -1   1  928.71   38.80
   9   0   1   68.89    3.80
   9   0   1   67.69    4.80
   9   2   1    0.80    1.10
   9   2   1    0.50    0.70
  -9  -3  -1  880.21   37.00
   9   3   1  946.31   38.70
   9   3   1  941.81   37.00
  -9  -4  -1   20.50    1.80
   9   4   1   23.20    1.80
   9   4   1   22.10    3.20
  -9  -5  -1  671.03   28.40
   9   5   1  721.83   27.80
   9   5   1  684.83   29.70
  -9  -6  -1    0.40    0.70
   9   6   1    0.90    1.00
  -9  -7  -1  159.88    7.70
   9   7   1  149.88    8.80
  -9  -8  -1   64.89    3.30
  -9  -8  -1   61.89    3.60
  -9  -8  -1   70.99    4.20
   9   8   1   64.39    5.20
  -9  -9  -1  322.37   13.50
  -9  -9  -1  348.97   14.80
  -9  -9  -1  307.87   13.80
   9   9   1  319.67   15.80
  -9 -10  -1    1.90    0.60
  -9 -10  -1    2.40    1.00
  -9 -10  -1    1.00    1.40
  -9 -10  -1    0.10    0.80
   9  10   1   -0.40    1.60
  -9 -11  -1    4.50    0.90
  -9 -11  -1    3.40    1.10
  -9 -11  -1    5.50    1.70
  -9 -11  -1    2.50    1.20
   9  11   1    0.30    1.60
  -9 -12  -1    6.40    1.00
  -9 -12  -1    7.80    1.50
  -9 -12  -1    8.10    2.00
  -9 -13  -1    1.50    0.80
  -9 -13  -1    2.10    1.50
  -9 -13  -1    0.80    1.10
  -9 -13  -1    0.10    1.30
  -9 -14  -1    3.10    1.70
  -9 -14  -1    1.80    0.70
  -9 -14  -1    2.00    1.20
  -9 -14  -1   -0.60    1.60
  -9 -15  -1   74.59    4.30
  -9 -15  -1   72.59    4.90
  -9 -15  -1   69.69    3.50
  -9 -15  -1   62.89    5.70
  -9 -16  -1   54.89    2.90
  -9 -16  -1   62.39    5.60
  -9 -16  -1   57.49    4.50
  -9 -17  -1   12.90    1.20
  -9 -17  -1   14.40    2.40
  -9 -17  -1   17.40    2.20
  -9 -18  -1    1.10    1.00
  -9 -18  -1   -0.10    0.70
  -9 -18  -1    0.60    1.50
  -9 -19  -1    1.70    1.60
  -9 -19  -1    1.90    0.90
  -9 -20  -1    0.50    0.80
  -9 -20  -1    0.40    1.20
  -9 -21  -1    0.90    1.10
  -9 -21  -1    0.70    1.20
  -8  20  -1    0.90    0.70
   8 -20   1    0.20    0.90
   8 -20   1   -1.30    1.40
  -8  19  -1    3.40    0.70
   8 -19   1    3.00    1.00
   8 -19   1    2.60    1.40
  -8  18  -1    3.90    0.90
   8 -18   1    5.60    1.70
   8 -18   1    5.60    1.40
  -8  17  -1    9.30    1.20
   8 -17   1   11.30    1.80
   8 -17   1    8.70    1.10
   8 -17   1    9.80    2.10
  -8  16  -1    9.40    1.30
   8 -16   1    9.50    1.60
   8 -16   1   11.00    2.40
   8 -16   1    8.80    1.10
  -8  15  -1   11.90    1.60
   8 -15   1    9.50    1.20
   8 -15   1   12.10    2.40
   8 -15   1   10.70    1.50
  -8  14  -1   11.10    1.50
   8 -14   1    9.90    1.60
   8 -14   1    8.40    1.20
   8 -14   1    8.30    2.30
   8 -14   1    4.40    2.90
  -8  13  -1    5.80    1.20
   8 -13   1    8.30    2.00
   8 -13   1    5.90    1.40
   8 -13   1    6.60    1.10
  -8  12  -1   16.90    2.50
   8 -12   1   15.70    1.70
   8 -12   1   16.40    2.00
  -8  11  -1    6.30    1.10
   8 -11   1    7.50    1.10
   8 -11   1    8.50    1.40
   8 -11   1    8.90    2.00
   8 -11   1    3.70    1.90
  -8  10  -1   35.00    2.30
   8 -10   1   29.80    2.00
   8 -10   1   36.30    2.50
   8 -10   1   40.70    2.30
   8 -10   1   37.00    4.20
   8 -10   1   34.90    3.10
  -8   9  -1   47.40    2.80
   8  -9   1   48.20    2.60
   8  -9   1   45.90    3.50
   8  -9   1   51.29    4.60
   8  -9   1   48.90    2.90
  -8   8  -1   93.99    4.80
   8  -8   1  104.59    4.80
   8  -8   1  112.69    6.80
   8  -8   1  104.79    5.00
   8  -7   1   22.60    3.30
   8  -6   1  207.38    9.60
   8  -5   1   67.09    4.30
   8  -4   1   50.79    3.70
   8  -3   1    6.10    1.10
   8  -3   1    5.30    1.20
   8  -2   1  109.69    6.20
   8  -2   1  113.09    5.50
   8  -1   1   46.80    3.80
   8  -1   1   49.70    3.10
   8   0   1    3.30    0.90
   8   0   1    2.60    1.10
   8   1   1  151.68    7.90
   8   1   1  146.29    6.70
  -8  -2  -1   17.80    1.60
   8   2   1   18.00    3.20
   8   2   1   16.90    1.70
  -8  -3  -1    2.10    0.70
   8   3   1    2.50    0.70
   8   3   1    2.50    1.10
  -8  -4  -1   78.69    4.40
  -8  -4  -1   89.89    4.60
   8   4   1   92.49    4.20
   8   4   1  100.09    5.90
  -8  -5  -1    0.50    0.60
   8   5   1    0.70    1.00
  -8  -6  -1  264.07   11.80
   8   6   1  271.37   12.90
  -8  -7  -1   28.00    2.60
   8   7   1   31.20    3.50
  -8  -8  -1    0.70    0.80
   8   8   1    1.30    0.90
  -8  -9  -1    5.70    1.30
  -8  -9  -1    7.60    1.20
  -8  -9  -1    7.00    0.90
   8   9   1    6.50    1.60
  -8 -10  -1   61.09    4.20
  -8 -10  -1   67.79    3.40
  -8 -10  -1   64.69    3.70
  -8 -10  -1   77.89    5.00
   8  10   1   63.49    5.40
  -8 -11  -1    5.00    1.80
  -8 -11  -1    5.00    1.20
  -8 -11  -1    4.50    0.80
  -8 -11  -1    4.20    1.30
  -8 -12  -1   12.10    2.20
  -8 -12  -1   16.20    2.40
  -8 -12  -1   18.50    1.50
  -8 -12  -1   16.30    2.10
  -8 -13  -1    9.10    1.20
  -8 -13  -1    9.80    1.80
  -8 -13  -1    7.60    1.90
  -8 -13  -1    9.50    2.30
  -8 -14  -1   14.40    1.40
  -8 -14  -1   12.30    2.50
  -8 -14  -1   12.70    1.90
  -8 -15  -1    1.70    0.70
  -8 -15  -1    1.20    1.30
  -8 -15  -1    2.30    1.80
  -8 -16  -1    8.30    1.60
  -8 -16  -1    9.80    2.30
  -8 -16  -1    7.60    2.20
  -8 -16  -1    7.20    1.00
  -8 -17  -1    0.90    0.70
  -8 -17  -1    3.70    1.30
  -8 -17  -1    2.80    1.80
  -8 -18  -1    0.90    1.00
  -8 -18  -1    0.90    1.50
  -8 -19  -1    6.70    1.30
  -8 -19  -1    8.50    1.70
  -8 -20  -1    4.70    1.10
  -8 -20  -1    7.40    1.60
  -8 -21  -1    4.20    0.90
  -8 -21  -1    3.80    1.30
  -8 -22  -1    3.10    1.10
  -8 -22  -1    2.70    0.60
   7 -21   1    3.60    1.10
   7 -20   1    0.30    1.20
   7 -20   1   -0.50    0.80
  -7  19  -1    2.10    0.70
   7 -19   1    1.90    1.00
   7 -19   1    0.20    1.50
   7 -18   1   61.09    4.30
   7 -18   1   60.99    3.60
  -7  17  -1    2.10    0.90
   7 -17   1    3.70    1.20
   7 -17   1    2.70    1.70
   7 -17   1    2.90    0.70
   7 -17   1    4.00    1.20
  -7  16  -1    1.50    0.80
   7 -16   1    2.40    1.60
   7 -16   1    1.70    1.10
   7 -16   1   -0.20    1.20
   7 -16   1    1.10    0.80
  -7  15  -1    5.50    1.00
   7 -15   1    4.40    1.00
   7 -15   1    4.70    1.90
   7 -15   1    4.10    1.20
   7 -15   1    0.30    3.30
  -7  14  -1   63.89    3.60
   7 -14   1   65.39    4.70
   7 -14   1   63.49    3.80
   7 -14   1   64.99    3.40
   7 -14   1   68.49    7.20
  -7  13  -1   38.20    2.60
   7 -13   1   36.80    2.70
   7 -13   1   37.90    3.40
   7 -13   1   37.00    5.30
   7 -13   1   37.20    2.40
  -7  12  -1    8.00    1.20
   7 -12   1    7.00    2.20
   7 -12   1    9.20    2.00
   7 -12   1    7.80    1.40
   7 -12   1    9.10    1.20
  -7  11  -1   17.90    1.80
   7 -11   1   18.50    1.60
   7 -11   1   19.90    2.00
   7 -11   1   20.70    3.50
   7 -11   1   23.10    2.60
  -7  10  -1   10.40    1.50
   7 -10   1   10.20    1.30
   7 -10   1    7.60    1.90
   7 -10   1   12.10    1.60
   7  -9   1  418.06   20.60
   7  -9   1  389.76   16.70
   7  -9   1  425.86   17.10
   7  -8   1   63.19    4.80
   7  -7   1  356.06   16.20
   7  -6   1   80.29    4.40
   7  -5   1  214.18    9.80
   7  -4   1   36.80    3.00
   7  -3   1  311.37   13.80
   7  -3   1  319.97   13.40
   7  -2   1   99.19    4.90
   7  -2   1   99.79    5.40
   7  -1   1  287.27   12.70
   7  -1   1  281.77   12.00
   7   0   1    7.90    1.30
   7   0   1    4.90    1.10
  -7  -1  -1  316.67   13.30
   7   1   1  329.87   14.40
   7   1   1  325.27   13.40
  -7  -2  -1   48.80    2.60
  -7  -2  -1   42.00    2.70
   7   2   1   49.40    3.60
   7   2   1   46.10    2.60
  -7  -3  -1  193.08    8.60
  -7  -3  -1  191.18    8.60
   7   3   1  197.58    8.40
   7   3   1  211.48    9.60
  -7  -4  -1    8.50    1.30
  -7  -4  -1    7.50    1.10
   7   4   1    5.80    1.30
   7   4   1    9.00    1.10
  -7  -5  -1   46.20    3.00
   7   5   1   52.39    4.10
  -7  -6  -1    3.80    0.90
   7   6   1    2.90    1.30
  -7  -7  -1  159.18    7.70
   7   7   1  157.78    8.30
  -7  -9  -1   64.89    4.30
   7   9   1   62.29    4.70
  -7 -10  -1    3.40    0.90
  -7 -10  -1    2.60    1.00
   7  10   1    2.50    1.40
  -7 -11  -1   28.70    1.90
  -7 -11  -1   29.80    3.20
  -7 -11  -1   30.00    2.40
   7  11   1   25.70    3.60
  -7 -12  -1   11.20    1.20
  -7 -12  -1   12.20    1.70
  -7 -12  -1    7.00    1.70
  -7 -12  -1   11.00    2.20
  -7 -13  -1   -0.10    1.10
  -7 -13  -1   -1.70    1.50
  -7 -13  -1    0.60    0.60
  -7 -13  -1    1.40    1.00
  -7 -14  -1   75.39    5.20
  -7 -14  -1   76.29    4.40
  -7 -14  -1   75.69    3.80
  -7 -15  -1    1.00    0.70
  -7 -15  -1   -0.80    1.30
  -7 -15  -1    0.40    1.60
  -7 -15  -1    0.00    1.10
  -7 -16  -1   31.40    3.50
  -7 -16  -1   30.10    2.70
  -7 -16  -1   24.60    4.00
  -7 -16  -1   26.20    1.80
  -7 -17  -1    0.60    1.40
  -7 -17  -1    1.40    1.80
  -7 -18  -1    6.00    1.90
  -7 -18  -1    6.40    1.50
  -7 -19  -1    7.60    1.90
  -7 -19  -1    8.40    1.50
  -7 -20  -1   21.00    3.30
  -7 -20  -1   21.50    2.00
  -7 -21  -1    2.50    1.30
  -7 -21  -1    0.30    0.80
  -7 -22  -1    8.50    1.30
  -7 -22  -1    7.50    0.90
   6 -21   1    2.10    1.30
   6 -21   1   -0.30    1.20
  -6  20  -1    1.00    1.10
   6 -20   1    1.10    1.40
   6 -20   1    0.40    0.80
  -6  19  -1    1.90    0.80
   6 -19   1    0.90    1.00
   6 -19   1   -0.10    1.30
  -6  18  -1   22.50    1.90
   6 -18   1   25.10    2.40
   6 -18   1   23.70    3.00
  -6  17  -1   36.00    2.50
   6 -17   1   41.20    2.70
   6 -17   1   40.60    3.90
   6 -17   1   38.80    2.90
   6 -17   1   37.10    1.90
  -6  16  -1  116.29    5.60
   6 -16   1  112.99    4.90
   6 -16   1  110.19    6.60
   6 -16   1  104.19    5.40
   6 -16   1  107.49    5.60
  -6  15  -1   38.20    2.50
   6 -15   1   41.60    2.30
   6 -15   1   39.40    2.80
   6 -15   1   39.60    3.80
   6 -15   1   33.70    6.30
  -6  14  -1    1.70    1.00
   6 -14   1    3.40    1.80
   6 -14   1   -4.00    2.30
   6 -14   1    3.40    1.10
   6 -14   1    1.70    0.90
  -6  13  -1    1.80    0.90
   6 -13   1    1.80    1.60
   6 -13   1    0.90    1.90
   6 -13   1    3.30    1.10
   6 -13   1    2.80    0.90
  -6  12  -1   14.30    1.60
   6 -12   1   20.00    3.80
   6 -12   1   15.40    1.50
   6 -12   1   16.20    2.00
   6 -12   1   18.30    2.50
  -6  11  -1  113.89    5.40
   6 -11   1  124.79    5.70
   6 -11   1  113.89    5.30
   6 -11   1  128.19    7.70
   6 -11   1  116.59    6.30
   6 -10   1   13.30    2.10
   6 -10   1   12.90    1.20
   6 -10   1   17.90    1.80
   6  -9   1   92.49    6.00
   6  -8   1  285.67   13.40
   6  -7   1   33.00    3.50
   6  -6   1  304.27   13.80
   6  -5   1   62.79    3.70
   6  -4   1  600.24   24.70
   6  -3   1   80.39    4.00
   6  -3   1   77.39    4.30
   6  -2   1  172.18    8.10
   6  -2   1  177.98    7.70
   6  -1   1  162.08    7.20
   6  -1   1  164.58    7.70
   6   0   1   93.99    4.30
   6   0   1   92.49    5.00
  -6  -1  -1  150.28    6.50
  -6  -1  -1  144.99    6.70
   6   1   1  152.98    7.30
   6   1   1  152.68    6.50
  -6  -2  -1  136.99    6.00
  -6  -2  -1  131.99    6.00
   6   2   1  138.99    6.80
   6   2   1  132.39    5.80
  -6  -3  -1   72.49    3.70
  -6  -3  -1   73.99    3.60
   6   3   1   75.29    4.40
  -6  -4  -1   61.39    3.40
   6   4   1   63.19    4.10
   6   4   1   64.39    3.00
  -6  -5  -1   47.60    3.00
   6   5   1   49.60    3.70
  -6  -6  -1  208.28    9.60
   6   6   1  217.88   10.20
  -6  -7  -1   75.09    4.50
   6   7   1   75.89    4.90
  -6  -8  -1    0.60    0.80
   6   8   1    1.60    1.10
  -6  -9  -1    1.40    0.80
   6   9   1    0.90    1.00
  -6 -10  -1    5.50    1.30
   6  10   1    4.10    1.20
  -6 -11  -1   22.10    2.80
  -6 -11  -1   19.20    2.00
  -6 -11  -1   21.60    2.50
   6  11   1   15.10    3.00
  -6 -12  -1   12.00    1.70
  -6 -12  -1   12.10    1.10
  -6 -12  -1   11.50    2.10
  -6 -12  -1    8.30    1.80
  -6 -13  -1    3.40    1.80
  -6 -13  -1    0.10    1.00
  -6 -13  -1   -0.30    0.60
  -6 -13  -1   -0.90    0.80
  -6 -14  -1   93.29    6.50
  -6 -14  -1   79.89    4.10
  -6 -14  -1   87.59    5.30
  -6 -15  -1   19.20    1.70
  -6 -15  -1   22.40    2.50
  -6 -15  -1   25.60    3.80
  -6 -15  -1   25.10    3.40
  -6 -16  -1  258.77   12.30
  -6 -16  -1  250.67   13.40
  -6 -16  -1  246.58   11.30
  -6 -17  -1    2.20    1.20
  -6 -17  -1   -1.40    1.60
  -6 -17  -1    1.30    1.70
  -6 -18  -1    7.30    1.50
  -6 -18  -1    7.70    2.00
  -6 -19  -1   11.00    2.10
  -6 -19  -1    9.40    1.60
  -6 -20  -1    1.30    1.50
  -6 -20  -1   -0.20    0.90
  -6 -21  -1    5.60    1.00
  -6 -21  -1    6.00    1.50
  -6 -22  -1    7.90    1.40
  -6 -22  -1    8.70    1.20
  -6 -23  -1    1.10    1.30
   5 -22   1    1.80    1.00
   5 -21   1   -1.90    0.80
   5 -21   1    0.90    1.20
   5 -20   1    7.20    1.20
   5 -20   1    6.70    1.90
  -5  19  -1    4.40    1.00
   5 -19   1    6.20    1.90
   5 -19   1    5.10    1.40
  -5  18  -1   -1.60    0.80
   5 -18   1    0.70    1.10
   5 -18   1    2.20    1.00
   5 -18   1    1.00    1.60
  -5  17  -1   24.40    2.00
   5 -17   1   23.40    2.10
   5 -17   1   28.30    2.50
   5 -17   1   28.50    3.50
  -5  16  -1    2.80    0.90
   5 -16   1   -0.50    0.90
   5 -16   1    0.10    1.20
   5 -16   1    2.20    1.80
   5 -16   1   -0.10    0.60
  -5  15  -1   -2.00    0.80
   5 -15   1   -0.40    1.10
   5 -15   1   -1.00    1.00
   5 -15   1    0.20    0.70
   5 -15   1   -2.50    2.70
   5 -15   1   -0.50    1.60
  -5  14  -1   13.60    1.50
   5 -14   1   15.00    2.40
   5 -14   1   13.60    1.40
   5 -14   1   14.50    1.90
   5 -14   1   12.40    2.90
  -5  13  -1   20.60    1.90
   5 -13   1   23.30    2.90
   5 -13   1   21.00    1.70
   5 -13   1   22.50    4.20
   5 -13   1   23.00    2.20
  -5  12  -1    1.20    0.80
   5 -12   1    2.90    1.50
   5 -12   1    3.20    1.70
   5 -12   1    1.90    0.70
   5 -12   1    2.80    1.10
   5 -12   1    3.10    1.10
   5 -11   1  109.49    7.00
   5 -11   1  100.49    5.10
   5 -11   1  111.49    6.40
   5 -10   1    5.80    1.20
   5 -10   1    4.40    1.40
   5  -9   1   42.50    3.40
   5  -9   1   46.10    4.00
   5  -8   1    0.00    0.70
   5  -8   1    0.60    1.10
   5  -7   1   12.60    1.90
   5  -7   1    8.10    1.60
   5  -6   1  214.48   10.20
   5  -6   1  220.58    9.80
   5  -5   1  103.49    5.40
   5  -4   1   28.70    2.10
   5  -3   1   97.19    4.50
   5  -3   1   89.59    4.60
   5  -2   1    2.20    0.70
   5  -2   1    2.40    0.60
  -5   1  -1 3064.19  127.19
   5  -1   1 3311.17  127.09
   5  -1   1 3301.37  127.49
   5   0   1   35.90    2.60
   5   0   1   34.80    2.00
  -5  -1  -1 1080.09   44.80
   5   1   1 1161.28   45.40
   5   1   1 1145.09   44.90
  -5  -2  -1    0.20    0.40
  -5  -2  -1    0.80    0.50
   5   2   1    0.30    0.60
   5   2   1    0.30    0.40
  -5  -3  -1  367.46   15.00
  -5  -3  -1  361.86   14.70
   5   3   1  363.76   14.70
  -5  -4  -1   22.70    1.80
   5   4   1   24.40    2.30
  -5  -5  -1  464.65   19.80
   5   5   1  492.65   20.20
   5   6   1   25.70    2.70
  -5  -7  -1  959.80   39.50
   5   7   1  981.30   39.70
  -5  -8  -1   76.09    4.80
  -5  -8  -1   79.99    5.30
   5   8   1   83.49    5.00
  -5  -9  -1  334.37   15.30
  -5  -9  -1  334.87   15.10
   5   9   1  338.97   15.00
  -5 -10  -1   20.60    2.50
  -5 -10  -1   18.30    3.10
   5  10   1   18.50    2.60
  -5 -11  -1    2.40    1.10
  -5 -11  -1    3.30    2.00
  -5 -11  -1    2.30    1.30
   5  11   1    0.50    1.00
  -5 -12  -1    0.40    1.10
  -5 -12  -1   -0.40    0.80
  -5 -12  -1   -0.20    0.80
  -5 -13  -1   16.20    2.10
  -5 -13  -1   17.10    2.70
  -5 -13  -1   18.50    2.90
  -5 -13  -1   12.50    1.30
  -5 -14  -1    2.00    0.80
  -5 -14  -1    2.80    1.70
  -5 -14  -1    1.50    1.40
  -5 -14  -1    3.30    1.20
  -5 -15  -1   48.00    4.20
  -5 -15  -1   47.50    4.80
  -5 -15  -1   52.39    3.50
  -5 -16  -1    2.70    1.70
  -5 -16  -1    3.30    1.90
  -5 -16  -1    1.80    1.20
  -5 -17  -1   90.09    5.80
  -5 -17  -1   91.09    5.00
  -5 -17  -1   82.69    6.70
  -5 -18  -1    1.60    1.90
  -5 -18  -1    1.40    1.10
  -5 -19  -1    1.60    1.70
  -5 -19  -1    1.00    1.00
  -5 -20  -1    1.10    1.50
  -5 -20  -1    0.40    1.00
  -5 -21  -1    3.00    0.90
  -5 -21  -1    4.20    1.60
  -5 -22  -1    1.10    1.10
  -5 -22  -1    0.20    1.30
  -5 -23  -1    2.70    0.90
   4 -22   1    1.00    1.70
   4 -21   1    5.30    1.50
   4 -21   1    4.70    1.70
   4 -20   1   14.20    1.70
   4 -20   1   11.00    2.10
   4 -19   1    3.70    1.30
   4 -19   1    4.10    1.80
   4 -18   1   10.20    1.40
   4 -18   1   14.10    2.60
   4 -18   1   13.30    1.80
  -4  17  -1    1.00    0.80
   4 -17   1    1.30    2.00
   4 -17   1    0.70    1.80
  -4  16  -1   21.10    1.80
   4 -16   1   16.90    2.30
   4 -16   1   14.00    1.30
   4 -16   1   15.90    1.90
   4 -16   1   20.40    3.10
  -4  15  -1    1.20    1.10
   4 -15   1   -3.30    3.40
   4 -15   1    0.60    1.20
   4 -15   1    2.70    1.70
   4 -15   1    2.50    0.80
   4 -15   1    2.70    1.20
  -4  14  -1   11.00    1.50
   4 -14   1    7.80    2.50
   4 -14   1   12.50    1.30
   4 -14   1    8.40    1.90
   4 -14   1   10.90    1.70
   4 -14   1   16.10    3.00
   4 -13   1    5.50    2.00
   4 -13   1    8.60    1.40
   4 -13   1   10.80    2.20
   4 -13   1    9.10    1.00
   4 -13   1    7.20    1.70
   4 -12   1   13.80    2.20
   4 -12   1   14.90    1.80
   4 -12   1   11.00    1.10
   4 -12   1   12.60    2.30
   4 -12   1   15.80    2.50
   4 -11   1    0.00    1.00
   4 -11   1    0.60    0.80
   4 -11   1    0.60    0.50
   4 -11   1    1.40    1.00
   4 -10   1   25.30    3.20
   4 -10   1   25.80    2.70
   4  -9   1   57.79    4.40
   4  -9   1   53.89    3.80
   4  -8   1   17.90    2.80
   4  -8   1   16.70    2.10
   4  -7   1  269.77   12.30
   4  -7   1  289.27   12.70
   4  -6   1    0.20    0.90
   4  -6   1    0.20    0.60
   4  -5   1   43.80    2.70
   4  -5   1   43.70    3.20
   4  -4   1  210.38    9.10
   4  -4   1  215.18    9.00
   4  -3   1    9.80    1.30
   4  -3   1    9.30    1.30
  -4   2  -1 1257.97   51.39
   4  -2   1 1328.07   51.29
  -4   1  -1   26.60    1.80
   4  -1   1   28.00    2.10
   4  -1   1   27.80    1.70
  -4   0  -1   40.90    2.20
   4   0   1   41.10    2.10
   4   0   1   43.30    2.60
  -4  -1  -1    0.40    0.40
   4   1   1    0.20    0.40
   4   1   1    0.40    0.50
  -4  -2  -1  617.14   24.70
  -4  -2  -1  622.84   24.90
   4   2   1  624.34   24.70
  -4  -3  -1  105.89    5.00
   4   3   1  111.69    5.40
  -4  -4  -1  126.49    5.80
   4   4   1  127.99    6.10
  -4  -5  -1   65.69    3.90
  -4  -5  -1   54.79    3.30
   4   5   1   61.69    3.70
  -4  -6  -1    0.20    0.80
  -4  -6  -1    0.00    0.50
   4   6   1    0.10    0.70
  -4  -7  -1   21.70    2.30
  -4  -7  -1   26.70    2.80
   4   7   1   25.60    2.50
  -4  -8  -1  544.25   23.00
  -4  -8  -1  522.75   22.80
   4   8   1  553.04   22.70
  -4  -9  -1   63.59    4.70
  -4  -9  -1   64.79    4.30
   4   9   1   65.29    4.20
  -4 -10  -1   44.50    3.70
  -4 -10  -1   45.60    4.00
   4  10   1   42.30    3.30
  -4 -11  -1    1.40    1.20
  -4 -11  -1    3.70    1.20
  -4 -12  -1   -2.00    1.20
  -4 -12  -1   -0.40    0.70
  -4 -13  -1    2.00    1.20
  -4 -13  -1    4.80    1.60
  -4 -13  -1    2.90    1.00
  -4 -13  -1   -1.00    1.60
  -4 -14  -1   10.30    2.20
  -4 -14  -1   12.90    2.50
  -4 -14  -1   13.30    2.00
  -4 -15  -1   50.89    4.30
  -4 -15  -1   45.20    4.60
  -4 -15  -1   49.40    3.50
  -4 -16  -1    0.20    1.50
  -4 -16  -1    0.50    1.20
  -4 -16  -1   -1.90    1.80
  -4 -17  -1   15.60    2.10
  -4 -17  -1   20.00    3.10
  -4 -18  -1   -0.40    1.00
  -4 -18  -1    1.40    1.80
  -4 -19  -1    7.80    2.20
  -4 -19  -1    7.70    1.50
  -4 -20  -1    2.20    1.10
  -4 -20  -1    2.30    1.60
  -4 -21  -1    0.10    0.90
  -4 -21  -1    1.30    1.40
  -4 -22  -1    2.50    1.30
  -4 -22  -1    1.30    0.70
  -4 -23  -1   14.20    1.70
   3 -23   1   11.80    1.50
   3 -22   1    4.20    1.40
   3 -21   1    1.40    0.80
   3 -21   1    2.60    1.60
   3 -20   1   -0.60    1.40
   3 -20   1   -0.30    0.90
   3 -19   1    7.40    1.50
   3 -19   1    6.70    1.20
   3 -19   1    7.50    2.20
   3 -18   1   12.40    1.80
   3 -18   1   14.50    2.60
   3 -18   1   12.00    1.50
   3 -17   1    6.00    1.50
   3 -17   1    4.30    1.20
   3 -17   1    7.00    2.10
   3 -16   1  154.48    7.40
   3 -16   1  152.58    7.10
   3 -16   1  155.68    8.30
   3 -15   1   34.20    4.10
   3 -15   1   34.00    2.60
   3 -15   1   38.60    2.90
   3 -15   1   38.00    3.70
   3 -14   1   62.89    5.00
   3 -14   1   55.59    3.40
   3 -14   1   54.29    5.70
   3 -14   1   54.49    4.20
   3 -14   1   56.99    3.50
   3 -14   1   52.99    2.80
   3 -13   1   10.50    2.20
   3 -13   1    9.90    1.10
   3 -13   1   10.80    2.10
   3 -13   1    9.30    1.90
   3 -13   1   10.50    1.40
   3 -12   1    2.60    1.20
   3 -12   1    1.90    1.10
   3 -12   1    3.10    1.60
   3 -12   1    1.90    0.60
   3 -12   1    2.90    1.00
   3 -11   1    5.80    1.40
   3 -11   1    5.60    1.70
   3 -11   1    6.20    1.40
   3 -10   1   67.69    5.00
   3 -10   1   64.89    4.50
   3  -9   1  224.78   10.90
   3  -9   1  220.88   10.50
   3  -8   1  332.97   14.70
   3  -8   1  338.77   15.00
   3  -7   1  312.07   13.70
   3  -7   1  303.37   13.40
   3  -6   1    1.80    0.90
   3  -5   1  166.08    7.60
   3  -5   1  172.88    7.90
   3  -4   1   18.50    1.60
   3  -4   1   18.80    2.00
  -3   3  -1  367.36   15.50
   3  -3   1  378.16   15.50
   3  -3   1  389.26   15.40
  -3   2  -1   47.30    2.60
  -3   2  -1   51.99    2.60
   3  -2   1   48.60    2.60
   3  -2   1   48.60    2.50
  -3   1  -1 2541.65  101.29
   3  -1   1 2619.64  101.19
   3  -1   1 2540.35  100.99
  -3   0  -1    0.30    0.30
  -3   0  -1    0.40    0.40
   3   0   1    0.60    0.30
   3   0   1    0.60    0.50
  -3  -1  -1 1199.28   47.30
  -3  -1  -1 1167.58   46.80
   3   1   1 1165.48   46.70
   3   1   1 1211.48   47.20
  -3  -2  -1   36.00    1.70
  -3  -2  -1   37.20    2.00
   3   2   1   38.30    2.60
   3   2   1   34.90    1.70
  -3  -3  -1  111.79    5.10
   3   3   1  111.39    5.20
  -3  -4  -1   44.90    2.70
  -3  -4  -1   52.49    3.10
   3   4   1   48.10    2.90
  -3  -5  -1   48.90    3.20
  -3  -5  -1   46.30    2.80
   3   5   1   46.40    2.90
  -3  -6  -1    2.30    0.70
  -3  -6  -1    3.70    1.00
   3   6   1    3.20    0.80
  -3  -7  -1   34.40    2.90
  -3  -7  -1   34.50    2.70
   3   7   1   34.90    2.00
   3   7   1   36.20    2.60
  -3  -8  -1   33.10    3.20
  -3  -8  -1   34.70    2.90
   3   8   1   37.10    2.50
   3   8   1   35.00    2.80
  -3  -9  -1    1.50    1.10
  -3  -9  -1    0.50    0.80
   3   9   1    0.10    0.80
  -3 -10  -1   88.79    5.40
  -3 -10  -1   84.29    5.50
  -3 -11  -1    0.30    0.80
  -3 -11  -1   -0.20    1.20
  -3 -12  -1   10.30    2.10
  -3 -12  -1   17.90    1.90
  -3 -12  -1   10.80    2.00
  -3 -12  -1   13.90    2.30
  -3 -13  -1    0.40    1.00
  -3 -13  -1   -1.10    1.30
  -3 -13  -1    1.20    1.10
  -3 -13  -1    0.50    1.30
  -3 -14  -1   13.20    1.80
  -3 -14  -1   13.20    2.40
  -3 -14  -1   18.00    3.10
  -3 -15  -1  162.28    9.10
  -3 -15  -1  172.48    8.40
  -3 -15  -1  204.18   11.70
  -3 -16  -1   35.80    4.40
  -3 -16  -1   40.10    4.10
  -3 -16  -1   40.20    3.30
  -3 -17  -1   63.59    5.00
  -3 -17  -1   65.59    4.20
  -3 -17  -1   65.59    5.90
  -3 -18  -1    4.00    1.40
  -3 -18  -1    7.60    2.10
  -3 -19  -1    0.00    1.60
  -3 -19  -1   -0.50    1.10
  -3 -20  -1   -1.30    0.90
  -3 -20  -1    1.80    1.60
  -3 -21  -1   37.70    3.50
  -3 -21  -1   31.40    2.30
  -3 -22  -1    1.60    1.20
  -3 -22  -1    0.20    0.80
  -3 -23  -1   12.50    1.70
   2 -23   1    0.00    0.80
   2 -22   1    4.50    1.60
   2 -22   1    6.00    1.50
   2 -21   1    8.00    1.20
   2 -21   1    7.60    1.90
   2 -20   1    0.60    1.50
   2 -19   1    2.50    1.20
   2 -19   1    0.00    0.90
   2 -19   1   -0.70    1.70
   2 -18   1    2.40    1.00
   2 -18   1    1.50    1.10
   2 -18   1    1.30    1.80
   2 -17   1   82.29    4.60
   2 -17   1   75.69    4.20
   2 -17   1   79.79    5.50
   2 -16   1   23.10    2.50
   2 -16   1   21.90    2.30
   2 -16   1   24.50    3.80
   2 -16   1   22.40    3.30
   2 -15   1  175.68    9.80
   2 -15   1  163.28    7.90
   2 -15   1  164.08    8.80
   2 -15   1  175.08   11.10
   2 -14   1    4.40    0.80
   2 -14   1    2.80    2.00
   2 -14   1   10.30    1.60
   2 -14   1    5.20    1.60
   2 -14   1    6.40    2.00
   2 -14   1    3.50    1.20
   2 -13   1   28.40    3.90
   2 -13   1   33.80    3.40
   2 -13   1   28.60    1.70
   2 -13   1   26.60    2.20
   2 -13   1   27.50    2.40
   2 -13   1   28.20    3.00
   2 -12   1    2.90    1.20
   2 -12   1    2.50    1.40
   2 -11   1   16.10    3.10
   2 -11   1   18.90    3.20
   2 -10   1   74.49    5.20
   2 -10   1   66.19    4.50
   2  -9   1    4.00    1.20
   2  -9   1    4.70    1.50
   2  -8   1  160.68    8.00
   2  -8   1  152.08    7.60
   2  -7   1   20.20    2.00
   2  -7   1   18.80    2.70
   2  -6   1  167.58    7.80
   2  -6   1  166.28    7.60
   2  -5   1   36.70    2.60
   2  -5   1   33.70    2.30
   2  -4   1  405.16   16.60
   2  -4   1  395.66   16.40
  -2   3  -1    1.30    0.50
   2  -3   1    1.10    0.50
   2  -3   1    1.00    0.60
  -2   2  -1  306.37   12.10
  -2   2  -1  304.37   12.20
   2  -2   1  294.87   12.10
   2  -2   1  293.37   12.20
  -2   1  -1    0.10    0.20
  -2   1  -1    0.10    0.20
  -2   1  -1    0.40    0.20
   2  -1   1    0.10    0.20
   2  -1   1    0.20    0.20
  -2   0  -1    4.40    0.60
  -2   0  -1    4.40    0.50
   2   0   1    5.10    0.70
   2   0   1    4.60    0.50
  -2  -1  -1    3.50    0.70
  -2  -1  -1    3.20    0.30
  -2  -1  -1    3.50    0.50
   2   1   1    2.60    0.40
   2   1   1    2.90    0.30
  -2  -2  -1   28.00    1.60
  -2  -2  -1   28.80    1.70
   2   2   1   29.70    1.80
  -2  -3  -1   60.69    3.10
   2   3   1   66.89    3.20
  -2  -4  -1  101.79    4.90
  -2  -4  -1  104.39    5.00
   2   4   1  107.89    4.90
  -2  -5  -1   28.50    2.30
  -2  -5  -1   28.20    2.10
   2   5   1   27.00    1.50
   2   5   1   30.10    2.00
  -2  -6  -1   37.10    2.60
  -2  -6  -1   41.20    2.80
   2   6   1   36.60    2.00
   2   6   1   39.90    2.40
  -2  -7  -1    0.20    0.60
  -2  -7  -1    0.70    0.80
   2   7   1    0.10    0.50
  -2  -8  -1  512.05   21.00
  -2  -8  -1  513.65   21.10
   2   8   1  459.95   20.20
  -2  -9  -1  162.28    8.20
  -2  -9  -1  157.08    8.00
  -2 -10  -1  202.28   10.20
  -2 -10  -1  214.38   10.30
  -2 -11  -1   60.69    4.50
  -2 -11  -1   61.39    4.60
  -2 -12  -1  152.68    8.30
  -2 -12  -1  129.49    7.30
  -2 -12  -1  149.19    6.90
  -2 -12  -1  161.08    8.40
  -2 -13  -1   32.60    3.00
  -2 -13  -1   37.90    3.80
  -2 -13  -1   28.90    4.00
  -2 -13  -1   31.90    2.60
  -2 -14  -1  148.29    8.10
  -2 -14  -1  162.38    9.30
  -2 -14  -1  161.18    7.50
  -2 -15  -1   17.30    4.10
  -2 -15  -1   21.00    2.60
  -2 -15  -1   20.10    3.10
  -2 -16  -1  553.04   23.20
  -2 -16  -1  578.44   25.70
  -2 -16  -1  535.25   24.10
  -2 -17  -1   14.80    2.70
  -2 -17  -1    8.70    2.30
  -2 -17  -1   13.70    2.00
  -2 -18  -1   37.50    5.20
  -2 -18  -1   28.80    2.80
  -2 -19  -1    1.30    1.80
  -2 -19  -1   -0.60    1.00
  -2 -20  -1   10.40    2.20
  -2 -20  -1    9.20    1.40
  -2 -21  -1    1.10    0.80
  -2 -22  -1   11.70    1.40
  -2 -22  -1   14.90    2.20
  -2 -23  -1    1.60    1.10
   1 -23   1    1.70    0.90
   1 -22   1    1.40    1.20
   1 -22   1   -0.10    0.70
   1 -21   1    0.30    1.50
   1 -21   1    0.50    0.90
   1 -20   1    8.10    2.30
   1 -20   1    6.60    1.30
   1 -19   1   -0.90    1.00
   1 -19   1   -0.70    0.90
   1 -19   1   -1.30    1.20
   1 -18   1   17.80    2.30
   1 -18   1   15.20    1.70
   1 -18   1   22.30    3.20
   1 -17   1    2.50    1.20
   1 -17   1    1.40    1.70
   1 -17   1    0.90    1.70
   1 -17   1    2.50    1.40
   1 -16   1    8.10    1.50
   1 -16   1   10.10    2.30
   1 -16   1    6.10    1.90
   1 -15   1    5.00    1.40
   1 -15   1    6.70    2.10
   1 -15   1    4.00    1.60
   1 -15   1    6.10    1.50
   1 -15   1    4.30    2.70
   1 -14   1   52.59    3.40
   1 -14   1   54.29    4.20
   1 -14   1   53.59    5.80
   1 -14   1   62.29    5.00
   1 -14   1   50.39    3.20
   1 -13   1    4.20    1.60
   1 -13   1    2.00    1.10
   1 -13   1    4.00    1.20
   1 -13   1    4.80    1.10
   1 -13   1    2.10    2.70
   1 -12   1   85.39    5.90
   1 -12   1   78.09    5.10
   1 -12   1   62.39    3.80
   1 -12   1   62.19    4.30
   1 -11   1    2.80    1.10
   1 -11   1    2.70    1.40
   1 -10   1   70.29    4.60
   1 -10   1   71.69    5.10
   1  -9   1   38.40    3.70
   1  -9   1   34.50    3.10
   1  -8   1  127.89    6.80
   1  -8   1  143.39    7.30
   1  -7   1    4.00    1.10
   1  -7   1    4.40    1.00
   1  -6   1   64.19    3.80
   1  -6   1   60.99    3.50
  -1   5  -1  326.37   13.80
   1  -5   1  328.77   14.00
   1  -5   1  346.07   14.10
  -1   4  -1    5.10    0.80
   1  -4   1    3.50    0.60
   1  -4   1    3.50    0.80
   1  -3   1  515.95   21.10
   1  -3   1  534.95   21.20
   1  -2   1   34.10    1.90
   1  -2   1   33.10    1.70
  -1   1  -1 2138.99   78.09
  -1   1  -1 1895.71   77.99
   1  -1   1 1983.00   77.99
   1  -1   1 2037.60   77.99
   1  -1   1 1858.91   77.99
  -1   0  -1   -0.10    0.10
   1   0   1    0.00    0.10
  -1  -1  -1 2866.31  107.19
   1   1   1 2590.24  107.19
  -1  -2  -1   11.50    1.00
  -1  -2  -1   11.80    0.80
   1   2   1   11.40    0.90
   1   2   1   10.30    0.90
  -1  -3  -1 1271.07   51.49
  -1  -3  -1 1314.07   51.29
  -1  -3  -1 1283.07   51.39
   1   3   1 1328.07   51.19
   1   3   1 1379.06   51.29
   1   3   1 1220.68   51.29
  -1  -4  -1   26.90    1.90
   1   4   1   29.10    1.50
  -1  -5  -1  338.57   13.80
  -1  -5  -1  323.27   13.90
   1   5   1  330.87   13.40
  -1  -6  -1   62.39    3.60
  -1  -6  -1   65.89    3.70
   1   6   1   62.29    3.10
  -1  -7  -1   52.59    3.40
  -1  -7  -1   56.09    3.50
   1   7   1   50.69    2.90
  -1  -8  -1   51.99    3.60
  -1  -8  -1   54.69    3.80
  -1  -9  -1  493.55   21.10
  -1  -9  -1  489.45   21.10
  -1 -10  -1   20.90    2.70
  -1 -10  -1   21.80    3.00
  -1 -11  -1   62.99    4.50
  -1 -11  -1   55.69    4.50
  -1 -12  -1    0.00    1.00
  -1 -12  -1    0.30    0.90
  -1 -12  -1   -0.10    1.10
  -1 -12  -1    0.70    1.30
  -1 -13  -1    6.50    1.80
  -1 -13  -1   11.80    2.10
  -1 -13  -1   13.60    1.90
  -1 -13  -1    9.30    2.00
  -1 -14  -1   36.00    3.50
  -1 -14  -1   39.00    4.00
  -1 -14  -1   36.90    2.80
  -1 -14  -1   25.20    3.40
  -1 -15  -1    1.40    1.60
  -1 -15  -1    0.40    1.30
  -1 -15  -1    0.90    2.20
  -1 -16  -1   22.10    3.80
  -1 -17  -1    2.80    1.40
  -1 -17  -1    0.60    1.50
  -1 -17  -1    2.50    1.90
  -1 -18  -1    4.80    2.80
  -1 -18  -1    2.20    1.20
  -1 -19  -1    0.60    1.60
  -1 -19  -1    0.60    1.10
  -1 -20  -1    0.50    1.50
  -1 -20  -1   -0.70    0.90
  -1 -21  -1    2.20    2.40
  -1 -21  -1    2.30    0.90
  -1 -22  -1    4.00    1.40
  -1 -23  -1    6.90    1.20
   0 -23   1   11.30    1.70
   0 -22   1   -0.60    0.70
   0 -22   1    0.30    1.20
   0 -21   1    9.60    3.30
   0 -21   1    5.70    1.10
   0 -20   1    0.20    1.00
   0 -20   1    1.10    1.60
   0 -19   1    0.60    1.10
   0 -19   1    1.30    1.60
   0 -18   1   10.70    1.60
   0 -18   1   14.30    1.90
   0 -18   1   17.60    3.00
   0 -17   1   15.00    2.00
   0 -17   1   21.90    3.30
   0 -17   1   10.50    2.50
   0 -17   1   18.70    2.50
   0 -16   1    4.10    1.80
   0 -15   1   88.29    4.90
   0 -15   1  108.49    8.90
   0 -15   1   99.99    8.10
   0 -15   1   98.19    6.10
   0 -14   1   18.80    2.20
   0 -14   1   21.80    3.20
   0 -14   1   13.90    1.90
   0 -14   1   13.50    2.70
   0 -14   1   21.00    2.80
   0 -13   1   27.50    2.20
   0 -13   1   31.00    3.40
   0 -13   1   27.60    3.90
   0 -13   1   26.10    2.30
   0 -13   1   26.90    2.90
   0 -12   1   25.80    3.70
   0 -12   1   20.50    2.50
   0 -12   1   16.80    2.40
   0 -12   1   28.00    3.10
   0 -11   1    7.60    1.60
   0 -11   1    7.20    1.80
   0 -10   1   16.50    3.00
   0 -10   1   16.30    2.50
   0  -9   1   20.30    2.60
   0  -9   1   20.60    3.10
   0  -8   1  150.28    7.20
   0  -8   1  137.49    8.20
   0  -7   1   48.00    3.20
   0  -7   1   48.70    3.50
   0   6  -1   72.59    3.80
   0  -6   1   76.79    4.10
   0  -6   1   79.89    4.30
   0  -5   1   -0.30    0.70
   0  -5   1    0.40    0.50
   0  -4   1  357.86   15.00
   0  -4   1  362.36   14.80
   0  -3   1    0.30    0.40
   0  -3   1    0.20    0.50
   0  -2   1  614.94   23.90
   0  -2   1  578.24   23.90
   0   1  -1    6.90    0.60
   0  -1   1    8.70    0.50
   0  -1   1    9.00    0.70
   0   0   1   -0.10    0.10
   0  -1  -1    2.40    0.30
   0  -1  -1    3.20    0.30
   0  -1  -1    3.30    0.30
   0   1   1    3.10    0.40
   0  -2  -1  437.56   17.10
   0  -2  -1  424.36   17.20
   0   2   1  434.16   17.20
   0  -3  -1   15.40    1.00
   0  -3  -1   14.70    1.20
   0  -3  -1   14.50    1.20
   0   3   1   14.90    1.00
   0  -4  -1  123.89    5.40
   0  -4  -1  117.89    5.50
   0   4   1  119.59    5.20
   0  -5  -1    0.20    0.60
   0  -5  -1    0.00    0.50
   0   5   1   -0.10    0.50
   0  -6  -1   24.40    2.00
   0  -6  -1   24.80    2.20
   0   6   1   23.80    1.80
   0  -7  -1    2.70    0.90
   0  -7  -1    2.40    0.80
   0  -8  -1    5.30    1.20
   0  -8  -1    5.10    1.10
   0  -9  -1   63.69    5.80
   0  -9  -1   52.19    3.80
   0 -10  -1   44.10    3.60
   0 -10  -1   45.50    4.00
   0 -11  -1    9.70    2.00
   0 -11  -1   16.70    2.50
   0 -12  -1   -0.10    0.90
   0 -12  -1   -0.50    1.20
   0 -12  -1    0.00    0.90
   0 -12  -1   -1.10    1.00
   0 -13  -1   14.50    1.90
   0 -13  -1   12.00    2.20
   0 -13  -1   13.60    2.30
   0 -13  -1   12.30    2.10
   0 -14  -1   33.00    3.70
   0 -14  -1   21.40    2.30
   0 -14  -1   29.70    2.60
   0 -14  -1   28.30    3.20
   0 -15  -1    7.70    2.20
   0 -15  -1    6.60    2.10
   0 -15  -1    7.90    1.70
   0 -15  -1    6.60    1.50
   0 -16  -1  168.88    7.90
   0 -16  -1  154.28    7.40
   0 -16  -1  172.28   10.10
   0 -16  -1  166.28    8.80
   0 -17  -1   -0.60    1.20
   0 -17  -1    0.10    1.20
   0 -17  -1    2.50    1.80
   0 -18  -1   22.40    2.60
   0 -18  -1   22.90    3.40
   0 -19  -1    1.40    1.70
   0 -19  -1    0.70    1.10
   0 -20  -1    1.70    1.10
   0 -20  -1    3.20    1.80
   0 -21  -1    0.20    0.90
   0 -21  -1    1.90    1.60
   0 -22  -1    4.20    1.30
   0 -22  -1    4.10    1.10
   0 -23  -1    6.50    1.30
  -1 -23   1    6.10    1.20
  -1 -22   1    2.40    1.40
  -1 -22   1    1.30    0.80
  -1 -21   1   -1.10    0.80
  -1 -20   1   12.00    2.30
  -1 -20   1   10.90    1.50
  -1 -19   1    1.90    1.10
  -1 -19   1    2.10    1.80
  -1 -18   1   39.30    2.70
  -1 -18   1   44.40    5.00
  -1 -18   1   38.90    3.10
  -1 -17   1   36.10    3.80
  -1 -17   1   35.90    2.90
  -1 -17   1   25.90    4.20
  -1 -17   1   27.50    2.50
  -1 -16   1  479.25   21.10
  -1 -16   1  546.05   24.00
  -1 -16   1  526.25   21.50
  -1 -16   1  504.15   22.40
  -1 -15   1    3.10    1.80
  -1 -15   1    2.10    1.30
  -1 -15   1    2.20    2.10
  -1 -14   1  105.89    5.40
  -1 -14   1  109.09    6.90
  -1 -14   1  103.99    7.40
  -1 -14   1   94.79    4.90
  -1 -14   1   93.49    6.00
  -1 -13   1   16.50    1.80
  -1 -13   1   14.30    2.00
  -1 -13   1   15.10    2.40
  -1 -13   1   19.70    2.90
  -1 -13   1   12.40    2.60
  -1 -12   1   91.99    5.60
  -1 -12   1  117.29    6.70
  -1 -12   1   95.09    5.40
  -1 -12   1  119.89    7.20
  -1 -11   1   72.09    4.90
  -1 -11   1   70.39    5.30
  -1 -10   1   84.49    5.20
  -1 -10   1   79.69    5.60
  -1  -9   1  304.47   14.30
  -1  -9   1  313.27   13.90
  -1  -8   1   91.39    5.10
  -1  -7   1   66.99    3.80
  -1  -7   1   62.79    4.20
  -1  -6   1    0.30    0.60
  -1  -6   1    0.70    0.70
  -1  -5   1  208.28    9.30
  -1  -5   1  211.28    9.10
  -1  -4   1    0.30    0.70
  -1  -4   1    0.00    0.50
  -1  -3   1  757.72   31.00
  -1  -3   1  799.22   31.30
  -1  -2   1    2.50    0.40
  -1  -2   1    2.40    0.50
   1   1  -1  595.14   24.10
   1   1  -1  606.84   24.40
  -1  -1   1  612.14   24.10
  -1  -1   1  607.34   24.00
  -1  -1   1  620.64   24.40
   1   0  -1    0.30    0.30
   1   0  -1    0.10    0.10
  -1   0   1    0.20    0.20
   1  -1  -1  435.56   16.10
   1  -1  -1  383.16   16.00
  -1   1   1  410.76   16.10
  -1   1   1  387.06   16.00
   1  -2  -1    4.60    0.70
  -1   2   1    3.60    0.50
   1  -3  -1   66.19    3.00
   1  -3  -1   61.29    3.10
  -1   3   1   63.59    3.00
   1  -4  -1    6.20    1.10
   1  -4  -1    4.90    0.80
   1  -4  -1    5.30    0.70
  -1   4   1    5.20    0.80
   1  -5  -1   96.49    4.50
   1  -5  -1   91.19    4.50
  -1   5   1   87.39    4.30
   1  -6  -1    8.90    1.60
   1  -6  -1    7.90    1.30
   1  -7  -1   13.80    1.80
   1  -7  -1   13.80    2.00
   1  -8  -1   49.10    3.50
   1  -8  -1   55.49    3.80
   1  -9  -1  119.39    6.50
   1  -9  -1  113.69    6.30
   1 -10  -1    6.70    1.50
   1 -10  -1    6.70    1.60
   1 -11  -1  103.59    6.40
   1 -11  -1  111.89    6.40
   1 -12  -1    9.50    2.00
   1 -12  -1    9.30    1.70
   1 -12  -1   12.00    2.10
   1 -13  -1   21.00    2.00
   1 -13  -1   23.70    2.30
   1 -13  -1   22.60    2.70
   1 -13  -1   27.10    3.20
   1 -13  -1   20.90    1.40
   1 -13  -1   21.50    3.70
   1 -14  -1    1.80    1.50
   1 -14  -1    1.20    0.60
   1 -14  -1    0.50    0.90
   1 -14  -1    0.20    1.10
   1 -14  -1    3.90    1.40
   1 -15  -1    9.90    2.40
   1 -15  -1    5.70    1.80
   1 -15  -1    7.80    1.60
   1 -15  -1    6.70    1.50
   1 -15  -1    8.80    1.10
   1 -16  -1    7.90    1.60
   1 -16  -1    5.50    1.30
   1 -16  -1    3.00    1.80
   1 -16  -1    9.00    2.20
   1 -17  -1    2.30    1.30
   1 -17  -1    3.40    1.80
   1 -18  -1   18.80    2.40
   1 -18  -1   18.90    3.10
   1 -19  -1   -1.00    1.00
   1 -19  -1    0.40    1.60
   1 -20  -1    1.80    1.60
   1 -20  -1   -0.10    1.00
   1 -21  -1   -1.20    0.70
   1 -21  -1    1.70    1.40
   1 -22  -1    2.30    1.30
   1 -22  -1    0.50    0.80
   1 -23  -1    1.80    1.00
  -2 -23   1    1.80    1.00
  -2 -22   1    0.30    0.70
  -2 -22   1    1.10    1.20
  -2 -21   1   15.30    3.30
  -2 -21   1   14.00    1.60
  -2 -20   1   -0.30    0.90
  -2 -20   1    2.30    1.60
  -2 -19   1    1.70    1.70
  -2 -19   1    1.30    1.10
  -2 -18   1   22.30    3.60
  -2 -18   1   19.00    2.30
  -2 -17   1   10.10    1.70
  -2 -17   1    7.00    2.30
  -2 -17   1   12.00    2.80
  -2 -17   1    9.40    1.60
  -2 -16   1    3.00    2.00
  -2 -16   1    2.20    1.30
  -2 -16   1    1.90    1.30
  -2 -16   1    0.40    1.40
  -2 -15   1   -1.20    1.60
  -2 -15   1    1.90    1.60
  -2 -15   1    4.00    2.20
  -2 -15   1    1.20    1.20
  -2 -14   1   17.80    2.90
  -2 -14   1   15.00    2.00
  -2 -14   1   13.80    1.70
  -2 -14   1   16.20    2.60
  -2 -13   1    9.60    1.90
  -2 -13   1    7.70    1.70
  -2 -13   1    7.50    2.10
  -2 -13   1   11.50    1.70
  -2 -13   1    7.10    1.40
  -2 -12   1    8.40    1.40
  -2 -12   1    4.60    1.40
  -2 -12   1    3.10    1.60
  -2 -12   1    3.10    1.40
  -2 -11   1   22.40    3.40
  -2 -11   1   22.70    2.80
  -2 -10   1    8.30    1.70
  -2 -10   1    6.10    1.30
  -2  -9   1  134.39    6.90
  -2  -9   1  125.59    7.30
   2   8  -1   61.39    3.50
  -2  -8   1   59.89    4.40
  -2  -8   1   53.99    3.70
   2   7  -1    1.00    0.60
  -2  -7   1    0.60    0.90
  -2  -7   1    0.70    0.60
   2   6  -1   45.40    2.70
  -2  -6   1   46.70    3.40
  -2  -6   1   46.50    2.90
  -2  -5   1   23.80    2.40
  -2  -5   1   23.20    1.80
  -2  -4   1  334.57   14.30
  -2  -4   1  338.67   13.90
   2   3  -1   20.90    1.30
  -2  -3   1   21.50    2.20
  -2  -3   1   20.10    1.50
   2   2  -1   88.19    4.30
   2   2  -1   98.59    4.20
  -2  -2   1   97.69    4.20
  -2  -2   1  101.89    4.80
   2   1  -1   15.90    1.10
  -2  -1   1   16.30    1.10
  -2  -1   1   18.20    1.80
   2   0  -1    0.10    0.30
  -2   0   1    0.20    0.30
   2  -1  -1   28.80    1.60
   2  -1  -1   28.80    1.40
  -2   1   1   27.30    1.40
  -2   1   1   28.40    1.60
   2  -2  -1    8.60    1.10
  -2   2   1   10.00    1.10
   2  -3  -1   15.10    1.30
   2  -3  -1   17.20    1.30
  -2   3   1   15.20    1.40
   2  -4  -1  107.39    5.00
   2  -4  -1  113.19    4.90
  -2   4   1  108.49    5.10
   2  -5  -1   31.40    2.30
   2  -5  -1   30.70    2.00
   2  -5  -1   29.50    2.10
   2  -6  -1   80.19    4.30
   2  -6  -1   86.59    4.50
   2  -7  -1   87.99    4.80
   2  -7  -1   91.59    4.90
   2  -8  -1   42.20    3.20
   2  -8  -1   43.30    3.40
   2  -9  -1   19.80    2.70
   2  -9  -1   17.30    2.40
   2 -10  -1   95.89    5.90
   2 -10  -1  108.39    6.20
   2 -11  -1    0.20    1.20
   2 -12  -1    0.30    0.50
   2 -12  -1   -0.70    1.10
   2 -12  -1    0.50    0.90
   2 -12  -1   -0.90    1.20
   2 -13  -1   -1.10    1.50
   2 -13  -1    0.70    1.40
   2 -13  -1   -0.40    0.50
   2 -14  -1   -1.20    1.70
   2 -14  -1    2.00    0.70
   2 -14  -1    0.60    1.10
   2 -14  -1    2.00    1.10
   2 -14  -1    2.30    1.20
   2 -14  -1    3.10    1.70
   2 -15  -1    4.70    0.90
   2 -15  -1    3.10    2.00
   2 -15  -1    5.10    1.40
   2 -15  -1    1.40    1.50
   2 -15  -1    4.70    1.40
   2 -16  -1    2.60    1.20
   2 -16  -1   -0.60    1.20
   2 -16  -1    2.20    1.70
   2 -16  -1    5.60    1.30
   2 -17  -1    7.50    1.60
   2 -17  -1    3.00    1.80
   2 -17  -1    5.10    1.20
   2 -17  -1    7.20    2.10
   2 -18  -1   16.00    2.70
   2 -18  -1   15.90    2.10
   2 -18  -1   19.00    2.30
   2 -19  -1    1.60    1.10
   2 -19  -1    1.60    1.60
   2 -20  -1    0.60    1.00
   2 -20  -1    0.30    1.40
   2 -21  -1    4.80    1.10
   2 -21  -1    5.30    1.70
   2 -22  -1    2.20    0.80
   2 -22  -1    1.90    1.30
   2 -23  -1    1.70    0.90
  -3 -23   1    4.60    1.10
  -3 -22   1   11.70    1.30
  -3 -21   1    0.30    0.70
  -3 -21   1    2.70    1.50
  -3 -20   1   -0.20    0.90
  -3 -20   1    1.30    1.50
  -3 -19   1    1.10    1.70
  -3 -19   1    0.80    1.10
  -3 -18   1    6.70    1.60
  -3 -18   1    5.70    2.10
  -3 -17   1   16.50    2.90
  -3 -17   1    8.30    2.60
  -3 -17   1   15.20    2.00
  -3 -16   1  113.59    7.70
  -3 -16   1  107.09    5.70
  -3 -16   1  109.69    6.70
  -3 -16   1  100.39    5.30
  -3 -15   1   23.10    3.20
  -3 -15   1   16.90    2.20
  -3 -15   1   22.50    2.50
  -3 -15   1   30.80    3.90
  -3 -14   1   22.80    4.60
  -3 -14   1   35.10    3.40
  -3 -14   1   24.30    2.40
  -3 -14   1   43.60    4.10
  -3 -14   1   38.00    2.90
   3  13  -1   32.60    2.70
  -3 -13   1   23.80    2.20
  -3 -13   1   34.80    2.60
  -3 -13   1   37.50    4.70
  -3 -13   1   24.00    2.90
  -3 -13   1   35.50    3.60
   3  12  -1   47.40    3.40
  -3 -12   1   37.20    3.20
  -3 -12   1   42.50    2.90
  -3 -12   1   44.80    4.50
  -3 -12   1   48.20    4.00
   3  11  -1   10.80    1.50
  -3 -11   1    9.00    2.00
  -3 -11   1   12.70    2.20
  -3 -10   1  162.08    9.00
  -3 -10   1  168.38    8.50
   3   9  -1   63.79    3.90
  -3  -9   1   63.09    4.20
  -3  -9   1   61.29    4.80
   3   8  -1   36.10    2.80
  -3  -8   1   33.00    2.90
  -3  -8   1   35.70    3.60
   3   7  -1   61.09    3.20
   3   7  -1   63.89    3.70
  -3  -7   1   61.79    3.70
  -3  -7   1   64.69    4.50
   3   6  -1   14.50    1.20
   3   6  -1   14.00    1.70
  -3  -6   1   16.10    2.50
  -3  -6   1   14.70    1.70
   3   5  -1    2.40    0.50
   3   5  -1    1.80    0.60
  -3  -5   1    2.60    0.70
  -3  -5   1    2.10    0.90
   3   4  -1   -0.10    0.30
  -3  -4   1   -0.50    0.80
  -3  -4   1   -0.10    0.40
   3   3  -1  425.86   17.50
  -3  -3   1  450.85   18.30
  -3  -3   1  426.46   17.50
   3   2  -1   18.30    1.30
  -3  -2   1   17.20    1.20
  -3  -2   1   22.60    2.40
  -3  -2   1   18.80    1.30
   3   1  -1 1311.17   53.09
  -3  -1   1 1372.96   53.09
   3   0  -1    1.20    0.50
  -3   0   1    1.60    0.50
   3  -1  -1 2136.29   80.19
  -3   1   1 1926.71   80.19
   3  -2  -1   -0.10    0.50
   3  -2  -1    0.40    0.40
  -3   2   1    0.00    0.50
   3  -3  -1  647.34   25.70
   3  -3  -1  648.64   25.80
   3  -3  -1  656.33   25.80
  -3   3   1  615.34   26.00
   3  -4  -1    6.90    1.10
   3  -4  -1    8.10    1.20
   3  -5  -1   51.09    2.80
   3  -5  -1   51.29    3.00
   3  -6  -1    2.90    0.90
   3  -6  -1    2.10    0.80
   3  -7  -1   30.70    2.60
   3  -7  -1   30.80    2.90
   3  -8  -1  138.59    7.00
   3  -8  -1  142.09    7.20
   3  -9  -1   33.10    3.20
   3  -9  -1   32.40    2.90
   3 -10  -1    0.20    1.10
   3 -10  -1    0.00    0.70
   3 -11  -1    0.30    1.10
   3 -11  -1    0.70    0.90
   3 -11  -1   -0.90    1.10
   3 -12  -1    6.40    1.40
   3 -12  -1    6.30    1.20
   3 -12  -1    6.20    1.50
   3 -12  -1    4.90    1.60
   3 -13  -1    2.30    0.60
   3 -13  -1    0.80    1.40
   3 -13  -1    2.60    1.00
   3 -13  -1    0.60    1.00
   3 -13  -1   -0.90    1.40
  -3  13   1   -1.70    0.90
   3 -14  -1    6.40    2.40
   3 -14  -1   12.10    2.30
   3 -14  -1    9.10    1.90
   3 -14  -1   10.70    1.10
   3 -14  -1   13.40    1.70
  -3  14   1    9.50    1.30
   3 -15  -1   95.59    5.00
   3 -15  -1   86.09    4.10
   3 -15  -1   86.29    5.70
   3 -15  -1   90.39    4.60
   3 -15  -1   95.29    6.60
   3 -16  -1   40.20    2.60
   3 -16  -1   40.60    4.60
   3 -16  -1   40.50    4.00
   3 -16  -1   43.10    3.20
   3 -16  -1   41.20    2.10
  -3  16   1   32.60    2.50
   3 -17  -1    9.90    1.70
   3 -17  -1   13.80    2.50
  -3  17   1    7.60    1.80
   3 -18  -1    2.80    1.70
   3 -18  -1    2.70    1.30
   3 -19  -1   -0.30    1.50
   3 -19  -1    0.80    1.10
   3 -20  -1    0.10    1.00
   3 -20  -1    2.40    1.50
   3 -21  -1    1.60    0.80
   3 -21  -1    2.00    1.30
   3 -22  -1    0.80    0.60
   3 -22  -1   -0.20    1.10
  -4 -23   1   11.00    1.50
  -4 -22   1   -0.10    1.00
  -4 -22   1   -0.10    0.70
  -4 -21   1    0.10    0.80
  -4 -21   1    0.20    1.30
  -4 -20   1    2.50    1.50
  -4 -20   1    1.00    1.00
  -4 -19   1    1.50    1.60
  -4 -19   1    1.60    1.00
  -4 -18   1   16.80    2.20
  -4 -18   1   19.30    3.20
  -4 -17   1   46.00    5.30
  -4 -17   1   45.40    3.20
  -4 -17   1   43.00    4.10
  -4 -16   1    1.10    1.70
  -4 -16   1   -2.00    1.30
  -4 -16   1   -0.70    1.10
  -4 -16   1   -1.90    2.30
  -4 -15   1   66.59    4.10
  -4 -15   1   76.79    5.30
  -4 -15   1   84.59    6.20
  -4 -15   1   75.59    4.50
  -4 -14   1    0.80    1.10
  -4 -14   1   -2.10    0.80
  -4 -14   1   -0.80    1.50
  -4 -14   1    1.00    1.00
  -4 -14   1   -3.20    1.90
  -4 -13   1    0.30    0.90
  -4 -13   1   -0.70    1.30
  -4 -13   1   -0.60    0.70
   4  12  -1    1.10    0.90
  -4 -12   1    0.20    1.30
  -4 -12   1    4.30    1.60
  -4 -12   1    2.10    1.10
   4  11  -1   55.39    3.90
   4  11  -1   56.89    3.30
  -4 -11   1   54.79    4.90
  -4 -11   1   58.09    4.30
   4  10  -1   33.00    3.00
   4  10  -1   30.50    2.20
  -4 -10   1   30.70    3.70
  -4 -10   1   32.90    3.10
   4   9  -1  109.89    5.20
   4   9  -1  112.39    6.00
  -4  -9   1  106.59    6.00
  -4  -9   1  105.59    6.70
   4   8  -1  124.79    6.50
   4   8  -1  124.79    5.70
  -4  -8   1  123.29    6.40
  -4  -8   1  125.09    7.20
   4   7  -1   78.29    4.70
   4   7  -1   81.39    3.90
  -4  -7   1   80.09    4.50
  -4  -7   1   82.79    5.40
   4   6  -1   -0.20    0.40
   4   6  -1   -0.10    0.60
  -4  -6   1    0.40    0.50
  -4  -6   1    0.30    1.00
   4   5  -1   34.60    2.00
   4   5  -1   32.80    2.60
  -4  -5   1   34.50    2.30
  -4  -5   1   35.80    3.30
   4   4  -1  355.66   15.60
   4   4  -1  369.46   15.20
  -4  -4   1  367.36   15.20
  -4  -4   1  381.16   16.00
  -4  -3   1   14.50    1.20
  -4  -3   1   13.60    1.20
   4   2  -1 5144.39  202.18
  -4  -2   1 5219.28  202.28
  -4  -2   1 5064.69  201.98
   4   1  -1    8.00    1.20
  -4  -1   1    8.10    1.10
   4   0  -1  139.99    6.10
   4  -1  -1    2.10    0.60
   4  -1  -1    2.40    0.60
  -4   1   1    2.40    0.70
   4  -2  -1 4641.84  182.28
   4  -2  -1 4621.04  182.48
   4  -3  -1    8.40    1.20
   4  -3  -1    7.30    1.20
   4  -3  -1    6.40    1.00
   4  -4  -1  370.96   15.60
   4  -4  -1  386.46   15.60
   4  -4  -1  378.36   15.70
   4  -5  -1   10.70    1.50
   4  -5  -1   11.00    1.50
   4  -7  -1  197.88    9.30
   4  -7  -1  194.78    9.10
   4  -8  -1   60.99    3.90
   4  -8  -1   61.59    4.30
   4  -9  -1    4.50    1.40
   4  -9  -1    3.90    1.00
   4 -10  -1    6.00    1.40
   4 -10  -1    5.80    1.30
   4 -11  -1    0.00    1.10
   4 -11  -1    2.00    1.20
   4 -11  -1    0.00    0.60
   4 -11  -1   -0.40    0.80
   4 -12  -1    3.80    1.40
   4 -12  -1    5.60    0.80
   4 -12  -1    8.00    1.80
   4 -12  -1    2.80    1.60
   4 -12  -1    7.40    1.60
  -4  12   1    5.70    1.00
   4 -13  -1    1.00    0.90
   4 -13  -1    0.40    1.00
   4 -13  -1   -0.10    1.80
   4 -13  -1    1.80    1.50
   4 -13  -1    1.80    0.70
  -4  13   1    2.00    0.80
   4 -14  -1    2.50    1.10
   4 -14  -1    3.80    1.70
   4 -14  -1    0.30    2.10
   4 -14  -1    2.30    1.80
  -4  14   1    1.70    0.90
   4 -15  -1    6.40    2.00
   4 -15  -1   11.80    1.60
   4 -15  -1   12.40    2.30
   4 -15  -1    8.30    1.10
   4 -15  -1   10.50    1.70
  -4  15   1    7.90    1.20
   4 -16  -1   12.20    1.20
   4 -16  -1   16.90    2.90
   4 -16  -1   13.90    2.00
   4 -16  -1   14.30    1.80
  -4  16   1   14.90    1.70
   4 -17  -1   19.30    3.10
   4 -17  -1   13.30    1.10
   4 -17  -1   18.80    1.90
   4 -17  -1   14.60    2.20
  -4  17   1   15.10    1.70
   4 -18  -1    0.30    1.60
   4 -18  -1    2.30    1.20
  -4  18   1    0.90    0.80
   4 -19  -1   20.30    2.90
   4 -19  -1   21.00    2.20
  -4  19   1   16.30    1.80
   4 -20  -1    4.90    1.10
   4 -20  -1    6.50    1.80
   4 -21  -1    6.60    1.60
   4 -21  -1    6.40    1.00
   4 -22  -1    4.90    1.20
   4 -22  -1    4.00    0.90
  -5 -23   1    3.70    1.20
  -5 -22   1    0.60    0.70
  -5 -22   1    1.40    1.10
  -5 -21   1    1.60    1.30
  -5 -21   1    0.10    0.70
  -5 -20   1    2.50    1.40
  -5 -19   1    7.10    2.10
  -5 -19   1    7.00    1.30
  -5 -18   1   19.70    2.30
  -5 -18   1   23.70    3.30
  -5 -17   1   -0.70    1.00
  -5 -17   1    1.60    1.70
  -5 -17   1   -0.60    1.50
  -5 -16   1    5.70    2.10
  -5 -16   1    6.20    1.40
  -5 -15   1   27.20    3.90
  -5 -15   1   19.70    2.80
  -5 -15   1   25.20    2.20
  -5 -15   1   31.20    3.60
  -5 -15   1   30.30    2.70
  -5 -14   1    6.20    2.10
  -5 -14   1    4.50    1.60
  -5 -14   1    7.50    1.50
  -5 -14   1    6.20    1.00
  -5 -14   1    5.00    1.40
  -5 -13   1    3.20    0.80
  -5 -13   1    4.60    1.80
  -5 -13   1    3.30    1.50
  -5 -13   1    3.40    1.30
  -5 -13   1    3.40    1.30
  -5 -13   1    1.70    1.90
   5  12  -1    1.20    1.20
  -5 -12   1    3.60    1.10
  -5 -12   1    1.00    1.40
  -5 -12   1    4.20    1.50
  -5 -12   1    2.20    1.20
  -5 -12   1    2.60    0.70
  -5 -11   1    1.10    1.40
  -5 -11   1    1.00    0.90
  -5 -11   1    1.50    1.60
   5  10  -1   32.80    4.50
   5  10  -1   25.60    2.10
  -5 -10   1   28.30    3.90
  -5 -10   1   28.60    2.90
   5   9  -1   12.30    1.50
   5   9  -1   15.20    2.50
  -5  -9   1   10.10    2.10
  -5  -9   1   14.70    2.10
   5   8  -1    8.80    1.30
   5   8  -1    6.70    1.30
  -5  -8   1    6.90    1.30
  -5  -8   1    7.90    1.90
   5   7  -1   43.30    2.50
   5   7  -1   40.80    3.50
  -5  -7   1   42.30    3.00
  -5  -7   1   44.60    4.30
   5   6  -1    4.80    0.80
   5   6  -1    4.20    1.10
  -5  -6   1    4.80    0.90
  -5  -6   1    5.60    1.50
   5   5  -1    0.70    0.50
   5   5  -1    1.00    0.80
  -5  -5   1    1.60    0.60
   5   4  -1   19.40    1.50
   5   4  -1   20.90    2.20
  -5  -4   1   19.40    1.60
   5   3  -1    2.30    0.70
   5   3  -1    3.60    0.70
  -5  -3   1    3.90    0.70
  -5  -3   1    3.40    0.60
   5   2  -1   10.00    1.70
   5   2  -1    9.70    1.30
  -5  -2   1   11.10    1.20
  -5  -1   1   13.40    1.40
   5   0  -1   14.90    1.50
   5   0  -1   14.20    1.80
   5  -1  -1  622.74   25.90
   5  -1  -1  640.04   25.50
   5  -2  -1   16.60    1.80
   5  -2  -1   18.20    1.60
   5  -3  -1   32.70    2.40
   5  -3  -1   34.30    2.30
   5  -4  -1    7.00    1.40
   5  -4  -1    5.70    1.10
   5  -4  -1    4.50    0.70
   5  -5  -1  121.79    5.90
   5  -5  -1  127.59    6.00
   5  -5  -1  126.29    5.80
   5  -6  -1    0.50    1.00
   5  -6  -1   -0.20    0.70
   5  -7  -1  160.88    7.80
   5  -7  -1  167.38    8.30
   5  -8  -1  336.17   15.00
   5  -8  -1  327.47   14.60
   5  -9  -1   36.30    3.00
   5  -9  -1   34.40    3.40
   5 -10  -1   12.50    1.20
   5 -10  -1   16.50    2.20
   5 -10  -1   16.60    2.70
   5 -11  -1   46.60    2.80
   5 -11  -1   41.00    2.30
   5 -11  -1   44.50    3.70
  -5  11   1   37.60    2.40
   5 -12  -1   -0.90    0.90
   5 -12  -1    0.50    0.90
   5 -12  -1    0.00    0.60
   5 -12  -1    0.50    1.30
   5 -12  -1   -0.50    1.20
  -5  12   1    0.40    0.80
   5 -13  -1   16.60    1.60
   5 -13  -1   19.20    2.00
   5 -13  -1   18.60    2.80
   5 -13  -1   13.20    2.60
   5 -13  -1   11.40    2.20
  -5  13   1   19.10    1.90
   5 -14  -1   15.60    1.80
   5 -14  -1   14.50    1.60
   5 -14  -1    8.00    3.00
   5 -14  -1   15.30    2.60
  -5  14   1   15.80    1.80
   5 -15  -1    9.70    1.40
   5 -15  -1   13.90    1.50
   5 -15  -1   14.70    2.50
  -5  15   1   10.70    1.30
   5 -16  -1    8.40    1.00
   5 -16  -1   11.50    1.50
   5 -16  -1    8.80    2.20
   5 -16  -1    9.40    1.80
  -5  16   1    6.90    1.10
   5 -17  -1    6.90    0.80
   5 -17  -1    7.60    2.10
   5 -17  -1    7.00    1.60
  -5  17   1    7.50    1.10
   5 -18  -1    2.40    1.20
   5 -18  -1    0.90    1.50
  -5  18   1    0.80    0.80
   5 -19  -1   12.00    2.20
   5 -19  -1   11.20    1.60
  -5  19   1   10.90    1.20
   5 -20  -1    1.30    1.40
   5 -20  -1    0.10    0.80
  -5  20   1   -0.10    0.70
   5 -21  -1    6.20    1.00
   5 -21  -1    6.10    1.40
   5 -22  -1    1.70    1.40
  -6 -22   1    2.90    1.10
  -6 -22   1    1.20    0.70
  -6 -21   1    3.00    0.90
  -6 -21   1    1.00    1.20
  -6 -20   1    0.30    0.80
  -6 -19   1    2.90    1.70
  -6 -19   1    1.70    1.10
  -6 -18   1    4.70    1.90
  -6 -18   1    3.60    1.20
  -6 -16   1   52.69    3.40
  -6 -16   1   43.80    4.90
  -6 -16   1   52.69    4.30
  -6 -16   1   42.20    2.50
  -6 -15   1   94.69    6.90
  -6 -15   1   90.09    4.50
  -6 -15   1  102.09    6.10
  -6 -15   1   95.79    5.20
  -6 -14   1   11.20    1.80
  -6 -14   1   12.60    1.40
  -6 -14   1   11.40    2.50
  -6 -14   1    9.30    2.10
  -6 -14   1   12.00    1.80
  -6 -13   1   16.70    2.90
  -6 -13   1   19.80    2.30
  -6 -13   1   18.80    1.50
  -6 -13   1   21.20    2.90
  -6 -13   1   18.50    2.00
  -6 -12   1    7.30    1.90
  -6 -12   1    5.00    1.10
  -6 -12   1    4.30    1.40
  -6 -12   1    6.20    0.90
  -6 -12   1    1.90    1.80
   6  11  -1    2.80    1.20
  -6 -11   1    9.00    2.20
  -6 -11   1    5.40    0.90
  -6 -11   1    6.00    1.70
  -6 -11   1    5.00    1.30
   6  10  -1    2.30    1.10
  -6 -10   1    2.40    1.00
   6   9  -1  120.29    6.90
  -6  -9   1  117.89    6.40
   6   8  -1  212.28   10.50
   6   8  -1  212.28    9.30
  -6  -8   1  223.78   10.10
   6   7  -1  284.67   12.10
  -6  -7   1  293.27   12.70
   6   6  -1   15.90    2.50
   6   6  -1   15.70    1.50
  -6  -6   1   14.60    1.80
   6   5  -1  128.49    5.90
   6   5  -1  132.29    7.00
  -6  -5   1  133.99    6.20
   6   4  -1  140.49    7.20
   6   4  -1  133.89    6.20
  -6  -4   1  139.89    6.20
   6   3  -1  224.28   10.50
   6   3  -1  220.88    9.60
  -6  -3   1  233.08   10.10
   6   2  -1  610.74   24.80
   6   2  -1  615.64   25.60
   6   1  -1  115.69    5.40
   6   1  -1  115.39    6.00
   6   0  -1   31.50    2.20
   6   0  -1   32.40    2.70
   6  -1  -1   73.29    3.80
   6  -1  -1   74.19    4.30
   6  -2  -1  677.33   27.80
   6  -2  -1  693.33   28.30
   6  -3  -1   17.00    2.00
   6  -3  -1   17.50    1.80
   6  -4  -1  950.70   39.20
   6  -4  -1  992.30   39.40
   6  -5  -1   24.30    2.30
   6  -5  -1   24.40    2.30
   6  -6  -1  246.88   11.00
   6  -7  -1    6.70    1.60
   6  -7  -1    4.80    1.00
   6  -8  -1  256.67   11.40
   6  -8  -1  244.48   11.90
   6  -9  -1    2.60    1.20
   6  -9  -1    2.30    0.70
   6  -9  -1    3.80    0.70
   6 -10  -1   13.20    2.10
   6 -10  -1    9.70    1.20
   6 -10  -1   12.10    1.60
  -6  10   1   13.70    1.40
   6 -11  -1   11.70    2.00
   6 -11  -1    9.10    1.90
   6 -11  -1   12.10    1.60
   6 -11  -1    9.60    1.20
  -6  11   1   11.20    1.40
   6 -12  -1   49.99    4.70
   6 -12  -1   52.39    3.10
   6 -12  -1   48.70    2.80
   6 -12  -1   47.80    3.70
  -6  12   1   48.00    2.90
   6 -13  -1   55.69    5.90
   6 -13  -1   53.79    3.10
   6 -13  -1   70.69    5.20
  -6  13   1   62.09    3.40
   6 -14  -1   97.59    6.00
   6 -14  -1   92.59    4.90
   6 -14  -1   99.29    4.60
   6 -14  -1   90.79    8.10
  -6  14   1   98.39    4.80
   6 -15  -1    2.10    1.00
   6 -15  -1   -0.30    0.70
   6 -15  -1    2.20    1.70
  -6  15   1    0.70    0.80
   6 -16  -1    4.20    2.10
  -6  16   1    2.40    1.00
   6 -17  -1   11.10    1.10
   6 -17  -1   10.10    2.10
   6 -17  -1    8.80    1.60
  -6  17   1   13.30    1.60
   6 -18  -1   17.10    2.60
   6 -18  -1   14.40    1.90
  -6  18   1   13.20    1.60
   6 -19  -1    2.10    1.00
   6 -19  -1    2.70    1.70
  -6  19   1    2.60    0.90
   6 -20  -1    8.70    1.70
   6 -20  -1   12.90    1.60
  -6  20   1    7.40    0.90
   6 -21  -1    1.00    1.00
   6 -21  -1   -0.20    0.70
  -7 -22   1   -0.70    0.90
  -7 -21   1    6.70    1.00
  -7 -21   1    7.00    1.50
  -7 -20   1    1.40    0.90
  -7 -20   1    2.70    1.20
  -7 -19   1    8.80    1.40
  -7 -19   1    9.70    2.00
  -7 -18   1    4.10    1.90
  -7 -18   1    5.30    1.40
  -7 -17   1    1.40    1.80
  -7 -17   1    0.60    1.10
  -7 -17   1   -0.30    0.70
  -7 -16   1    9.70    2.20
  -7 -16   1    7.20    1.60
  -7 -16   1    0.00    3.20
  -7 -16   1    8.20    1.00
  -7 -15   1   52.89    5.10
  -7 -15   1   60.49    3.80
  -7 -15   1   58.79    3.10
  -7 -15   1   56.49    4.50
  -7 -14   1   15.60    1.40
  -7 -14   1   18.10    2.20
  -7 -14   1   16.70    2.80
  -7 -14   1    9.60    2.30
  -7 -13   1    6.10    2.10
  -7 -13   1    4.00    1.40
  -7 -13   1    7.70    1.50
  -7 -13   1    4.70    1.60
  -7 -13   1    5.70    0.90
   7  12  -1   -1.80    1.40
  -7 -12   1   -1.50    1.30
  -7 -12   1    0.40    0.90
  -7 -12   1    0.60    0.60
  -7 -12   1    0.10    0.80
  -7 -12   1   -0.60    1.30
  -7 -11   1    3.60    2.60
  -7 -11   1    7.40    1.00
  -7 -11   1    9.30    1.50
  -7 -11   1    5.50    1.40
   7  10  -1   20.10    3.40
  -7 -10   1   28.60    2.90
  -7 -10   1   24.70    1.70
  -7 -10   1   27.50    2.20
   7   9  -1   49.20    4.30
  -7  -9   1   55.99    3.80
   7   8  -1   98.89    6.30
  -7  -8   1  105.89    5.60
   7   7  -1   47.60    4.10
   7   7  -1   47.30    2.80
  -7  -7   1   52.49    3.40
   7   6  -1   85.89    4.20
   7   6  -1   80.09    5.30
  -7  -6   1   83.19    4.50
   7   5  -1  108.99    5.20
   7   5  -1  109.09    6.40
  -7  -5   1  109.09    5.30
   7   4  -1   30.10    2.20
   7   3  -1    5.90    1.40
   7   3  -1    9.70    1.40
   7   2  -1   20.30    2.60
   7   2  -1   21.00    1.80
   7   1  -1    7.10    1.40
   7   1  -1   10.90    1.50
   7   0  -1    0.40    0.60
   7   0  -1    0.80    0.90
   7  -1  -1  106.99    5.30
   7  -1  -1  107.49    5.90
   7  -2  -1    0.20    0.80
   7  -2  -1    0.60    0.70
   7  -3  -1   25.50    2.60
   7  -4  -1   37.40    2.80
   7  -4  -1   36.10    3.10
   7  -5  -1   28.90    2.60
   7  -5  -1   29.90    2.50
   7  -6  -1   22.20    2.20
   7  -8  -1  206.38    9.90
   7  -8  -1  174.28    8.00
   7  -9  -1   37.00    2.30
   7  -9  -1   36.80    2.50
   7  -9  -1   35.00    3.80
  -7   9   1   31.10    2.10
   7 -10  -1   60.39    4.90
   7 -10  -1   53.49    3.10
   7 -10  -1   50.49    2.80
  -7  10   1   48.10    2.90
   7 -11  -1    7.90    1.10
   7 -11  -1    7.20    1.80
   7 -11  -1    5.80    1.20
  -7  11   1    5.50    1.10
   7 -12  -1    0.40    1.50
   7 -12  -1   -0.40    1.00
   7 -12  -1    0.20    1.60
  -7  12   1   -0.10    0.80
   7 -13  -1    1.40    1.20
   7 -13  -1    2.90    1.70
   7 -13  -1    1.70    0.90
  -7  13   1    1.90    1.00
   7 -14  -1   65.59    3.80
   7 -14  -1   67.39    3.50
   7 -14  -1   60.49    4.60
  -7  14   1   66.29    3.60
   7 -15  -1    6.40    1.10
   7 -15  -1    7.10    2.00
  -7  15   1    7.60    1.20
   7 -16  -1   84.09    5.40
   7 -16  -1   84.99    4.00
  -7  16   1   85.59    4.30
   7 -17  -1    0.40    1.10
   7 -17  -1   -0.30    0.60
   7 -17  -1    2.00    1.50
  -7  17   1    1.00    0.90
   7 -18  -1    9.70    2.20
   7 -18  -1    7.80    1.40
   7 -19  -1    2.50    1.10
   7 -19  -1    1.40    1.30
  -7  19   1    2.80    0.70
   7 -20  -1   12.80    1.70
  -7  20   1   12.80    1.20
  -8 -21   1    2.80    0.70
  -8 -21   1    3.40    1.20
  -8 -20   1    1.40    0.80
  -8 -20   1    2.60    1.30
  -8 -19   1   25.30    2.20
  -8 -18   1    0.20    0.90
  -8 -18   1   -0.30    0.70
  -8 -18   1    0.60    1.40
  -8 -17   1   70.09    4.00
  -8 -17   1   66.19    4.50
  -8 -17   1   60.49    3.20
  -8 -16   1    1.10    1.20
  -8 -16   1    2.10    1.10
  -8 -16   1    1.80    1.80
  -8 -15   1    1.30    0.70
  -8 -15   1   -2.10    1.50
  -8 -15   1    1.30    1.70
  -8 -15   1    1.40    1.10
  -8 -14   1    2.10    1.20
  -8 -14   1    3.50    0.80
  -8 -14   1    1.30    1.50
  -8 -14   1    4.90    1.90
  -8 -13   1   22.00    2.30
  -8 -13   1   13.20    1.80
  -8 -13   1   15.10    1.50
  -8 -13   1   11.60    2.30
  -8 -12   1   50.19    2.70
  -8 -12   1   40.40    3.60
  -8 -12   1   47.30    3.20
  -8 -12   1   47.20    4.10
  -8 -12   1   48.40    3.10
  -8 -11   1    1.30    1.40
  -8 -11   1    0.30    0.90
  -8 -11   1   -1.00    0.70
  -8 -11   1   -0.70    1.10
  -8 -11   1    0.60    0.50
   8  10  -1    2.00    1.40
  -8 -10   1    3.00    1.20
  -8 -10   1    4.30    1.10
  -8 -10   1    4.80    1.70
  -8 -10   1    4.20    0.80
   8   9  -1   22.30    3.40
  -8  -9   1   23.70    1.60
  -8  -9   1   21.00    2.10
  -8  -9   1   22.70    2.40
   8   7  -1    9.70    1.50
   8   7  -1    8.20    1.80
  -8  -7   1   12.30    1.70
   8   6  -1   26.50    2.00
   8   6  -1   29.60    3.50
  -8  -6   1   27.90    2.20
   8   5  -1    4.50    1.30
   8   5  -1    5.80    1.00
  -8  -5   1    7.30    1.20
   8   4  -1   70.19    3.80
   8   4  -1   68.49    4.90
   8   3  -1   16.00    1.80
   8   3  -1   16.80    2.80
   8   2  -1    6.00    1.40
   8   2  -1    7.70    1.10
   8   1  -1   29.40    2.40
   8   1  -1   32.40    3.30
   8   0  -1   38.40    5.40
   8   0  -1   46.30    3.00
   8  -1  -1   56.19    4.20
   8  -1  -1   50.59    3.90
   8  -2  -1    1.40    0.90
   8  -2  -1    0.70    0.90
   8  -3  -1   11.70    1.90
   8  -3  -1   11.90    2.40
   8  -4  -1    0.00    0.70
   8  -4  -1   -0.30    0.70
   8  -5  -1   -1.10    0.70
   8  -5  -1    0.60    0.70
   8  -6  -1   33.00    2.90
   8  -7  -1   52.09    2.70
   8  -7  -1   53.79    3.00
  -8   7   1   49.90    2.80
   8  -8  -1   42.30    2.70
   8  -8  -1   58.69    4.60
   8  -8  -1   48.00    2.60
   8  -9  -1    2.90    1.00
   8  -9  -1    2.40    0.80
   8  -9  -1    0.30    1.30
   8  -9  -1    1.00    1.40
  -8   9   1    2.70    0.80
   8 -10  -1   96.89    4.80
   8 -10  -1   99.69    6.70
   8 -10  -1   90.69    5.30
   8 -10  -1   94.99    4.50
   8 -10  -1   85.49    4.20
  -8  10   1   92.59    4.60
   8 -11  -1    0.60    1.30
   8 -11  -1   -1.20    1.40
   8 -11  -1    1.00    0.80
   8 -11  -1    0.50    1.00
   8 -11  -1   -0.50    1.60
  -8  11   1   -1.10    0.80
   8 -12  -1   10.50    1.40
   8 -12  -1    5.60    2.50
   8 -12  -1   10.50    1.80
   8 -12  -1   10.50    2.20
  -8  12   1   12.60    1.40
   8 -13  -1   19.10    2.30
   8 -13  -1   20.70    2.00
   8 -13  -1   19.00    3.00
  -8  13   1   23.00    2.10
   8 -14  -1   31.70    3.40
   8 -14  -1   32.00    2.30
  -8  14   1   34.10    2.50
   8 -15  -1   17.80    2.90
   8 -15  -1   23.10    2.10
  -8  15   1   22.20    2.00
   8 -16  -1    2.20    0.80
   8 -16  -1    1.20    1.50
  -8  16   1    2.10    0.90
   8 -17  -1    7.70    1.50
   8 -17  -1    7.90    0.90
   8 -17  -1    6.90    1.90
  -8  17   1    8.20    1.20
   8 -18  -1    0.10    1.30
   8 -18  -1    0.70    1.00
  -8  18   1    1.40    0.80
   8 -19  -1    3.00    1.00
   8 -19  -1    0.80    1.20
  -8  19   1    3.60    0.80
   8 -20  -1    0.50    0.70
  -8  20   1    1.20    0.60
  -9 -21   1    3.80    0.60
  -9 -20   1    5.70    0.90
  -9 -20   1    3.90    2.10
  -9 -19   1    0.90    0.80
  -9 -19   1    0.10    1.20
  -9 -18   1    5.40    1.60
  -9 -18   1    3.00    1.20
  -9 -18   1    3.20    0.60
  -9 -17   1   18.80    2.60
  -9 -17   1   17.90    1.40
  -9 -17   1   21.90    2.30
  -9 -16   1   55.49    2.90
  -9 -16   1   55.39    4.00
  -9 -16   1   59.89    3.70
  -9 -15   1    7.70    1.40
  -9 -15   1    6.20    1.00
  -9 -15   1    8.60    1.90
  -9 -14   1   26.80    2.90
  -9 -14   1   31.40    2.00
  -9 -14   1   28.80    2.70
  -9 -13   1   18.90    2.30
  -9 -13   1   18.10    2.70
  -9 -13   1   22.00    1.70
  -9 -12   1    7.90    1.30
  -9 -12   1    6.10    1.50
  -9 -12   1    4.90    1.60
  -9 -12   1    5.90    1.30
  -9 -12   1    8.50    2.10
  -9 -11   1   28.30    1.90
  -9 -11   1   20.70    2.20
  -9 -11   1   24.20    3.00
  -9 -11   1   26.70    2.40
  -9 -11   1   21.80    2.70
   9  10  -1    6.70    2.00
  -9 -10   1   10.40    1.40
  -9 -10   1   12.90    1.30
  -9 -10   1   10.40    1.40
  -9 -10   1    9.10    1.70
   9   9  -1    1.10    2.50
  -9  -9   1    4.00    0.80
  -9  -9   1    1.50    1.00
  -9  -9   1    0.90    0.80
   9   8  -1  292.47   14.60
  -9  -8   1  296.57   13.10
  -9  -8   1  308.27   13.10
  -9  -8   1  270.57   12.60
   9   7  -1    5.00    0.90
   9   7  -1    6.10    1.60
  -9  -7   1    5.60    1.10
  -9  -7   1    5.30    1.00
  -9  -7   1    6.50    0.80
   9   6  -1    2.30    0.70
   9   6  -1    1.20    1.20
   9   5  -1   10.10    1.50
   9   5  -1    7.10    1.70
   9   4  -1    0.40    1.00
   9   4  -1    1.40    0.70
   9   3  -1  209.98   10.70
   9   3  -1  203.48    9.20
   9   2  -1    1.20    0.80
   9   2  -1    0.50    1.00
   9   1  -1  116.99    6.20
   9   1  -1  119.49    7.10
   9   0  -1    1.80    1.10
   9   0  -1    1.90    0.90
   9  -1  -1  250.27   12.00
   9  -1  -1  244.88   11.00
   9  -2  -1   16.30    2.10
   9  -2  -1   14.10    2.80
   9  -3  -1   79.89    5.20
   9  -3  -1   73.89    4.40
   9  -4  -1   21.10    2.70
   9  -4  -1   20.70    2.40
   9  -5  -1   -0.70    0.70
   9  -5  -1   -0.70    0.70
   9  -6  -1    3.70    0.70
   9  -6  -1    1.40    1.10
   9  -6  -1    3.90    0.80
  -9   6   1    3.30    0.70
   9  -7  -1  128.59    5.70
  -9   7   1  123.29    5.70
   9  -8  -1   26.00    1.90
   9  -8  -1   30.40    3.80
   9  -8  -1   27.10    1.80
  -9   8   1   27.60    2.00
  -9   8   1   20.00    1.90
   9  -9  -1   33.80    2.00
   9  -9  -1   29.80    2.20
   9  -9  -1   31.40    4.10
   9  -9  -1   28.30    2.80
  -9   9   1   28.20    2.30
  -9   9   1   25.80    2.30
   9 -10  -1    4.40    1.80
   9 -10  -1    5.30    1.00
   9 -10  -1    6.30    1.70
   9 -10  -1    5.90    1.10
  -9  10   1    2.10    1.00
  -9  10   1    5.00    1.10
   9 -11  -1    6.90    1.00
   9 -11  -1    8.10    1.20
  -9  11   1    9.70    1.40
   9 -12  -1    2.50    1.00
   9 -12  -1   -0.70    1.60
   9 -12  -1    1.30    1.60
  -9  12   1    1.70    1.00
   9 -13  -1    1.20    1.50
   9 -13  -1   -0.60    0.80
  -9  13   1    0.50    0.90
   9 -14  -1    1.00    0.90
  -9  14   1    0.70    0.90
   9 -15  -1   12.10    2.30
   9 -15  -1   11.70    1.50
  -9  15   1   10.90    1.40
   9 -16  -1    1.20    0.70
   9 -16  -1    1.50    1.40
  -9  16   1    2.30    0.90
   9 -17  -1    0.50    1.00
   9 -17  -1    0.20    0.70
   9 -17  -1   -1.30    1.30
  -9  17   1    0.40    0.80
   9 -18  -1    1.10    1.00
   9 -18  -1    0.90    1.20
  -9  18   1    3.10    0.80
   9 -19  -1    6.30    1.30
  -9  20   1   -1.40    0.50
 -10 -20   1    7.70    1.30
 -10 -19   1    0.80    1.40
 -10 -19   1    4.40    1.00
 -10 -18   1    4.00    1.40
 -10 -18   1    5.90    1.10
 -10 -18   1    3.70    0.70
 -10 -17   1   13.80    1.20
 -10 -17   1   18.20    2.00
 -10 -17   1   12.10    1.90
 -10 -16   1  109.69    5.00
 -10 -16   1  100.89    5.70
 -10 -16   1  116.59    5.60
 -10 -15   1    1.00    0.70
 -10 -15   1    1.30    1.30
 -10 -15   1    1.60    1.50
 -10 -14   1    0.90    0.70
 -10 -14   1    0.00    1.50
 -10 -14   1    0.70    1.10
 -10 -13   1    7.40    1.50
 -10 -13   1    5.90    1.90
 -10 -13   1    9.20    1.20
 -10 -12   1   -0.20    1.50
 -10 -12   1   -3.40    2.10
 -10 -12   1    1.80    0.80
 -10 -12   1    0.80    1.00
  10  11  -1   10.90    2.60
 -10 -11   1   16.10    2.10
 -10 -11   1   17.00    1.90
 -10 -11   1   17.00    2.50
 -10 -11   1   16.40    1.60
  10  10  -1   56.49    5.80
 -10 -10   1   59.89    3.50
 -10 -10   1   66.39    3.30
 -10 -10   1   61.59    3.70
  10   9  -1    6.00    2.00
 -10  -9   1    8.30    1.30
 -10  -9   1    8.70    1.40
 -10  -9   1    3.50    1.90
 -10  -9   1    7.80    1.10
  10   8  -1  183.78   10.50
 -10  -8   1  181.38    7.90
 -10  -8   1  178.68    8.20
 -10  -8   1  181.88    8.00
 -10  -7   1   19.50    2.00
 -10  -7   1   23.30    1.60
  10   6  -1   10.90    1.70
  10   6  -1    9.30    2.10
 -10  -6   1   14.50    1.70
 -10  -6   1   16.10    1.30
  10   5  -1   -0.10    0.70
  10   5  -1   -0.30    1.00
 -10  -5   1    0.00    0.70
 -10  -5   1    0.90    0.50
  10   4  -1  174.18    9.70
  10   3  -1   64.29    5.10
  10   3  -1   55.89    3.50
  10   2  -1   26.70    3.60
  10   2  -1   27.90    2.40
  10   1  -1    6.90    1.60
  10   1  -1   11.40    1.70
  10   0  -1   80.09    5.70
  10   0  -1   81.79    4.60
  10  -1  -1    8.00    1.60
  10  -1  -1    7.00    1.30
  10  -2  -1   82.59    4.90
  10  -2  -1   89.49    5.90
  10  -3  -1    1.00    0.80
  10  -3  -1    1.20    1.00
  10  -3  -1   -0.60    0.50
 -10   3   1    1.30    0.70
  10  -4  -1   19.50    2.90
  10  -4  -1   22.70    1.70
  10  -4  -1   26.20    2.70
 -10   4   1   23.10    1.60
 -10   4   1   26.00    1.80
 -10   4   1   21.60    1.80
  10  -5  -1    1.20    0.70
  10  -5  -1    1.10    0.60
  10  -5  -1   -0.90    1.00
 -10   5   1    1.10    0.60
 -10   5   1    0.30    0.60
  10  -6  -1   24.80    1.70
  10  -6  -1   16.70    3.10
  10  -6  -1   21.30    1.80
 -10   6   1   19.20    2.30
 -10   6   1   22.30    1.80
  10  -7  -1    4.90    1.00
  10  -7  -1    5.10    0.90
 -10   7   1    3.90    0.80
 -10   7   1    4.20    1.00
  10  -8  -1    4.80    0.90
  10  -8  -1    2.60    1.60
  10  -8  -1    3.70    1.00
  10  -8  -1    0.30    1.70
 -10   8   1    3.30    0.90
 -10   8   1    3.30    1.00
  10  -9  -1    9.00    2.40
  10  -9  -1   10.90    1.70
  10  -9  -1   10.30    1.20
  10  -9  -1    8.00    2.10
 -10   9   1   10.50    1.50
  10 -10  -1    6.40    1.10
  10 -10  -1    4.90    2.30
  10 -10  -1    5.20    1.80
  10 -10  -1    7.30    1.20
 -10  10   1    7.50    1.30
 -10  10   1    8.50    1.30
  10 -11  -1   12.80    1.50
  10 -11  -1   12.10    1.40
  10 -11  -1    9.00    2.10
 -10  11   1    7.90    1.50
 -10  11   1   13.10    1.60
  10 -12  -1    0.60    0.90
  10 -12  -1   -1.80    1.50
  10 -12  -1   -0.50    1.50
 -10  12   1   -0.10    0.90
  10 -13  -1    9.90    1.40
 -10  13   1   10.40    1.40
  10 -14  -1    6.10    1.80
  10 -14  -1    5.60    1.10
 -10  14   1    5.50    1.20
  10 -15  -1   13.60    1.60
  10 -15  -1   13.10    2.30
 -10  15   1   12.50    1.50
  10 -16  -1   -0.70    1.40
  10 -16  -1    1.80    0.80
 -10  16   1    2.70    0.90
  10 -17  -1    4.50    0.80
  10 -17  -1    3.10    1.50
  10 -17  -1    5.30    1.20
 -10  17   1    5.30    1.00
  10 -18  -1   12.10    1.60
 -10  18   1   15.60    1.40
  10 -19  -1    0.80    0.80
 -10  19   1    3.00    0.60
 -11 -20   1    1.80    0.60
 -11 -19   1   10.30    1.30
 -11 -18   1    0.00    1.40
 -11 -18   1    3.20    0.90
 -11 -18   1    2.80    0.60
 -11 -17   1    0.30    0.50
 -11 -17   1    0.90    1.00
 -11 -16   1    3.90    1.10
 -11 -16   1    3.50    0.80
 -11 -16   1    0.80    1.40
 -11 -15   1   26.80    2.90
 -11 -15   1   34.50    2.60
 -11 -15   1   32.80    2.10
 -11 -14   1   21.20    2.50
 -11 -14   1   23.60    1.80
 -11 -14   1   16.20    2.40
 -11 -13   1    3.00    1.60
 -11 -13   1    7.00    1.50
 -11 -13   1    8.10    1.20
 -11 -12   1   17.80    2.10
 -11 -12   1   19.00    1.60
 -11 -12   1   12.60    1.80
 -11 -12   1   11.80    2.20
  11  11  -1    2.60    2.20
 -11 -11   1    3.70    0.80
 -11 -11   1    3.40    1.20
 -11 -10   1   13.70    1.50
 -11 -10   1   13.90    1.80
 -11 -10   1   14.90    1.90
  11   9  -1    1.60    1.70
 -11  -9   1    3.80    1.20
 -11  -9   1    3.10    0.80
 -11  -9   1    4.70    1.10
  11   8  -1   11.30    2.50
 -11  -8   1   18.80    1.60
 -11  -8   1   17.20    2.00
 -11  -8   1   19.60    1.90
  11   7  -1   56.59    5.50
 -11  -7   1   55.39    3.30
 -11  -7   1   60.89    3.10
 -11  -7   1   46.30    2.70
 -11  -7   1   59.59    3.20
  11   6  -1    0.50    1.10
 -11  -6   1   -0.30    0.50
 -11  -6   1    0.20    0.80
  11   5  -1    1.10    1.40
 -11  -5   1    1.90    0.60
 -11  -5   1    3.70    1.00
  11   4  -1    1.20    2.40
  11   4  -1   -1.10    0.70
 -11  -4   1   -0.60    0.50
 -11  -4   1    1.00    0.80
  11   3  -1   20.20    2.30
  11   3  -1   24.00    3.70
 -11  -3   1   23.50    1.60
 -11  -3   1   17.80    2.20
 -11  -3   1   19.50    1.40
  11   2  -1   -1.30    0.70
  11   2  -1   -0.10    1.10
 -11  -2   1    0.40    0.40
 -11  -2   1    0.80    0.80
  11   1  -1    0.40    1.10
  11   1  -1   -0.40    0.80
 -11  -1   1    1.20    0.70
  11   0  -1   16.90    1.50
  11   0  -1   18.70    3.30
  11   0  -1   17.60    2.20
 -11   0   1   17.00    1.70
 -11   0   1   16.70    1.50
  11  -1  -1  104.39    6.70
  11  -1  -1   97.19    5.40
  11  -1  -1   88.49    4.40
 -11   1   1   96.99    4.70
 -11   1   1   89.99    4.50
  11  -2  -1   30.10    2.80
  11  -2  -1   29.40    3.80
 -11   2   1   36.00    2.80
 -11   2   1   25.50    1.80
  11  -3  -1   68.49    5.40
  11  -3  -1   71.29    5.40
  11  -3  -1   65.09    3.50
  11  -3  -1   58.59    3.30
 -11   3   1   66.19    3.50
 -11   3   1   69.29    3.50
 -11   3   1   62.49    3.40
  11  -4  -1   12.80    1.50
  11  -4  -1    9.90    2.00
 -11   4   1   14.80    1.50
 -11   4   1   14.60    1.50
  11  -5  -1    3.90    0.90
  11  -5  -1    3.50    0.80
 -11   5   1    2.40    0.80
 -11   5   1    3.20    0.90
  11  -6  -1   16.40    1.60
  11  -6  -1   15.80    1.80
 -11   6   1   16.70    1.70
 -11   6   1   17.30    1.70
  11  -7  -1   11.10    2.50
  11  -7  -1   12.40    1.50
  11  -7  -1   11.50    1.30
 -11   7   1   13.10    1.50
 -11   7   1   15.20    1.70
  11  -8  -1   -0.80    1.60
  11  -8  -1    0.20    0.90
 -11   8   1    0.40    0.80
 -11   8   1   -0.50    0.80
  11  -9  -1   -1.40    1.60
  11  -9  -1    0.10    0.80
  11  -9  -1   -0.30    0.90
  11  -9  -1   -2.60    1.50
 -11   9   1   -0.30    0.80
 -11   9   1    0.00    0.90
  11 -10  -1    1.80    2.10
  11 -10  -1    6.10    1.90
  11 -10  -1    6.40    1.20
  11 -10  -1    4.90    0.90
 -11  10   1    5.50    1.20
 -11  10   1    5.70    1.30
  11 -11  -1   47.60    2.90
  11 -11  -1   44.40    2.50
 -11  11   1   44.50    3.00
 -11  11   1   47.80    3.00
  11 -12  -1   18.60    1.90
 -11  12   1   13.60    2.00
 -11  12   1   15.50    2.00
  11 -13  -1   -2.00    1.60
  11 -13  -1    1.20    1.00
 -11  13   1    1.50    1.00
  11 -14  -1    2.10    1.00
  11 -14  -1    0.40    1.60
 -11  14   1    2.90    1.00
  11 -15  -1   -1.30    1.50
  11 -15  -1   -0.10    0.70
 -11  15   1    0.70    0.80
  11 -16  -1    0.20    0.90
 -11  16   1   -0.30    1.00
  11 -17  -1    0.90    0.60
  11 -17  -1    2.30    1.10
 -11  17   1    2.20    0.80
  11 -18  -1    0.90    0.80
 -11  18   1    0.90    0.70
 -11  19   1    1.30    0.50
 -12 -20   1   -0.40    0.50
 -12 -18   1    7.40    1.10
 -12 -18   1    5.60    0.70
 -12 -17   1   -0.20    0.50
 -12 -16   1    0.10    1.40
 -12 -16   1    2.80    0.70
 -12 -16   1    2.70    1.10
 -12 -15   1    9.90    1.50
 -12 -15   1   10.40    1.20
 -12 -14   1   -2.10    1.40
 -12 -14   1    3.80    0.80
 -12 -14   1    4.20    1.20
 -12 -13   1    0.70    1.00
 -12 -13   1    0.00    0.60
 -12 -12   1   20.70    2.10
 -12 -12   1   24.70    1.90
 -12 -12   1   24.80    2.50
 -12 -11   1   23.00    2.30
 -12 -11   1   23.00    1.80
 -12 -11   1   15.90    2.10
 -12 -10   1   24.90    1.90
 -12 -10   1   23.30    2.40
 -12 -10   1   20.70    2.20
 -12  -9   1    1.70    0.80
 -12  -9   1    2.80    1.10
 -12  -9   1    2.60    1.10
 -12  -8   1   -0.60    0.50
 -12  -8   1   -0.10    0.40
 -12  -8   1    0.90    1.10
 -12  -8   1    0.30    0.90
  12   7  -1   12.00    2.50
 -12  -7   1   17.30    2.00
 -12  -7   1   19.10    1.60
 -12  -7   1   16.50    1.90
 -12  -7   1   15.00    1.20
  12   6  -1    6.90    2.00
 -12  -6   1   10.10    1.00
 -12  -6   1   12.20    1.40
 -12  -6   1   10.70    1.50
  12   5  -1   -1.30    1.10
 -12  -5   1   -0.50    0.80
 -12  -5   1    0.70    0.50
 -12  -5   1    0.10    0.60
  12   4  -1   -0.30    1.10
 -12  -4   1   -0.30    0.50
 -12  -4   1    0.30    0.80
 -12  -4   1    0.80    0.50
  12   3  -1    0.90    0.90
  12   3  -1    0.60    1.10
  12   3  -1    0.80    1.30
 -12  -3   1    1.10    0.90
 -12  -3   1   -0.50    0.60
  12   2  -1   -0.20    0.60
  12   2  -1   -0.10    0.90
  12   2  -1   -0.50    1.10
 -12  -2   1    1.20    0.80
 -12  -2   1    0.20    0.60
  12   1  -1   11.20    1.20
  12   1  -1    7.30    2.00
  12   1  -1    9.50    1.60
 -12  -1   1   12.70    1.60
 -12  -1   1   11.30    1.30
  12   0  -1   -0.30    1.30
  12   0  -1   -0.20    1.00
  12   0  -1    0.40    0.70
 -12   0   1    1.90    0.80
 -12   0   1    0.40    0.70
 -12   0   1   -1.50    0.60
  12  -1  -1    4.00    1.60
  12  -1  -1    4.30    1.40
  12  -1  -1    8.00    1.00
 -12   1   1    5.10    0.90
 -12   1   1    7.20    1.30
  12  -2  -1   19.50    3.90
  12  -2  -1   17.90    1.90
  12  -2  -1   20.60    1.80
  12  -2  -1   24.70    2.80
 -12   2   1   20.60    1.70
 -12   2   1   23.20    1.80
 -12   2   1   24.00    2.00
  12  -3  -1    0.10    0.80
  12  -3  -1   -0.60    1.40
  12  -3  -1    0.60    0.70
 -12   3   1    0.40    0.70
 -12   3   1    0.40    0.70
 -12   3   1    1.20    0.80
  12  -4  -1   28.90    2.20
  12  -4  -1   24.60    4.60
  12  -4  -1   28.20    2.10
 -12   4   1   27.50    2.20
 -12   4   1   28.00    2.00
  12  -5  -1    3.90    2.10
  12  -5  -1    6.40    1.20
  12  -5  -1    7.40    1.10
 -12   5   1    7.70    1.20
 -12   5   1    8.40    1.20
  12  -6  -1    0.10    0.90
 -12   6   1    0.90    0.80
  12  -7  -1    2.90    1.10
  12  -7  -1    2.90    2.00
  12  -7  -1    4.20    1.00
 -12   7   1    4.40    1.00
 -12   7   1    4.00    1.00
  12  -8  -1   -0.10    1.70
  12  -8  -1    0.50    1.00
  12  -8  -1    0.70    0.80
 -12   8   1    1.50    0.90
 -12   8   1    1.00    0.90
  12  -9  -1   -1.00    0.70
  12  -9  -1   -0.80    0.80
  12  -9  -1   -0.20    1.70
 -12   9   1    0.30    0.90
 -12   9   1    0.00    0.80
  12 -10  -1   38.60    2.40
  12 -10  -1   42.10    2.80
  12 -10  -1   32.60    5.00
 -12  10   1   39.70    2.70
 -12  10   1   41.60    2.70
  12 -11  -1    1.10    1.00
 -12  11   1    1.10    1.00
 -12  11   1   -1.20    0.80
  12 -12  -1    2.80    1.00
 -12  12   1    6.70    1.30
 -12  12   1    1.70    1.00
  12 -13  -1    0.10    0.90
 -12  13   1   -1.10    0.80
  12 -14  -1    0.00    0.70
 -12  14   1    0.90    0.80
  12 -15  -1    0.90    0.70
 -12  15   1   -0.10    0.80
  12 -16  -1    3.90    0.80
  12 -16  -1    3.90    1.10
 -12  16   1    4.60    0.90
  12 -17  -1   -0.30    0.60
  12 -17  -1   -1.50    1.60
 -12  17   1    0.50    0.70
 -12  18   1    0.20    0.50
 -13 -19   1    0.50    0.50
 -13 -18   1    0.00    0.40
 -13 -18   1    0.80    0.60
 -13 -17   1    0.90    0.50
 -13 -17   1    0.00    0.80
 -13 -16   1    4.30    0.90
 -13 -16   1    4.70    1.00
 -13 -15   1   14.90    1.30
 -13 -15   1   13.20    1.80
 -13 -14   1    2.10    0.70
 -13 -14   1    2.30    1.00
 -13 -13   1    2.00    0.70
 -13 -13   1    1.50    1.00
 -13 -12   1    6.60    1.70
 -13 -12   1   12.40    1.70
 -13 -11   1   69.39    3.50
 -13 -11   1   64.59    3.90
 -13 -11   1   60.09    3.50
 -13 -10   1    0.50    0.80
 -13 -10   1    0.10    0.90
 -13 -10   1    1.00    0.90
 -13  -9   1    3.30    0.90
 -13  -9   1    3.90    1.20
 -13  -9   1    2.50    1.10
 -13  -8   1   -0.10    0.90
 -13  -8   1   -0.20    0.60
 -13  -8   1   -0.20    0.40
 -13  -8   1    0.40    1.00
  13   7  -1    3.80    1.90
  13   7  -1    4.40    1.20
 -13  -7   1    7.40    1.20
 -13  -7   1    5.70    1.40
  13   6  -1   -1.70    1.50
  13   6  -1   -1.20    0.80
 -13  -6   1    1.80    1.10
 -13  -6   1    0.90    0.80
 -13  -6   1    0.50    0.50
  13   5  -1    4.90    1.90
  13   5  -1    7.40    1.20
 -13  -5   1    8.60    1.00
 -13  -5   1   11.60    2.60
 -13  -5   1    7.10    1.00
  13   4  -1    1.00    0.80
  13   4  -1    2.40    1.70
 -13  -4   1    3.60    0.80
 -13  -4   1    1.90    0.60
 -13  -4   1    1.20    1.00
  13   3  -1   29.90    2.30
  13   3  -1   36.90    4.90
 -13  -3   1   32.00    2.00
 -13  -3   1   32.10    2.60
 -13  -3   1   32.60    2.20
  13   2  -1    1.40    1.50
  13   2  -1    0.90    0.80
  13   2  -1   -2.90    1.20
 -13  -2   1    0.70    0.70
 -13  -2   1    0.90    1.00
 -13  -2   1    0.70    0.50
  13   1  -1    0.80    0.90
  13   1  -1   -1.00    1.50
  13   1  -1   -1.50    1.30
 -13  -1   1    0.00    0.60
 -13  -1   1    0.30    0.80
 -13  -1   1    0.70    0.60
  13   0  -1    0.00    1.30
  13   0  -1    0.10    0.80
 -13   0   1    1.20    0.60
 -13   0   1   -0.30    0.60
 -13   0   1   -1.10    0.80
 -13   0   1    1.70    0.70
  13  -1  -1    0.70    1.00
  13  -1  -1   -1.20    1.30
  13  -1  -1    0.60    0.70
 -13   1   1   -0.40    0.80
 -13   1   1    0.10    0.70
 -13   1   1   -0.40    0.70
 -13   1   1    1.60    0.80
  13  -2  -1    2.40    2.00
  13  -2  -1    3.10    1.00
  13  -2  -1    4.10    1.00
 -13   2   1    2.70    0.80
 -13   2   1    3.60    1.10
 -13   2   1    2.50    0.90
  13  -3  -1   70.79    6.60
  13  -3  -1   78.49    4.20
 -13   3   1   79.59    3.90
 -13   3   1   85.39    4.30
  13  -4  -1    4.30    1.00
  13  -4  -1    2.90    1.10
 -13   4   1    3.20    0.90
 -13   4   1    4.10    1.10
  13  -5  -1    7.60    1.20
  13  -5  -1    6.40    1.30
 -13   5   1    7.50    1.20
 -13   5   1    6.80    1.20
  13  -6  -1    0.50    0.90
  13  -6  -1   -0.50    0.90
 -13   6   1    0.10    0.90
 -13   6   1   -0.10    0.70
  13  -7  -1   13.20    1.70
  13  -7  -1   12.70    1.40
  13  -7  -1    8.60    2.60
 -13   7   1   12.20    1.50
 -13   7   1   10.60    1.40
  13  -8  -1   -0.40    0.80
  13  -8  -1    1.50    1.90
  13  -8  -1   -0.20    0.90
 -13   8   1    1.80    0.90
 -13   8   1    0.70    1.00
  13  -9  -1    7.60    1.30
  13  -9  -1    7.40    1.10
 -13   9   1    5.10    1.20
 -13   9   1    5.60    1.20
  13 -10  -1    0.90    1.50
  13 -10  -1    1.30    0.80
 -13  10   1    2.90    1.00
  13 -11  -1    8.40    1.30
  13 -11  -1    8.50    1.00
 -13  11   1    8.80    1.30
 -13  11   1   11.00    1.40
  13 -12  -1    2.70    1.10
 -13  12   1    2.10    1.00
 -13  12   1    3.90    1.10
  13 -13  -1   53.19    3.00
 -13  13   1   44.60    3.50
 -13  13   1   54.49    3.10
  13 -14  -1    9.30    1.20
 -13  14   1    9.80    1.30
  13 -15  -1   10.10    1.20
 -13  15   1    9.10    1.10
  13 -16  -1    2.20    0.60
  13 -16  -1    1.00    0.90
 -13  16   1    1.80    0.70
  13 -17  -1   -2.70    1.40
 -13  17   1    0.30    0.50
 -14 -18   1   -0.20    0.30
 -14 -18   1    1.50    0.60
 -14 -17   1    3.40    0.50
 -14 -17   1    3.50    0.70
 -14 -16   1    7.60    1.10
 -14 -16   1    6.40    0.80
 -14 -15   1    0.20    0.50
 -14 -15   1    1.60    0.90
 -14 -14   1   -0.10    0.80
 -14 -14   1   -0.60    0.50
 -14 -13   1    1.20    1.00
 -14 -13   1    1.20    0.70
 -14 -12   1    0.40    1.00
 -14 -12   1   -0.30    0.50
 -14 -11   1   -0.80    1.10
 -14 -11   1    0.90    1.10
 -14 -11   1    1.40    0.80
 -14 -10   1    1.40    0.70
 -14 -10   1    3.40    1.60
 -14 -10   1    1.10    1.10
 -14  -9   1    3.80    1.10
 -14  -9   1    2.20    0.90
 -14  -9   1    3.10    1.20
  14   8  -1    0.20    0.90
 -14  -8   1    0.60    0.70
 -14  -8   1    0.80    1.10
 -14  -8   1    0.20    0.60
  14   7  -1    1.20    1.00
 -14  -7   1    0.70    1.00
 -14  -7   1    0.70    0.50
 -14  -7   1   -0.30    0.80
 -14  -7   1    0.40    0.70
  14   6  -1    0.20    0.90
 -14  -6   1    0.30    0.80
 -14  -6   1    0.10    0.60
 -14  -6   1   -0.10    1.00
 -14  -6   1    0.30    0.50
  14   5  -1   12.10    1.40
 -14  -5   1   10.70    1.30
 -14  -5   1   12.80    1.80
 -14  -5   1   12.20    1.30
  14   4  -1   75.09    3.80
  14   4  -1   70.69    7.00
 -14  -4   1   69.49    3.60
 -14  -4   1   70.59    3.80
 -14  -4   1   76.89    4.20
  14   3  -1    2.80    2.00
  14   3  -1    3.20    1.00
 -14  -3   1    4.20    0.90
 -14  -3   1    4.60    0.90
 -14  -3   1    4.00    1.20
  14   2  -1    6.90    1.20
 -14  -2   1    9.00    1.20
 -14  -2   1   11.40    1.60
 -14  -2   1    8.70    1.50
  14   1  -1   14.30    1.70
  14   1  -1    7.20    2.30
 -14  -1   1    9.70    1.60
 -14  -1   1   13.80    1.40
 -14  -1   1    9.80    1.20
  14   0  -1    7.40    1.30
  14   0  -1    5.00    2.20
 -14   0   1    9.10    1.20
 -14   0   1    9.00    1.20
 -14   0   1    8.30    1.30
 -14   0   1    9.40    1.10
  14  -1  -1   59.79    3.20
  14  -1  -1   51.39    6.40
 -14   1   1   54.09    3.10
 -14   1   1   55.49    3.10
 -14   1   1   55.29    3.30
 -14   1   1   52.59    3.00
  14  -2  -1   22.20    2.00
 -14   2   1   19.50    1.70
 -14   2   1   22.60    2.00
 -14   2   1   23.70    2.10
  14  -3  -1   -1.00    1.00
  14  -3  -1   -0.30    0.90
 -14   3   1    0.70    0.90
 -14   3   1    1.80    0.80
  14  -4  -1   53.19    3.40
  14  -4  -1   62.39    3.30
 -14   4   1   54.49    3.10
 -14   4   1   55.59    3.30
  14  -5  -1    3.60    1.20
  14  -5  -1    1.00    0.90
 -14   5   1    2.60    0.90
 -14   5   1    2.10    0.90
  14  -6  -1   11.20    1.30
  14  -6  -1   11.50    1.50
  14  -6  -1    5.90    2.50
 -14   6   1   11.90    1.40
 -14   6   1    9.10    1.30
  14  -7  -1  100.79    5.00
  14  -7  -1   94.99    4.60
 -14   7   1   95.49    4.70
 -14   7   1   93.09    4.90
  14  -8  -1    3.10    1.00
  14  -8  -1    4.50    1.20
  14  -8  -1   -0.50    2.10
 -14   8   1    3.90    1.30
 -14   8   1    2.60    1.00
  14  -9  -1    3.60    1.20
  14  -9  -1    4.20    0.90
 -14   9   1    3.70    1.00
 -14   9   1    2.10    0.90
  14 -10  -1    4.20    1.10
  14 -10  -1    3.00    0.80
 -14  10   1    3.70    1.10
 -14  10   1    2.50    0.90
  14 -11  -1   55.89    3.20
  14 -11  -1   48.40    2.70
 -14  11   1   59.79    3.30
 -14  11   1   56.29    3.20
  14 -12  -1    3.30    1.00
 -14  12   1    1.60    0.90
 -14  12   1    0.70    0.90
  14 -13  -1    0.50    0.80
 -14  13   1    0.30    0.80
 -14  13   1   -5.50    1.80
  14 -14  -1   25.80    1.90
 -14  14   1   28.50    1.90
  14 -15  -1    2.40    0.70
 -14  15   1    4.50    0.80
  14 -16  -1    1.10    0.40
  14 -16  -1    0.00    0.70
 -14  16   1    1.40    0.70
 -15 -17   1   -0.30    0.30
 -15 -17   1   -0.20    0.50
 -15 -16   1    1.00    0.50
 -15 -16   1    1.40    0.70
 -15 -15   1    1.50    0.90
 -15 -15   1    2.70    0.60
 -15 -14   1   16.60    1.80
 -15 -14   1   13.60    1.20
 -15 -13   1   35.00    2.10
 -15 -13   1   36.10    2.60
 -15 -12   1   11.70    1.60
 -15 -12   1    9.30    1.20
 -15 -11   1   19.70    1.70
 -15 -11   1   21.70    2.30
 -15 -10   1    2.00    0.80
 -15 -10   1    0.90    1.00
 -15 -10   1    0.70    1.00
 -15  -9   1   57.59    3.70
 -15  -9   1   51.09    3.10
 -15  -9   1   51.39    3.00
 -15  -8   1    2.10    1.10
 -15  -8   1    2.60    1.00
 -15  -8   1    2.30    0.80
  15   7  -1    9.40    1.20
 -15  -7   1    6.00    1.40
 -15  -7   1    5.60    1.10
 -15  -7   1    6.20    0.70
 -15  -7   1    5.80    1.00
  15   6  -1   31.50    2.20
 -15  -6   1   31.60    2.40
 -15  -6   1   32.90    2.20
 -15  -6   1   31.60    2.70
 -15  -6   1   30.80    1.80
  15   5  -1    1.00    0.80
 -15  -5   1    1.10    0.60
 -15  -5   1    1.30    0.70
 -15  -5   1    1.60    1.10
  15   4  -1   17.20    1.80
 -15  -4   1   17.20    1.60
 -15  -4   1   15.00    1.50
 -15  -4   1   14.70    2.00
  15   3  -1    0.80    0.90
 -15  -3   1    0.70    0.60
 -15  -3   1    1.00    0.70
 -15  -3   1    1.00    1.10
  15   2  -1   30.60    2.30
 -15  -2   1   28.40    2.00
 -15  -2   1   28.90    2.40
 -15  -2   1   26.30    2.00
  15   1  -1   99.89    4.70
 -15  -1   1   97.19    4.70
 -15  -1   1   93.09    4.90
 -15  -1   1   92.19    4.60
  15   0  -1   -0.20    0.90
 -15   0   1    0.30    0.70
 -15   0   1    0.60    0.80
 -15   0   1    1.10    0.90
  15  -1  -1  160.58    7.10
  15  -1  -1  153.78    7.40
 -15   1   1  161.48    7.10
 -15   1   1  146.49    6.70
 -15   1   1  160.58    7.30
  15  -2  -1   21.70    2.30
  15  -2  -1   27.20    2.10
 -15   2   1   23.60    1.80
 -15   2   1   26.60    2.20
  15  -3  -1   14.00    1.70
  15  -3  -1   14.90    1.80
 -15   3   1   17.20    1.90
 -15   3   1   12.60    1.50
  15  -4  -1    1.30    0.90
  15  -4  -1    0.80    0.90
 -15   4   1   -0.30    0.80
 -15   4   1    1.40    0.90
  15  -5  -1   83.69    4.40
  15  -5  -1   70.19    7.00
  15  -5  -1   85.29    4.20
 -15   5   1   85.19    4.10
 -15   5   1   83.79    4.40
  15  -6  -1    0.80    0.80
  15  -6  -1   -2.30    2.30
 -15   6   1    0.50    1.00
 -15   6   1    1.30    1.20
  15  -7  -1   -0.30    0.80
  15  -7  -1    1.10    1.10
 -15   7   1    1.70    0.90
 -15   7   1    1.10    0.90
  15  -8  -1    0.50    0.80
  15  -8  -1    0.20    0.90
 -15   8   1    0.10    0.80
 -15   8   1    0.10    0.70
  15  -9  -1   42.80    2.80
  15  -9  -1   46.20    2.60
 -15   9   1   43.10    2.70
 -15   9   1   44.10    2.80
  15 -10  -1   -0.10    0.70
  15 -10  -1    1.10    0.90
 -15  10   1    0.20    0.80
 -15  10   1    0.80    0.80
  15 -11  -1   10.30    1.30
 -15  11   1    9.10    1.20
 -15  11   1   10.50    1.30
  15 -12  -1    6.40    1.40
 -15  12   1    8.80    1.10
  15 -13  -1   20.90    1.70
 -15  13   1   19.30    1.70
 -15  13   1   20.70    1.80
  15 -14  -1    2.90    0.70
 -15  14   1    3.60    0.80
  15 -15  -1    6.80    0.80
  15 -15  -1    4.60    0.90
 -15  15   1    5.40    0.80
 -16 -17   1    0.20    0.40
 -16 -17   1   -0.40    0.30
 -16 -16   1    0.30    0.50
 -16 -16   1    0.10    0.30
 -16 -15   1    0.60    0.70
 -16 -14   1    2.10    0.60
 -16 -14   1    1.50    0.70
 -16 -13   1   17.70    2.00
 -16 -13   1   18.30    1.50
 -16 -12   1    3.10    1.00
 -16 -12   1    3.00    0.80
 -16 -11   1    0.90    0.90
 -16 -11   1    1.10    0.60
 -16 -10   1   48.10    2.70
 -16 -10   1   46.60    3.00
  16   9  -1   -3.40    1.10
 -16  -9   1    1.50    0.70
 -16  -9   1   -0.30    0.80
 -16  -9   1    1.20    1.10
  16   8  -1    9.30    1.20
 -16  -8   1    7.40    1.20
 -16  -8   1    6.30    1.30
 -16  -8   1    6.30    1.20
  16   7  -1   14.10    1.60
 -16  -7   1   12.00    1.60
 -16  -7   1   12.20    1.40
 -16  -7   1   10.20    0.90
 -16  -7   1    9.60    1.50
  16   6  -1    2.70    1.00
 -16  -6   1    3.70    0.60
 -16  -6   1    4.10    0.90
 -16  -6   1    3.30    1.00
 -16  -5   1    1.20    1.00
 -16  -5   1    0.80    1.00
 -16  -5   1    2.40    0.80
 -16  -5   1    1.20    0.60
  16   4  -1   56.69    3.30
 -16  -4   1   58.89    3.60
 -16  -4   1   59.19    3.20
 -16  -4   1   61.39    3.10
  16   3  -1    7.10    1.30
 -16  -3   1    9.10    1.60
 -16  -3   1    7.50    1.10
 -16  -3   1    8.00    1.10
  16   2  -1   11.40    1.50
 -16  -2   1   11.40    1.40
 -16  -2   1   10.90    1.60
  16   1  -1    1.90    0.90
 -16  -1   1    1.60    0.80
 -16  -1   1    2.10    0.70
 -16  -1   1    1.10    1.00
  16   0  -1   18.60    1.90
 -16   0   1   21.60    1.90
 -16   0   1   17.40    2.00
 -16   0   1   16.40    1.50
  16  -1  -1   30.20    2.30
 -16   1   1   29.80    2.20
 -16   1   1   26.80    2.30
  16  -2  -1   11.90    1.40
  16  -2  -1   11.40    2.00
 -16   2   1   12.00    1.50
  16  -3  -1    6.90    1.30
  16  -3  -1    8.70    1.50
 -16   3   1    7.90    1.10
 -16   3   1    7.50    1.70
  16  -4  -1   15.40    1.90
  16  -4  -1   10.90    1.40
 -16   4   1   12.40    1.60
 -16   4   1   14.10    1.50
  16  -5  -1   24.70    2.20
  16  -5  -1   19.70    1.90
 -16   5   1   20.20    1.80
 -16   5   1   23.20    2.00
  16  -6  -1    0.30    0.90
  16  -6  -1    2.10    0.80
 -16   6   1    1.90    0.90
 -16   6   1    1.10    0.80
  16  -7  -1   18.80    1.90
  16  -7  -1   20.00    1.80
 -16   7   1   18.10    1.80
 -16   7   1   17.10    1.70
  16  -8  -1   44.80    2.60
  16  -8  -1   45.50    2.90
 -16   8   1   45.70    2.70
 -16   8   1   46.30    2.80
  16  -9  -1   -0.20    0.90
  16  -9  -1   -0.90    0.70
 -16   9   1   -0.70    0.70
 -16   9   1    0.30    0.80
  16 -10  -1    0.60    0.60
  16 -10  -1   -0.20    0.80
 -16  10   1   -0.60    0.70
 -16  10   1   -0.60    0.70
  16 -11  -1   -0.10    0.70
 -16  11   1   -0.30    0.60
 -16  11   1   -0.60    0.70
  16 -12  -1   27.70    1.90
 -16  12   1   31.70    1.90
 -16  12   1   29.30    1.90
  16 -13  -1    0.40    0.60
 -16  13   1   -0.60    0.60
  16 -14  -1   18.40    2.20
  16 -14  -1   18.40    1.20
 -16  14   1   19.90    1.30
 -17 -15   1    0.00    0.50
 -17 -15   1    0.40    0.40
 -17 -14   1    1.40    0.60
 -17 -14   1    1.00    0.50
 -17 -13   1    2.00    0.70
 -17 -13   1    2.70    0.60
 -17 -12   1   -0.10    0.80
 -17 -12   1    0.20    0.50
 -17 -11   1    4.40    0.90
 -17 -11   1    3.00    0.90
 -17 -10   1    2.10    1.00
 -17 -10   1    4.00    0.90
  17   9  -1    2.30    1.00
 -17  -9   1    2.90    0.90
 -17  -9   1    3.80    1.10
 -17  -9   1    4.40    0.80
 -17  -8   1    1.00    0.90
 -17  -8   1    1.70    0.80
 -17  -8   1    0.70    0.70
  17   7  -1   18.00    1.80
 -17  -7   1   20.90    1.60
 -17  -7   1   19.20    2.00
  17   6  -1   22.80    1.80
 -17  -6   1   19.40    1.60
 -17  -6   1   18.30    1.80
 -17  -6   1   20.50    2.10
 -17  -6   1   19.50    1.20
  17   5  -1   -0.60    0.80
 -17  -5   1    0.30    1.00
 -17  -5   1   -0.60    0.50
 -17  -5   1    0.60    0.90
 -17  -5   1    0.30    0.60
  17   4  -1    2.90    1.00
 -17  -4   1    4.40    0.90
 -17  -4   1    2.90    1.10
 -17  -4   1    3.20    0.70
  17   3  -1   30.30    2.30
 -17  -3   1   30.40    2.00
 -17  -3   1   30.90    2.40
 -17  -3   1   28.80    1.90
  17   2  -1    0.00    0.80
 -17  -2   1    0.50    0.60
 -17  -2   1    1.10    0.70
 -17  -2   1    0.40    0.90
  17   1  -1    5.40    1.10
 -17  -1   1    4.50    0.90
 -17  -1   1    5.90    1.20
 -17  -1   1    5.20    0.90
  17   0  -1   -1.00    0.70
 -17   0   1    0.40    0.70
 -17   0   1   -0.20    0.80
  17  -1  -1    0.40    0.90
 -17   1   1    0.20    0.70
  17  -2  -1    3.70    1.30
  17  -2  -1   -1.00    0.80
 -17   2   1    0.90    0.70
  17  -3  -1    2.40    1.00
  17  -3  -1    0.50    0.80
 -17   3   1    1.00    0.80
  17  -4  -1    2.20    1.00
  17  -4  -1    4.20    1.20
 -17   4   1    3.30    0.80
 -17   4   1    2.90    0.90
  17  -5  -1   -0.30    0.90
  17  -5  -1    0.00    0.80
 -17   5   1    0.50    0.70
 -17   5   1    1.00    0.70
  17  -6  -1   14.30    1.60
  17  -6  -1   18.20    1.90
 -17   6   1   16.20    1.70
 -17   6   1   16.60    1.50
  17  -7  -1   -1.40    0.90
  17  -7  -1    1.30    0.80
 -17   7   1    0.70    0.80
 -17   7   1    0.90    0.70
  17  -8  -1    1.50    0.90
  17  -8  -1    0.60    0.70
 -17   8   1    1.20    0.80
 -17   8   1    0.50    0.60
  17  -9  -1    0.90    0.60
  17  -9  -1    1.80    0.90
 -17   9   1    1.70    0.70
 -17   9   1    2.00    0.80
  17 -10  -1    0.60    0.70
 -17  10   1    0.50    0.60
 -17  10   1    0.50    0.60
  17 -11  -1   20.20    1.60
 -17  11   1   21.70    1.50
 -17  11   1   21.30    1.50
  17 -12  -1    1.10    0.70
 -17  12   1    0.50    0.50
  17 -13  -1    0.00    0.40
 -17  13   1   -0.20    0.50
 -18 -14   1    0.70    0.50
 -18 -14   1    1.30    0.40
 -18 -13   1    7.90    0.80
 -18 -13   1   10.20    1.20
 -18 -12   1    2.20    0.60
 -18 -12   1    2.90    0.70
 -18 -11   1   17.90    1.30
 -18 -11   1   18.20    1.60
 -18 -10   1    6.90    0.90
 -18 -10   1    7.30    1.10
  18   9  -1   -2.90    1.00
 -18  -9   1    0.50    0.70
 -18  -9   1    1.10    0.90
  18   8  -1    1.70    0.90
 -18  -8   1    6.80    1.00
 -18  -8   1    3.40    0.90
 -18  -8   1    4.30    0.80
  18   7  -1    1.20    0.80
 -18  -7   1    1.10    0.90
 -18  -7   1    1.40    0.80
 -18  -7   1    1.50    0.60
  18   6  -1    2.40    0.90
 -18  -6   1    2.80    0.70
 -18  -6   1    1.20    0.90
  18   5  -1    4.80    1.00
 -18  -5   1    3.80    1.00
 -18  -5   1    7.50    1.00
 -18  -5   1    4.40    0.70
 -18  -5   1    4.30    1.00
  18   4  -1   18.50    1.80
 -18  -4   1   16.80    1.90
 -18  -4   1   15.40    1.40
 -18  -4   1   18.70    1.30
 -18  -4   1   19.20    1.90
  18   3  -1    0.40    0.80
 -18  -3   1    0.00    0.80
 -18  -3   1   -0.20    0.50
 -18  -3   1   -0.80    0.50
  18   2  -1    9.30    1.20
 -18  -2   1    7.90    1.20
 -18  -2   1    8.00    1.00
 -18  -2   1    7.50    1.00
  18   1  -1    6.50    1.10
 -18  -1   1    6.40    1.00
 -18  -1   1    7.00    0.90
  18   0  -1    8.80    1.20
 -18   0   1   10.70    1.40
  18  -1  -1   -0.40    0.80
 -18   1   1   -0.10    0.60
  18  -2  -1   -1.90    1.10
  18  -2  -1    0.40    0.80
 -18   2   1    0.90    0.70
  18  -3  -1    0.70    1.20
  18  -3  -1    2.10    0.90
 -18   3   1    2.10    0.80
  18  -4  -1    1.40    1.00
  18  -4  -1    0.30    0.80
 -18   4   1    0.20    0.70
  18  -5  -1    1.40    0.90
  18  -5  -1   -0.10    0.70
 -18   5   1   -1.60    0.90
 -18   5   1    0.60    0.70
  18  -6  -1   -0.30    0.70
 -18   6   1    0.50    0.80
 -18   6   1   -1.20    0.60
  18  -7  -1   14.80    1.50
  18  -7  -1   14.40    1.40
 -18   7   1   14.90    1.50
 -18   7   1   12.00    1.20
  18  -8  -1    3.30    0.80
 -18   8   1    5.00    0.90
 -18   8   1    3.30    0.70
  18  -9  -1    5.10    0.80
 -18   9   1    2.80    0.60
 -18   9   1    3.50    0.80
 -18  10   1    1.90    0.60
 -18  10   1    2.20    0.50
  18 -11  -1    0.30    0.50
 -19 -12   1   10.50    0.80
 -19 -12   1   11.50    1.00
 -19 -11   1   -1.00    0.40
 -19 -11   1   -0.10    0.40
 -19 -10   1    0.00    0.50
 -19 -10   1   -0.20    0.40
 -19  -9   1    5.80    0.90
 -19  -9   1    5.40    0.70
  19   8  -1   -1.20    0.70
 -19  -8   1    1.40    0.70
 -19  -8   1    1.10    0.50
  19   7  -1    0.10    0.70
 -19  -7   1    0.70    0.50
 -19  -7   1    1.50    0.90
  19   6  -1    3.70    0.90
 -19  -6   1    5.10    1.00
 -19  -6   1    5.10    0.70
 -19  -6   1    4.20    1.50
  19   5  -1    5.50    0.90
 -19  -5   1    5.60    0.90
 -19  -5   1    4.60    0.70
 -19  -5   1    4.60    1.00
  19   4  -1   -0.80    0.70
 -19  -4   1    0.10    0.50
 -19  -4   1    0.40    0.70
 -19  -4   1    0.70    0.80
 -19  -4   1    0.40    0.50
  19   3  -1   -1.20    1.20
 -19  -3   1    1.00    0.90
 -19  -3   1   -0.50    0.50
  19   2  -1    0.30    0.70
 -19  -2   1   -0.40    0.50
 -19  -2   1    0.50    1.40
  19   1  -1    1.50    0.80
 -19  -1   1    1.80    0.60
  19   0  -1    0.70    0.80
 -19   0   1    2.00    0.70
  19  -1  -1    2.90    0.90
 -19   1   1    2.60    0.70
  19  -2  -1   -0.50    0.70
 -19   2   1    1.10    0.70
  19  -3  -1    1.20    1.10
  19  -3  -1   -1.90    0.80
 -19   3   1    0.60    0.90
  19  -4  -1    1.20    0.90
  19  -4  -1    2.70    0.80
 -19   4   1    3.70    0.80
  19  -5  -1   11.60    1.30
  19  -5  -1    9.20    1.40
 -19   5   1    9.90    1.20
  19  -6  -1    1.50    0.70
 -19   6   1    1.50    0.70
  19  -7  -1    1.90    0.70
  19  -7  -1    3.30    0.80
 -19   7   1    3.70    0.70
 -19   8   1    0.10    0.50
  19  -9  -1    0.30    0.50
 -19   9   1   -0.10    0.50
 -20 -10   1    0.80    0.50
 -20 -10   1    0.20    0.30
 -20  -9   1    3.10    0.50
 -20  -8   1   -0.20    0.50
 -20  -8   1    0.30    0.40
  20   7  -1   -1.00    0.70
 -20  -7   1    0.40    0.40
 -20  -7   1    0.70    0.60
  20   6  -1    0.20    0.60
 -20  -6   1    0.40    0.40
  20   5  -1    7.70    0.90
 -20  -5   1    6.40    0.70
 -20  -5   1    6.40    0.90
  20   4  -1   21.70    1.60
 -20  -4   1   19.70    2.00
  20   3  -1    3.20    0.80
 -20  -3   1    2.30    0.80
 -20  -3   1    2.80    0.50
  20   2  -1    0.30    0.70
 -20  -2   1    0.80    0.70
 -20  -2   1    0.60    0.50
  20   1  -1    3.20    0.80
 -20  -1   1    4.20    0.70
 -20  -1   1    4.60    1.00
  20   0  -1    0.30    0.70
 -20   0   1    1.30    0.80
 -20   0   1    0.60    0.50
  20  -1  -1    1.20    0.70
 -20   1   1    0.70    0.60
  20  -2  -1    1.40    0.70
 -20   2   1    1.50    0.60
  20  -3  -1   13.00    1.40
 -20   3   1   13.10    1.20
  20  -4  -1    0.60    0.60
 -20   4   1    1.30    0.60
  20  -5  -1    1.30    0.60
 -20   5   1    1.30    0.60
  20  -6  -1    0.60    0.50
 -20   6   1    1.20    0.50
 -20   7   1    0.10    0.40
  21   5  -1    1.70    0.60
  21   4  -1    0.10    0.50
  21   3  -1    2.80    0.70
 -21  -2   1    7.60    1.00
  21   1  -1   -0.10    0.60
 -21  -1   1   -0.60    0.50
 -21  -1   1    0.20    0.30
  21   0  -1    1.30    0.60
 -21   0   1    0.80    0.60
  21  -1  -1    0.00    0.60
 -21   1   1    0.20    0.50
 -21   1   1    0.70    0.40
  21  -2  -1    2.30    0.70
 -21   2   1    1.70    0.40
 -21   2   1    1.00    0.60
  21  -3  -1    0.90    0.50
 -21   3   1    0.80    0.40
 -21   3   1   -0.40    0.50
  21  -4  -1    3.70    0.50
 -21   4   1    3.00    0.50
 -21   4   1    2.30    0.60
 -22   3  -2    3.10    0.50
  22  -3   2    3.80    0.60
 -22   2  -2   -0.20    0.30
  22  -2   2   -0.10    0.50
 -22   1  -2    2.00    0.40
  22  -1   2    2.10    0.60
 -22   0  -2    5.90    0.70
  22   0   2    4.60    0.70
 -22  -1  -2    0.00    0.30
  22   1   2   -0.10    0.50
  22   2   2    1.00    0.60
  22   3   2   27.50    1.60
  22   4   2   14.70    1.20
  22   5   2    1.50    0.90
 -21   6  -2    2.90    0.60
 -21   5  -2   16.90    1.50
  21  -5   2   14.70    1.20
 -21   4  -2   13.30    1.20
  21  -4   2   14.70    1.20
 -21   3  -2    3.30    0.60
  21  -3   2    3.60    0.80
 -21   2  -2    1.80    0.60
  21  -2   2    1.90    0.70
 -21   1  -2   -0.20    0.50
  21  -1   2    0.00    0.60
 -21   0  -2    5.00    1.30
 -21   0  -2    3.60    0.60
  21   0   2    2.90    0.80
 -21  -1  -2    1.20    0.70
 -21  -1  -2    1.60    0.50
  21   1   2    1.40    0.70
 -21  -2  -2    0.70    0.50
 -21  -2  -2   -1.20    0.70
  21   2   2    0.80    0.70
 -21  -3  -2   13.20    0.90
  21   3   2   10.60    1.30
 -21  -4  -2    6.00    0.80
  21   4   2    7.20    0.90
 -21  -5  -2    5.00    0.60
  21   5   2    4.80    0.80
 -21  -6  -2   18.00    1.10
  21   6   2   22.20    1.40
 -21  -7  -2    2.90    0.50
 -21  -7  -2    5.20    0.80
  21   7   2    2.50    0.70
 -21  -8  -2   16.30    1.00
 -21  -9  -2    3.90    0.50
 -21  -9  -2    6.20    0.80
 -21 -10  -2    0.30    0.40
 -21 -10  -2    1.00    0.40
 -20   9  -2   25.40    1.40
  20  -9   2   19.90    1.40
  20  -8   2    4.60    0.70
 -20   7  -2    2.20    0.60
  20  -7   2    3.90    0.60
  20  -7   2    1.20    0.60
 -20   6  -2   20.40    1.40
  20  -6   2   20.00    1.40
  20  -6   2   18.10    1.50
 -20   5  -2    0.10    0.50
  20  -5   2    1.30    0.80
  20  -5   2    0.10    0.60
 -20   4  -2    2.50    0.70
  20  -4   2    1.10    0.70
 -20   3  -2    3.20    0.80
  20  -3   2    4.10    0.80
 -20   2  -2   -0.10    0.60
  20  -2   2   -0.40    0.70
  20  -1   2    3.80    1.70
 -20   0  -2    0.50    0.60
  20   0   2   -0.10    0.80
 -20  -1  -2    0.80    0.50
  20   1   2    1.00    0.90
 -20  -2  -2    1.70    1.00
 -20  -2  -2   -0.20    0.70
 -20  -2  -2    0.60    0.70
 -20  -3  -2    0.90    0.50
 -20  -3  -2    1.90    0.80
 -20  -3  -2    0.90    0.50
 -20  -3  -2    0.90    0.80
  20   3   2    1.90    0.80
 -20  -4  -2   14.10    1.10
 -20  -4  -2   13.00    1.50
 -20  -4  -2   15.30    1.10
  20   4   2   17.30    1.60
 -20  -5  -2    1.50    0.80
 -20  -5  -2    2.70    0.50
 -20  -5  -2    3.80    0.60
  20   5   2    3.90    0.80
 -20  -6  -2    2.90    0.60
  20   6   2    2.80    0.80
 -20  -7  -2    1.00    0.60
 -20  -7  -2    0.40    0.50
  20   7   2    0.40    0.60
 -20  -8  -2   15.70    1.40
 -20  -8  -2   16.50    1.20
  20   8   2   12.30    1.30
 -20  -9  -2    5.00    0.70
 -20  -9  -2    3.10    0.70
 -20 -10  -2    3.10    0.60
 -20 -10  -2    2.40    0.70
 -20 -11  -2   17.90    1.20
 -20 -11  -2   21.10    1.90
 -20 -12  -2    8.30    0.70
 -20 -12  -2    7.50    0.90
  19 -11   2   13.30    1.10
 -19  10  -2    2.60    0.60
 -19  10  -2    1.60    0.70
  19 -10   2    2.10    0.60
 -19   9  -2    4.40    0.60
 -19   9  -2    4.90    0.70
  19  -9   2    4.70    0.80
 -19   8  -2    7.30    1.00
 -19   8  -2    7.10    0.90
  19  -8   2    6.70    0.90
  19  -8   2   11.70    1.30
 -19   7  -2    4.90    0.80
 -19   7  -2    6.20    0.80
  19  -7   2    7.00    0.90
  19  -7   2    6.60    0.90
 -19   6  -2   -0.20    0.60
 -19   6  -2    0.70    0.60
  19  -6   2    0.50    0.70
  19  -6   2   -0.10    0.90
 -19   5  -2   41.70    2.40
 -19   5  -2   37.90    2.50
  19  -5   2   43.20    2.40
  19  -5   2   39.10    2.40
 -19   4  -2   10.20    1.30
  19  -4   2    6.80    1.00
  19  -4   2    4.30    1.10
 -19   3  -2    0.30    0.60
  19  -3   2    0.50    0.80
  19  -3   2   -2.70    0.90
 -19   2  -2    1.10    0.70
  19  -2   2    2.40    0.80
  19  -2   2   -3.10    1.10
 -19   1  -2    1.30    0.70
  19  -1   2    1.30    0.80
 -19   0  -2    1.40    0.80
  19   0   2    1.00    0.80
 -19  -1  -2   -0.20    0.60
 -19  -1  -2    0.30    0.60
  19   1   2    0.90    0.80
 -19  -2  -2    0.20    0.60
 -19  -2  -2    1.30    0.80
 -19  -2  -2    1.20    0.80
  19   2   2    1.00    0.80
 -19  -3  -2   -0.50    0.50
 -19  -3  -2    0.60    0.70
 -19  -3  -2    0.30    0.50
  19   3   2   -0.10    0.70
 -19  -4  -2   -0.40    0.90
 -19  -4  -2    0.20    0.70
 -19  -4  -2    0.30    0.50
  19   4   2   -0.70    0.70
 -19  -5  -2    0.00    0.50
 -19  -5  -2   -0.50    0.80
 -19  -5  -2    0.60    0.80
 -19  -5  -2    0.40    0.50
  19   5   2    0.00    0.70
 -19  -6  -2    1.50    0.70
 -19  -6  -2    1.70    0.80
 -19  -6  -2    1.90    0.40
 -19  -7  -2    1.10    0.80
 -19  -7  -2    1.40    0.60
  19   7   2    2.00    0.70
 -19  -8  -2   30.60    2.20
 -19  -8  -2   28.60    2.00
  19   8   2   28.70    2.00
 -19  -9  -2    0.70    0.90
 -19  -9  -2    0.20    0.50
  19   9   2    2.80    1.00
 -19 -10  -2    2.10    0.60
 -19 -10  -2    2.20    0.90
 -19 -11  -2   12.10    1.40
 -19 -11  -2   12.00    1.00
 -19 -12  -2    0.20    0.60
 -19 -12  -2    0.00    0.40
 -19 -13  -2    0.70    0.90
 -19 -14  -2    5.00    0.60
 -19 -14  -2    4.30    0.60
 -18  12  -2   40.70    2.00
  18 -12   2   40.10    2.10
 -18  11  -2    1.20    0.60
 -18  11  -2    0.90    0.60
  18 -11   2    0.30    0.60
 -18  10  -2    3.20    0.70
 -18  10  -2    1.10    0.90
  18 -10   2    3.00    0.80
 -18   9  -2   47.60    2.50
 -18   9  -2   45.40    2.60
  18  -9   2   49.70    2.50
  18  -9   2   48.70    2.70
 -18   8  -2   -0.20    0.70
 -18   8  -2    0.30    0.70
  18  -8   2    0.30    0.70
  18  -8   2   -0.10    0.80
 -18   7  -2    5.10    0.90
  18  -7   2    4.10    0.80
 -18   6  -2   10.00    1.30
 -18   6  -2   11.90    1.40
  18  -6   2    7.70    1.30
  18  -6   2   12.70    1.50
 -18   5  -2    3.20    0.90
 -18   5  -2    2.80    0.80
  18  -5   2    1.90    0.80
  18  -5   2    4.50    1.10
 -18   4  -2    8.50    1.00
 -18   4  -2    8.20    1.20
  18  -4   2    8.50    1.20
  18  -4   2    9.00    1.20
 -18   3  -2   16.10    1.70
 -18   3  -2   12.20    1.40
  18  -3   2   12.50    1.50
  18  -3   2   13.60    1.70
 -18   2  -2    0.90    0.80
  18  -2   2   -2.20    1.00
  18  -2   2    0.10    0.80
 -18   1  -2    0.30    0.60
  18  -1   2   -0.20    0.70
  18  -1   2   -2.60    1.00
 -18   0  -2   -0.30    0.60
 -18   0  -2    1.80    0.90
  18   0   2    0.20    0.80
 -18  -1  -2    0.00    0.80
 -18  -1  -2    1.80    0.70
 -18  -1  -2   -0.10    0.60
  18   1   2   -0.20    0.80
 -18  -2  -2    1.40    0.70
 -18  -2  -2    3.30    0.70
 -18  -2  -2    2.10    0.90
  18   2   2    2.20    0.90
 -18  -3  -2   43.80    2.40
 -18  -3  -2   43.90    2.80
 -18  -3  -2   39.50    2.40
  18   3   2   40.90    2.60
 -18  -4  -2    0.40    0.70
 -18  -4  -2    1.10    0.70
 -18  -4  -2    0.70    0.90
  18   4   2    1.30    0.90
 -18  -5  -2   14.60    1.70
 -18  -5  -2   14.10    1.40
 -18  -5  -2   14.50    1.80
 -18  -5  -2   16.70    1.40
  18   5   2   16.10    1.60
 -18  -6  -2    3.70    0.60
 -18  -6  -2    1.60    1.00
 -18  -6  -2    0.50    0.90
 -18  -6  -2    3.40    0.80
  18   6   2    3.60    1.00
 -18  -7  -2    0.70    0.40
 -18  -7  -2    0.70    0.80
 -18  -7  -2    0.60    0.60
  18   7   2    1.20    0.70
 -18  -8  -2    3.80    1.10
 -18  -8  -2    2.50    0.80
 -18  -9  -2    0.00    0.60
 -18  -9  -2    0.10    0.90
  18   9   2   -1.60    0.70
 -18 -10  -2   28.10    1.80
 -18 -10  -2   28.20    2.20
 -18 -11  -2   15.90    1.50
 -18 -11  -2   11.90    2.20
 -18 -12  -2   15.70    1.60
 -18 -12  -2   14.70    1.20
 -18 -13  -2    7.70    1.00
 -18 -14  -2    0.40    0.40
 -18 -14  -2    0.10    0.60
 -18 -15  -2   -0.20    0.50
 -18 -15  -2    0.70    0.40
  17 -14   2    9.00    0.80
 -17  13  -2    2.30    0.70
  17 -13   2    0.60    0.60
 -17  12  -2   21.60    1.90
 -17  12  -2   22.60    1.60
  17 -12   2   21.80    1.60
 -17  11  -2   26.10    1.80
 -17  11  -2   24.40    2.10
  17 -11   2   27.10    1.90
 -17  10  -2   15.40    1.70
 -17  10  -2   15.30    1.50
  17 -10   2   15.90    1.70
 -17   9  -2    1.20    0.70
 -17   9  -2    2.70    0.80
  17  -9   2    1.00    0.90
  17  -9   2    1.40    0.70
 -17   8  -2    1.70    0.90
 -17   8  -2    1.60    0.70
  17  -8   2    0.50    0.80
  17  -8   2   -0.60    0.80
 -17   7  -2    2.40    0.90
 -17   7  -2    4.30    0.90
  17  -7   2    4.10    1.00
  17  -7   2    2.90    0.80
 -17   6  -2    0.80    0.80
 -17   6  -2    0.30    0.90
  17  -6   2    0.00    0.80
  17  -6   2    0.10    0.90
 -17   5  -2    4.00    0.90
 -17   5  -2    3.10    0.90
  17  -5   2    1.10    0.90
  17  -5   2    2.70    1.00
 -17   4  -2    4.50    0.90
 -17   4  -2    1.90    0.80
  17  -4   2    5.60    1.10
  17  -4   2    4.00    1.00
 -17   3  -2   -1.40    0.70
 -17   3  -2    0.80    0.80
  17  -3   2    1.60    1.00
  17  -3   2    0.90    0.90
 -17   2  -2    2.70    0.80
  17  -2   2    2.70    1.70
  17  -2   2    4.30    1.10
 -17   1  -2   -0.10    0.70
 -17   1  -2   -1.90    1.00
 -17   1  -2    0.00    0.60
  17  -1   2    2.60    1.20
  17  -1   2   -0.90    0.80
 -17   0  -2   -0.10    0.80
 -17   0  -2    0.40    0.70
 -17   0  -2   -0.40    0.80
  17   0   2    0.80    0.90
 -17  -1  -2    5.90    1.20
 -17  -1  -2    6.80    1.10
 -17  -1  -2    7.90    1.20
  17   1   2    7.50    1.20
 -17  -2  -2    4.00    0.80
 -17  -2  -2    3.90    0.80
 -17  -2  -2    4.00    1.10
  17   2   2    4.50    1.00
 -17  -3  -2   25.10    1.90
 -17  -3  -2   23.80    2.20
 -17  -3  -2   27.70    1.90
  17   3   2   25.80    2.10
 -17  -4  -2    0.00    0.80
 -17  -4  -2   -0.10    0.60
 -17  -5  -2   10.30    1.40
 -17  -5  -2    9.70    1.10
 -17  -5  -2   12.70    2.30
 -17  -5  -2   10.10    1.30
  17   5   2    9.90    1.30
 -17  -6  -2    2.80    0.70
 -17  -6  -2    2.20    0.80
 -17  -6  -2    2.10    1.10
 -17  -6  -2   -0.30    0.90
  17   6   2    1.60    0.80
 -17  -7  -2    7.20    1.10
 -17  -7  -2    5.10    1.40
 -17  -7  -2   10.20    1.40
 -17  -7  -2    6.10    0.70
  17   7   2    4.60    1.00
 -17  -8  -2   38.50    2.40
 -17  -8  -2   38.70    2.80
  17   8   2   35.20    2.40
 -17  -9  -2    6.10    1.00
 -17  -9  -2    5.10    1.20
  17   9   2    7.80    1.10
 -17 -10  -2    1.30    0.70
 -17 -10  -2    2.20    1.00
 -17 -11  -2    0.60    0.90
 -17 -11  -2   -0.30    0.60
 -17 -12  -2    1.70    0.90
 -17 -12  -2    2.00    0.70
 -17 -13  -2    4.30    1.00
 -17 -13  -2    4.80    0.80
 -17 -14  -2    0.20    0.70
 -17 -14  -2    1.00    0.50
 -17 -15  -2    0.40    0.40
 -17 -15  -2   -0.40    0.60
 -17 -16  -2   -0.10    0.30
 -17 -16  -2    1.30    0.60
 -16  15  -2    1.60    0.60
  16 -15   2    0.40    0.40
 -16  14  -2    0.10    0.60
  16 -14   2   -0.40    0.50
 -16  13  -2   20.80    1.60
  16 -13   2   21.10    1.60
 -16  12  -2   61.19    3.20
 -16  12  -2   58.99    3.10
  16 -12   2   57.29    3.10
 -16  11  -2    1.10    0.90
 -16  11  -2    0.90    0.80
  16 -11   2    0.70    0.80
 -16  10  -2   18.30    1.70
 -16  10  -2   24.40    2.80
  16 -10   2   17.50    1.70
  16 -10   2   15.50    1.40
 -16   9  -2    0.50    0.80
 -16   9  -2    1.50    0.80
  16  -9   2    0.60    0.90
  16  -9   2    1.30    0.80
 -16   8  -2    3.20    0.90
 -16   8  -2    2.70    0.90
  16  -8   2    1.20    1.00
  16  -8   2    2.50    0.90
 -16   7  -2    1.60    0.90
 -16   7  -2    0.70    0.80
  16  -7   2    1.20    1.00
  16  -7   2    1.30    0.90
 -16   6  -2    0.60    0.80
 -16   6  -2    0.40    0.80
  16  -6   2    1.60    0.90
  16  -6   2   -0.50    0.80
 -16   5  -2   -0.50    0.80
 -16   5  -2   -0.70    0.70
  16  -5   2   -0.40    0.90
  16  -5   2   -1.30    0.70
 -16   4  -2    4.80    1.10
 -16   4  -2    4.70    1.00
  16  -4   2    3.70    1.10
  16  -4   2    0.70    2.20
  16  -4   2    5.40    1.20
 -16   3  -2   16.90    1.70
 -16   3  -2   16.50    1.90
  16  -3   2   21.70    2.10
  16  -3   2   17.40    1.90
 -16   2  -2   15.70    1.80
 -16   2  -2   14.50    1.40
 -16   2  -2   14.50    1.70
  16  -2   2   19.90    2.00
  16  -2   2   13.80    1.60
 -16   1  -2   -1.50    0.70
 -16   1  -2    1.60    1.00
 -16   1  -2    2.20    0.70
 -16   1  -2    0.80    0.80
  16  -1   2    4.80    1.00
  16  -1   2    1.40    0.90
 -16   0  -2   13.00    1.60
 -16   0  -2   17.70    1.40
 -16   0  -2   13.60    1.90
 -16   0  -2   15.50    1.70
  16   0   2   14.80    1.80
 -16  -1  -2   13.80    1.90
 -16  -1  -2   11.50    1.30
 -16  -1  -2   12.90    1.60
  16   1   2   14.80    1.80
 -16  -2  -2    7.40    1.10
 -16  -2  -2    7.00    1.10
 -16  -2  -2    8.00    1.60
  16   2   2    7.70    1.20
 -16  -3  -2    6.60    1.30
 -16  -3  -2    6.10    1.00
 -16  -3  -2    8.10    1.20
  16   3   2    6.10    1.10
 -16  -4  -2    0.40    0.70
 -16  -4  -2   -0.80    0.80
 -16  -4  -2   -0.50    0.60
  16   4   2    0.70    0.80
 -16  -5  -2    0.50    0.60
 -16  -5  -2    0.70    0.70
 -16  -5  -2    0.90    1.00
  16   5   2    2.70    0.90
 -16  -6  -2    2.00    1.00
 -16  -6  -2    0.90    0.60
 -16  -6  -2    0.80    1.00
 -16  -6  -2    1.20    0.80
  16   6   2    2.00    0.80
 -16  -7  -2   10.10    1.50
 -16  -7  -2   10.00    1.50
 -16  -7  -2   10.50    1.30
 -16  -7  -2   11.60    1.10
  16   7   2   12.60    1.50
 -16  -8  -2   35.00    1.80
 -16  -8  -2   45.50    4.00
 -16  -8  -2   37.00    2.80
  16   8   2   33.80    2.30
 -16  -9  -2    6.90    1.00
 -16  -9  -2    8.20    1.50
  16   9   2    9.60    1.20
 -16 -10  -2  102.49    5.30
 -16 -10  -2  101.29    4.90
 -16 -11  -2    0.10    0.90
 -16 -11  -2    0.20    0.70
 -16 -12  -2    4.20    1.20
 -16 -12  -2    3.10    0.90
 -16 -13  -2   26.00    2.20
 -16 -13  -2   25.20    1.70
 -16 -14  -2    3.10    0.80
 -16 -14  -2    3.50    1.40
 -16 -15  -2    0.50    0.80
 -16 -15  -2    0.20    0.40
 -16 -16  -2   -0.60    0.40
 -16 -16  -2    0.20    0.80
 -16 -17  -2    8.00    0.70
 -16 -17  -2   10.60    1.10
 -15  16  -2    3.40    0.70
  15 -16   2    0.70    0.40
 -15  15  -2    1.80    0.70
  15 -15   2    1.00    0.60
  15 -15   2   -2.60    1.80
 -15  14  -2    0.60    0.70
  15 -14   2    0.90    0.70
 -15  12  -2   31.40    2.40
 -15  12  -2   38.40    2.40
  15 -12   2   37.00    2.40
 -15  11  -2    4.80    1.10
 -15  11  -2    3.50    1.60
  15 -11   2    6.30    1.20
 -15  10  -2   17.50    1.90
 -15  10  -2   22.40    2.00
  15 -10   2   19.60    1.90
  15 -10   2   16.30    1.60
 -15   9  -2   34.00    2.40
 -15   9  -2   33.40    2.40
  15  -9   2   30.80    2.20
  15  -9   2   32.10    2.40
 -15   8  -2    0.60    0.90
 -15   8  -2   -1.00    1.30
  15  -8   2    0.60    0.90
  15  -8   2    0.10    0.80
 -15   7  -2   -1.10    0.70
 -15   7  -2   -0.50    0.80
  15  -7   2    1.10    2.10
  15  -7   2    3.70    1.20
  15  -7   2    0.30    0.80
 -15   6  -2   15.00    1.80
 -15   6  -2   13.70    1.70
  15  -6   2    7.60    2.50
  15  -6   2   11.70    1.40
  15  -6   2   18.30    2.00
 -15   5  -2    1.60    0.90
 -15   5  -2    1.30    0.80
  15  -5   2    1.30    0.90
  15  -5   2   -1.00    1.90
  15  -5   2    0.20    0.90
 -15   4  -2    3.50    1.20
 -15   4  -2    3.50    1.00
  15  -4   2    2.60    1.10
  15  -4   2    2.60    1.00
 -15   3  -2    0.10    0.80
 -15   3  -2    0.20    0.80
  15  -3   2    0.70    0.90
  15  -3   2    0.20    0.80
 -15   2  -2   20.70    2.10
 -15   2  -2   21.50    1.90
  15  -2   2   25.80    2.30
  15  -2   2   22.80    2.00
 -15   1  -2    4.60    0.90
 -15   1  -2    7.00    1.20
  15  -1   2    3.00    2.10
  15  -1   2    6.10    1.20
 -15   0  -2   91.89    4.60
 -15   0  -2   96.29    4.70
 -15   0  -2   94.39    4.90
  15   0   2   98.49    8.00
  15   0   2   93.99    4.60
 -15  -1  -2   81.29    4.40
 -15  -1  -2   80.79    4.00
 -15  -1  -2   83.59    4.10
  15   1   2   72.39    7.20
  15   1   2   81.39    4.10
 -15  -2  -2    4.20    1.00
 -15  -2  -2    5.10    1.30
 -15  -2  -2    4.70    0.90
  15   2   2    4.60    1.10
 -15  -3  -2    1.70    0.80
 -15  -3  -2    2.40    0.90
 -15  -3  -2    1.80    1.10
  15   3   2    1.90    0.80
 -15  -4  -2   17.80    1.60
 -15  -4  -2   16.30    2.10
  15   4   2   14.00    1.60
 -15  -5  -2    0.60    0.70
 -15  -5  -2   -0.30    1.00
  15   5   2    0.40    0.70
 -15  -6  -2   21.50    1.60
 -15  -6  -2   22.10    2.20
 -15  -6  -2   19.30    1.80
 -15  -6  -2   24.00    2.40
  15   6   2   20.60    1.90
 -15  -7  -2   10.10    1.00
 -15  -7  -2    8.20    1.20
 -15  -7  -2    9.50    1.40
 -15  -7  -2    9.80    1.60
  15   7   2    7.70    1.20
 -15  -8  -2   10.50    1.30
 -15  -8  -2    9.20    1.60
 -15  -8  -2   17.10    2.10
 -15  -8  -2   12.70    1.00
  15   8   2   11.40    1.30
 -15  -9  -2   13.80    1.40
 -15  -9  -2   14.30    1.80
  15   9   2   11.80    1.40
 -15 -10  -2    2.60    0.80
 -15 -10  -2    2.60    1.30
 -15 -11  -2    5.30    1.00
 -15 -11  -2    6.30    1.40
 -15 -12  -2    0.80    1.00
 -15 -12  -2    2.40    1.60
 -15 -12  -2    0.60    0.70
 -15 -13  -2    4.30    0.90
 -15 -13  -2    3.30    1.10
 -15 -14  -2    1.50    1.00
 -15 -14  -2    0.90    0.60
 -15 -15  -2    0.70    0.70
 -15 -15  -2    0.20    0.80
 -15 -16  -2    1.60    0.90
 -15 -16  -2    2.00    0.60
 -15 -17  -2    0.30    0.40
 -15 -17  -2    0.40    0.70
 -15 -18  -2    5.90    0.80
 -14  17  -2    1.30    0.60
 -14  16  -2    4.80    0.80
  14 -16   2    2.80    1.50
  14 -16   2    4.10    0.60
 -14  15  -2    0.50    0.70
  14 -15   2   -0.30    0.80
  14 -15   2   -0.40    0.60
 -14  14  -2    1.10    0.90
  14 -14   2    0.90    0.90
 -14  13  -2   -0.90    0.70
  14 -13   2   -1.20    1.40
  14 -13   2    0.00    0.90
 -14  12  -2    8.40    1.30
 -14  12  -2    7.80    1.30
  14 -12   2    9.10    1.20
  14 -12   2    4.80    2.50
 -14  11  -2   18.60    2.10
 -14  11  -2   19.70    1.90
  14 -11   2   14.30    1.40
  14 -11   2   20.60    1.90
  14 -11   2   20.70    2.70
 -14  10  -2    6.20    1.10
 -14  10  -2    5.20    1.10
  14 -10   2    2.30    1.50
  14 -10   2    5.70    1.20
  14 -10   2    6.50    1.00
 -14   9  -2   -1.00    0.70
 -14   9  -2    1.40    1.00
  14  -9   2    0.90    0.90
  14  -9   2    0.60    0.80
  14  -9   2   -2.60    1.70
 -14   8  -2    0.60    0.80
 -14   8  -2    1.60    0.90
  14  -8   2    1.30    1.00
  14  -8   2    0.50    0.80
  14  -8   2    2.30    1.60
  14  -8   2    0.60    1.90
 -14   7  -2    0.80    0.90
 -14   7  -2    2.30    0.90
  14  -7   2    1.70    0.90
  14  -7   2    0.10    1.70
  14  -7   2   -1.80    1.50
  14  -7   2    2.90    1.10
 -14   6  -2    0.90    0.80
 -14   6  -2    1.10    0.90
  14  -6   2    0.30    0.90
  14  -6   2   -1.60    1.70
  14  -6   2    0.50    0.90
 -14   5  -2   -0.50    0.80
 -14   5  -2    0.90    1.00
  14  -5   2    1.00    0.90
  14  -5   2    0.40    1.90
  14  -5   2    1.30    0.90
 -14   4  -2    0.50    0.80
  14  -4   2    0.50    1.00
  14  -4   2    0.10    0.80
 -14   3  -2  107.09    5.20
 -14   3  -2  105.49    5.20
  14  -3   2  106.19    5.20
  14  -3   2   98.59    8.00
  14  -3   2  109.49    5.00
 -14   2  -2  475.05   19.70
 -14   2  -2  452.75   18.80
  14  -2   2  473.35   22.30
  14  -2   2  448.36   19.10
 -14   1  -2   17.40    1.50
 -14   1  -2   15.80    1.60
 -14   1  -2   19.40    1.70
 -14   1  -2   16.50    1.90
  14  -1   2   16.70    1.90
  14  -1   2   15.90    2.00
 -14   0  -2  496.05   20.90
 -14   0  -2  474.55   20.70
 -14   0  -2  534.85   21.00
 -14   0  -2  519.65   21.20
  14   0   2  513.85   20.90
  14   0   2  543.55   24.60
 -14  -1  -2   35.80    2.40
 -14  -1  -2   35.80    2.70
 -14  -1  -2   33.00    2.20
  14   1   2   33.50    4.90
  14   1   2   33.40    2.30
 -14  -2  -2  101.09    4.80
 -14  -2  -2  105.49    5.20
 -14  -2  -2  102.29    4.80
  14   2   2   96.99    4.80
  14   2   2   98.39    7.80
 -14  -3  -2   12.70    1.50
 -14  -3  -2   13.80    1.90
 -14  -3  -2   12.70    1.40
  14   3   2   13.40    1.60
  14   3   2    7.30    2.30
 -14  -4  -2   20.40    1.60
 -14  -4  -2   19.30    1.60
 -14  -4  -2   14.20    2.40
  14   4   2   21.40    1.90
  14   4   2   12.10    3.10
 -14  -5  -2    9.50    1.20
 -14  -5  -2    9.10    1.50
  14   5   2   14.00    1.60
 -14  -6  -2    0.20    0.50
 -14  -6  -2    0.20    1.00
 -14  -6  -2    1.40    0.80
  14   6   2    0.30    0.80
  14   6   2    1.10    1.80
 -14  -7  -2   32.20    2.20
 -14  -7  -2   31.30    2.60
 -14  -7  -2   30.70    2.70
 -14  -8  -2    2.20    1.10
 -14  -8  -2    2.50    0.90
 -14  -8  -2    1.80    0.50
 -14  -8  -2    1.00    1.30
 -14  -8  -2    5.60    1.40
  14   8   2    2.60    1.00
 -14  -9  -2    2.10    1.10
 -14  -9  -2    1.20    1.20
 -14  -9  -2   -0.10    0.60
 -14 -10  -2    2.60    1.10
 -14 -10  -2    0.80    0.80
 -14 -10  -2    2.40    1.20
 -14 -11  -2   34.10    2.70
 -14 -11  -2   38.70    2.40
 -14 -11  -2   36.30    2.80
 -14 -12  -2    3.20    1.10
 -14 -12  -2    2.20    0.80
 -14 -12  -2    1.50    1.20
 -14 -13  -2    2.00    1.00
 -14 -13  -2    1.30    1.10
 -14 -13  -2    2.10    0.80
 -14 -14  -2   15.90    1.40
 -14 -14  -2   16.30    2.00
 -14 -14  -2   13.60    1.90
 -14 -15  -2    0.80    0.90
 -14 -15  -2    0.50    0.50
 -14 -15  -2    2.00    1.00
 -14 -16  -2    5.90    0.80
 -14 -16  -2    6.50    1.20
 -14 -17  -2   -0.20    0.40
 -14 -17  -2    1.30    0.80
 -14 -18  -2   -0.50    0.40
 -14 -18  -2   -0.70    0.60
 -14 -19  -2    3.00    0.60
 -13  18  -2   -0.20    0.50
 -13  17  -2    0.10    0.60
 -13  16  -2    3.20    0.80
  13 -16   2    2.90    0.70
  13 -15   2    1.10    1.00
  13 -15   2    0.00    1.30
 -13  14  -2    0.40    0.80
  13 -14   2    1.60    0.90
  13 -14   2    3.70    1.50
 -13  13  -2   27.10    2.20
  13 -13   2   24.60    2.00
  13 -13   2   16.80    2.70
 -13  12  -2    2.30    1.20
 -13  12  -2    5.80    1.10
  13 -12   2    6.60    1.20
  13 -12   2    3.70    1.50
 -13  11  -2    3.10    1.80
 -13  11  -2    0.00    0.90
  13 -11   2    0.90    0.80
  13 -11   2    2.00    1.40
  13 -11   2    1.90    1.30
 -13  10  -2   15.60    1.80
 -13  10  -2   15.00    1.90
  13 -10   2   17.40    1.90
  13 -10   2   13.20    2.10
  13 -10   2   17.70    1.50
 -13   9  -2    4.90    1.00
 -13   9  -2    3.50    1.10
  13  -9   2    4.30    1.10
  13  -9   2    0.20    1.70
  13  -9   2    3.60    1.60
  13  -9   2    3.50    0.90
 -13   8  -2    0.00    0.90
 -13   8  -2    1.20    0.90
  13  -8   2   -2.30    1.70
  13  -8   2    0.80    0.80
  13  -8   2    0.30    0.90
  13  -8   2   -1.60    1.40
 -13   7  -2   10.00    1.30
 -13   7  -2   10.70    1.50
  13  -7   2   11.40    1.40
  13  -7   2   12.50    1.60
  13  -7   2    6.20    2.00
 -13   6  -2    5.70    1.10
 -13   6  -2    5.20    1.50
  13  -6   2    4.50    1.00
  13  -6   2    3.90    1.10
  13  -6   2    2.70    2.20
 -13   5  -2   11.90    1.40
  13  -5   2   13.30    1.60
  13  -5   2   13.00    1.60
 -13   4  -2    3.00    0.90
 -13   4  -2    3.20    0.90
  13  -4   2    1.60    1.00
  13  -4   2    3.20    1.80
  13  -4   2    3.50    0.90
 -13   3  -2    1.10    0.80
 -13   3  -2    0.90    0.80
 -13   3  -2    0.60    0.70
  13  -3   2   -0.90    1.60
  13  -3   2    0.60    0.80
  13  -3   2    1.80    0.80
 -13   2  -2   50.09    3.00
 -13   2  -2   48.00    2.70
 -13   2  -2   48.10    2.90
  13  -2   2   51.39    2.80
  13  -2   2   42.60    2.90
  13  -2   2   55.19    5.60
 -13   1  -2   74.49    3.90
 -13   1  -2   77.59    3.90
 -13   1  -2   68.19    3.60
 -13   1  -2   73.79    3.60
  13  -1   2   76.09    3.70
  13  -1   2   75.69    6.50
  13  -1   2   73.09    3.90
 -13   0  -2  125.29    6.10
 -13   0  -2  124.19    5.70
 -13   0  -2  132.49    6.00
 -13   0  -2  137.59    6.20
  13   0   2  144.39    8.90
  13   0   2  125.89    5.90
 -13  -1  -2    6.80    1.00
 -13  -1  -2    7.00    0.90
 -13  -1  -2    8.50    1.30
 -13  -1  -2    7.10    1.00
  13   1   2    4.60    1.90
  13   1   2    8.70    1.10
 -13  -2  -2   32.00    2.10
 -13  -2  -2   29.90    2.00
 -13  -2  -2   29.70    2.30
  13   2   2   30.10    2.10
  13   2   2   29.50    4.30
 -13  -3  -2    5.70    0.90
 -13  -3  -2    7.20    1.20
 -13  -3  -2    7.00    1.00
  13   3   2    6.10    1.00
  13   3   2    3.60    1.80
 -13  -4  -2   17.30    1.90
 -13  -4  -2   17.00    1.50
 -13  -4  -2   16.00    1.40
  13   4   2   12.70    1.50
  13   4   2   10.20    2.40
 -13  -5  -2   48.30    2.80
 -13  -5  -2   48.30    3.10
 -13  -5  -2   50.09    3.80
 -13  -5  -2   46.20    2.50
  13   5   2   53.09    5.30
  13   5   2   43.00    2.70
 -13  -6  -2    1.30    0.60
 -13  -6  -2    0.90    0.80
 -13  -6  -2    1.30    0.90
  13   6   2   -0.60    1.50
  13   6   2    1.30    0.80
 -13  -7  -2    1.00    1.10
 -13  -7  -2   -0.30    0.60
 -13  -7  -2   -1.60    1.10
 -13  -7  -2    0.30    0.90
 -13  -7  -2    0.30    0.40
 -13  -8  -2   33.70    3.40
 -13  -8  -2   37.60    2.70
 -13  -8  -2   44.00    2.50
 -13  -8  -2   33.10    2.90
  13   8   2   23.70    4.70
 -13  -9  -2    1.00    0.50
 -13  -9  -2    0.80    0.70
 -13  -9  -2    1.30    1.10
 -13 -10  -2    8.90    1.80
 -13 -10  -2   12.10    1.70
 -13 -10  -2   13.50    1.40
 -13 -11  -2   20.60    2.60
 -13 -11  -2   24.30    2.40
 -13 -11  -2   22.10    1.80
 -13 -12  -2    1.60    1.40
 -13 -12  -2    2.20    0.80
 -13 -12  -2    3.30    1.20
 -13 -13  -2   10.60    1.30
 -13 -13  -2    9.90    1.70
 -13 -13  -2    7.40    1.70
 -13 -14  -2    4.90    1.30
 -13 -14  -2    5.40    1.00
 -13 -14  -2    4.50    1.60
 -13 -15  -2   10.80    1.20
 -13 -15  -2    8.30    1.70
 -13 -15  -2    8.30    1.40
 -13 -16  -2    1.50    1.20
 -13 -16  -2    2.20    0.60
 -13 -16  -2    4.10    1.10
 -13 -17  -2    2.60    2.10
 -13 -17  -2    1.10    1.20
 -13 -17  -2    0.90    0.50
 -13 -18  -2    0.90    0.50
 -13 -18  -2    1.40    0.70
 -13 -18  -2    3.00    1.00
 -13 -19  -2   11.90    1.30
 -13 -20  -2    0.40    0.50
 -12  19  -2    4.60    0.60
 -12  18  -2    5.90    0.80
 -12  17  -2   11.00    1.40
  12 -17   2   12.60    2.00
  12 -17   2   13.20    1.00
  12 -17   2   11.50    1.60
 -12  16  -2   12.30    1.50
  12 -16   2   12.20    1.80
  12 -16   2    9.50    1.40
  12 -16   2   13.60    1.30
 -12  15  -2   43.90    2.50
  12 -15   2   41.60    2.50
  12 -15   2   37.00    3.20
 -12  14  -2    2.80    0.90
  12 -14   2    3.00    1.00
  12 -14   2    1.90    1.30
 -12  13  -2    6.40    1.20
  12 -13   2    6.30    1.70
  12 -13   2    6.50    1.10
 -12  12  -2   12.60    2.60
  12 -12   2   10.60    1.50
  12 -12   2   11.60    2.20
 -12  11  -2    9.40    1.20
 -12  11  -2    5.40    1.20
  12 -11   2    7.80    1.70
  12 -11   2    5.50    1.10
  12 -11   2    3.20    0.90
  12 -11   2    1.30    1.70
 -12  10  -2   56.19    3.20
 -12  10  -2   52.99    3.30
  12 -10   2   53.09    2.90
  12 -10   2   49.90    3.90
  12 -10   2   48.70    5.70
  12 -10   2   58.49    3.20
 -12   9  -2    7.50    1.30
 -12   9  -2    6.10    1.20
  12  -9   2    6.60    1.20
  12  -9   2    6.30    1.80
  12  -9   2    4.70    2.20
  12  -9   2    4.90    1.00
 -12   8  -2    2.70    1.00
 -12   8  -2    2.80    1.00
  12  -8   2    1.70    1.80
  12  -8   2    2.00    1.50
  12  -8   2    2.20    0.90
  12  -8   2    4.60    1.00
 -12   7  -2    0.00    0.90
 -12   7  -2   -0.50    0.80
  12  -7   2    0.30    0.80
  12  -7   2    0.60    0.90
  12  -7   2   -0.10    1.50
 -12   6  -2   26.80    2.10
  12  -6   2   26.40    2.00
  12  -6   2   29.40    4.50
  12  -6   2   25.40    2.20
 -12   5  -2   53.19    3.00
 -12   5  -2   53.09    3.00
  12  -5   2   52.89    3.00
  12  -5   2   47.60    5.20
  12  -5   2   51.09    2.80
 -12   4  -2   27.40    2.10
 -12   4  -2   27.30    2.10
 -12   4  -2   26.70    1.90
  12  -4   2   22.20    3.90
  12  -4   2   31.50    2.10
  12  -4   2   28.30    2.00
 -12   3  -2   14.80    1.50
 -12   3  -2   13.70    1.40
 -12   3  -2   13.70    1.50
  12  -3   2    9.80    2.10
  12  -3   2   14.20    1.50
  12  -3   2   15.70    1.60
 -12   2  -2    7.40    1.20
 -12   2  -2    5.20    1.20
  12  -2   2    3.10    1.40
  12  -2   2    6.90    0.90
 -12   1  -2    8.50    1.20
 -12   1  -2    5.60    0.80
  12  -1   2    5.30    1.10
  12  -1   2    5.00    1.50
 -12   0  -2   33.90    2.30
  12   0   2   34.90    4.20
  12   0   2   31.30    2.10
 -12  -1  -2    1.90    0.70
 -12  -1  -2   -0.50    0.80
  12   1   2   -0.80    0.50
  12   1   2    0.80    1.20
 -12  -2  -2   13.90    1.60
 -12  -2  -2   16.00    1.40
  12   2   2    9.80    2.30
  12   2   2   13.00    1.50
 -12  -3  -2    6.30    1.00
 -12  -3  -2    6.40    0.90
 -12  -3  -2    7.70    1.30
  12   3   2    6.60    0.90
  12   3   2    4.00    1.70
 -12  -4  -2   63.29    3.50
 -12  -4  -2   64.09    3.10
 -12  -4  -2   67.49    3.30
  12   4   2   67.19    5.70
  12   4   2   58.69    3.30
 -12  -5  -2    0.40    0.50
 -12  -5  -2    0.70    0.50
 -12  -5  -2    1.00    0.80
  12   5   2   -0.10    1.20
  12   5   2    2.80    0.80
 -12  -6  -2   95.79    4.30
 -12  -6  -2   96.49    4.80
 -12  -6  -2   87.99    4.90
 -12  -6  -2  101.49    4.60
  12   6   2   86.79    4.40
  12   6   2  101.19    7.30
 -12  -7  -2    3.60    0.60
 -12  -7  -2    4.60    1.20
 -12  -7  -2    4.30    1.30
 -12  -7  -2    4.00    0.90
  12   7   2    2.00    1.70
 -12  -8  -2   39.50    1.90
 -12  -8  -2   30.70    2.90
 -12  -8  -2   39.10    2.70
 -12  -8  -2   42.20    2.50
  12   8   2   33.10    4.70
 -12  -9  -2    1.80    1.50
 -12  -9  -2    3.80    0.50
  12   9   2   -0.90    1.60
 -12 -10  -2    4.60    1.20
 -12 -10  -2    3.10    1.70
 -12 -10  -2    5.70    1.00
  12  10   2    0.60    1.80
 -12 -11  -2    1.90    1.10
 -12 -11  -2    1.70    0.70
 -12 -11  -2    1.90    1.50
 -12 -12  -2   -0.40    1.40
 -12 -12  -2    1.90    1.10
 -12 -12  -2    0.60    0.70
 -12 -13  -2    1.80    0.80
 -12 -13  -2    1.10    1.10
 -12 -13  -2    0.90    1.50
 -12 -14  -2    1.90    1.50
 -12 -14  -2    1.20    0.70
 -12 -14  -2    1.20    1.20
 -12 -15  -2    9.60    1.90
 -12 -15  -2    9.80    1.60
 -12 -15  -2   10.90    1.20
 -12 -16  -2    1.40    1.00
 -12 -16  -2    0.00    1.40
 -12 -16  -2    0.80    0.60
 -12 -17  -2    3.20    0.70
 -12 -17  -2    1.60    1.40
 -12 -17  -2    2.40    1.00
 -12 -18  -2    4.80    1.10
 -12 -18  -2    1.60    1.30
 -12 -18  -2    3.50    0.60
 -12 -19  -2    2.80    0.80
 -12 -19  -2    1.30    1.10
 -12 -20  -2    0.20    0.60
 -11  19  -2   -0.60    0.60
 -11  18  -2    4.70    0.80
  11 -18   2    4.30    1.20
  11 -18   2    2.90    1.00
 -11  17  -2    1.20    0.70
  11 -17   2    0.70    1.10
  11 -17   2    0.80    0.90
  11 -17   2    0.60    0.60
 -11  16  -2    9.90    1.20
  11 -16   2    8.30    2.20
  11 -16   2    8.10    1.00
 -11  15  -2    5.30    1.20
  11 -15   2    6.30    1.00
  11 -15   2    6.40    1.70
 -11  14  -2    0.60    0.90
  11 -14   2   -0.50    1.50
  11 -14   2   -1.20    0.80
  11 -13   2    2.30    1.00
  11 -13   2    2.00    2.10
 -11  12  -2    0.60    1.00
  11 -12   2    2.70    1.50
  11 -12   2   -0.30    0.90
  11 -12   2    0.20    1.50
 -11  11  -2   26.50    2.20
  11 -11   2   20.00    2.30
  11 -11   2   20.50    2.80
  11 -11   2   25.20    2.20
  11 -11   2   22.00    1.90
 -11  10  -2    4.40    1.40
 -11  10  -2    0.60    1.00
  11 -10   2    2.20    1.50
  11 -10   2    1.90    0.80
  11 -10   2    1.60    0.90
  11 -10   2    0.90    1.90
  11 -10   2    0.00    1.10
 -11   9  -2   17.20    2.10
 -11   9  -2   19.60    2.00
  11  -9   2   20.70    1.80
  11  -9   2   18.10    2.70
  11  -9   2   15.40    3.10
  11  -9   2   20.70    1.90
  11  -9   2   18.00    2.10
 -11   8  -2   39.50    2.60
 -11   8  -2   37.70    2.60
  11  -8   2   38.40    2.60
  11  -8   2   36.10    2.80
  11  -8   2   38.10    2.40
  11  -8   2   41.70    4.80
 -11   7  -2   51.59    2.90
  11  -7   2   51.79    5.10
  11  -7   2   52.39    3.10
  11  -7   2   48.80    2.80
  11  -7   2   50.79    3.20
 -11   6  -2    4.70    1.00
 -11   6  -2    6.80    1.00
  11  -6   2    3.50    1.40
  11  -6   2    6.60    2.00
  11  -6   2    7.30    1.10
  11  -6   2    6.00    1.00
 -11   5  -2  122.29    5.60
 -11   5  -2  122.29    5.80
  11  -5   2  134.19    7.40
  11  -5   2  123.59    5.50
  11  -5   2  119.49    6.70
 -11   4  -2    0.00    1.10
 -11   4  -2   -0.20    0.70
 -11   4  -2    1.00    0.50
  11  -4   2    2.80    0.80
  11  -4   2    0.80    1.10
 -11   3  -2   93.89    4.50
 -11   3  -2  100.69    4.80
 -11   3  -2   96.59    4.70
  11  -3   2   95.49    4.60
  11  -3   2  119.69    6.90
  11  -2   2    3.70    1.40
  11  -2   2    2.90    0.70
  11  -1   2   49.30    4.50
  11   0   2   84.19    6.00
  11   1   2   64.49    5.20
  11   2   2    5.20    1.50
  11   3   2   29.40    3.80
 -11  -4  -2    4.30    0.90
 -11  -4  -2    7.00    1.00
  11   4   2    3.50    1.40
 -11  -5  -2    2.00    0.50
 -11  -5  -2    2.00    0.70
 -11  -5  -2    0.30    0.70
  11   5   2    1.40    1.10
 -11  -6  -2   46.90    2.60
 -11  -6  -2   41.50    2.20
 -11  -6  -2   41.70    2.70
 -11  -6  -2   44.40    3.10
  11   6   2   46.90    5.80
 -11  -7  -2    4.70    2.10
 -11  -7  -2    8.40    1.30
 -11  -7  -2    5.10    1.30
 -11  -7  -2    6.90    0.80
 -11  -7  -2    8.50    1.00
  11   7   2    6.90    1.90
 -11  -8  -2    1.30    0.80
 -11  -8  -2    0.70    0.50
 -11  -8  -2    0.30    0.90
 -11  -8  -2    0.30    0.50
  11   8   2    0.60    1.30
 -11  -9  -2   55.69    3.60
 -11  -9  -2   60.89    4.20
 -11  -9  -2   60.09    3.20
  11   9   2   58.19    5.60
 -11 -10  -2   15.60    2.20
 -11 -10  -2   13.50    2.00
  11  10   2   11.70    2.40
 -11 -11  -2   19.70    2.30
 -11 -11  -2   18.20    2.90
 -11 -11  -2   19.80    1.70
 -11 -11  -2   19.60    3.30
  11  11   2   13.00    3.30
 -11 -12  -2    3.30    1.70
 -11 -12  -2    3.70    1.30
 -11 -12  -2    4.90    0.90
 -11 -13  -2    2.50    1.20
 -11 -13  -2    1.50    0.70
 -11 -13  -2    2.80    2.00
 -11 -13  -2    2.40    1.60
 -11 -14  -2   88.69    4.80
 -11 -14  -2   85.19    4.10
 -11 -14  -2   75.09    4.90
 -11 -15  -2   38.80    3.00
 -11 -15  -2   35.30    2.20
 -11 -15  -2   33.40    3.30
 -11 -16  -2   29.00    1.90
 -11 -16  -2   29.90    3.10
 -11 -16  -2   31.60    2.70
 -11 -17  -2   76.69    4.70
 -11 -17  -2   80.49    3.80
 -11 -17  -2   87.79    4.50
 -11 -18  -2    7.60    0.90
 -11 -18  -2    8.80    1.70
 -11 -18  -2    8.70    1.40
 -11 -19  -2   11.90    1.80
 -11 -19  -2   12.50    1.60
 -11 -20  -2   12.30    1.80
 -11 -20  -2   17.30    1.50
 -11 -21  -2    1.30    0.50
 -10  19  -2    2.90    0.70
  10 -19   2    1.20    1.00
 -10  18  -2   -0.30    0.60
  10 -18   2    1.50    1.20
  10 -18   2    0.20    0.90
 -10  17  -2   27.90    2.40
  10 -17   2   25.40    1.60
  10 -17   2   23.70    2.10
  10 -17   2   21.50    2.70
 -10  16  -2    2.60    0.90
  10 -16   2    1.80    0.80
  10 -16   2    1.60    1.10
  10 -16   2    4.20    1.60
 -10  15  -2   12.70    1.50
  10 -15   2   11.00    1.30
  10 -15   2   13.20    2.40
 -10  14  -2   23.80    2.20
  10 -14   2   20.00    2.90
 -10  13  -2   15.00    1.70
  10 -13   2   12.30    1.70
  10 -13   2   14.00    2.40
  10 -13   2   15.60    1.80
 -10  12  -2    3.40    1.00
  10 -12   2    1.20    1.70
  10 -12   2    4.10    1.60
  10 -12   2    2.90    1.20
  10 -12   2    3.50    1.00
 -10  11  -2   12.10    1.50
  10 -11   2    9.30    1.40
  10 -11   2   13.70    2.40
  10 -11   2   13.40    1.60
  10 -11   2    7.00    2.20
  10 -10   2  105.69    4.80
  10 -10   2   96.39    5.20
  10 -10   2   93.19    7.30
  10 -10   2   91.09    4.40
  10 -10   2   93.39    5.70
 -10   9  -2    9.00    1.20
  10  -9   2    8.10    1.90
  10  -9   2    7.50    1.10
  10  -9   2    5.60    2.20
  10  -9   2    6.70    1.20
  10  -9   2    6.80    1.00
 -10   8  -2   13.00    1.60
 -10   8  -2   12.50    1.60
  10  -8   2   11.80    1.30
  10  -8   2    9.60    2.10
  10  -8   2   11.90    1.20
  10  -8   2   13.60    1.70
 -10   7  -2    2.80    0.90
  10  -7   2    3.70    0.80
  10  -7   2    3.20    1.00
  10  -7   2    1.30    0.70
  10  -7   2    1.30    1.30
  10  -6   2   32.00    2.20
  10  -6   2   24.30    3.00
  10  -6   2   25.20    3.80
  10  -6   2   26.30    1.70
 -10   5  -2   10.20    1.30
  10  -5   2   11.40    1.20
  10  -5   2    8.10    1.30
  10  -5   2    6.60    1.40
  10  -4   2    2.40    1.20
  10  -3   2  191.48    9.90
  10  -2   2  148.59    8.20
  10  -1   2   16.40    3.00
  10   0   2    2.40    1.20
  10   1   2   53.79    4.50
  10   2   2  324.57   15.30
 -10  -3  -2   17.00    1.70
  10   3   2   19.90    3.20
 -10  -4  -2   64.99    4.10
  10   4   2   64.59    5.10
 -10  -5  -2   76.99    4.40
  10   5   2   83.69    5.80
 -10  -6  -2  430.96   16.70
 -10  -6  -2  418.56   17.30
 -10  -6  -2  354.96   16.80
  10   6   2  402.76   18.70
 -10  -7  -2   88.99    4.90
 -10  -7  -2   81.79    4.00
 -10  -7  -2   76.19    4.20
  10   7   2   83.79    6.10
 -10  -8  -2  101.39    5.10
 -10  -8  -2  118.29    6.10
 -10  -8  -2   82.99    6.80
 -10  -8  -2  109.59    4.90
  10   8   2  102.29    7.20
 -10  -9  -2    0.40    0.90
 -10  -9  -2    0.10    0.80
 -10  -9  -2    1.50    0.60
  10   9   2    0.70    1.30
 -10 -10  -2    6.50    1.30
 -10 -10  -2    6.80    1.70
 -10 -10  -2    4.90    1.40
 -10 -10  -2    8.00    1.10
  10  10   2    2.20    1.80
 -10 -11  -2    7.90    1.30
 -10 -11  -2   10.10    1.20
 -10 -11  -2    5.60    1.90
 -10 -11  -2    4.30    1.40
  10  11   2    5.90    1.90
 -10 -12  -2   13.10    1.90
 -10 -12  -2    9.80    1.20
 -10 -12  -2    6.00    1.90
 -10 -12  -2    8.20    2.70
 -10 -13  -2    0.20    0.60
 -10 -13  -2   -0.60    1.50
 -10 -13  -2   -0.40    0.90
 -10 -14  -2    8.30    1.50
 -10 -14  -2    6.70    2.10
 -10 -14  -2   13.60    2.40
 -10 -14  -2   11.90    1.30
 -10 -15  -2   19.10    3.00
 -10 -15  -2   26.40    2.60
 -10 -15  -2   24.70    1.70
 -10 -15  -2   25.20    3.20
 -10 -16  -2   19.30    2.90
 -10 -16  -2   19.00    2.30
 -10 -16  -2   16.50    1.40
 -10 -17  -2   25.00    1.70
 -10 -17  -2   28.50    3.10
 -10 -17  -2   28.10    2.50
 -10 -18  -2    4.80    0.80
 -10 -18  -2    5.60    1.30
 -10 -18  -2    6.50    1.70
 -10 -19  -2    6.50    1.50
 -10 -19  -2    4.30    1.10
 -10 -20  -2    2.10    1.30
 -10 -20  -2    2.20    0.80
 -10 -21  -2   -2.00    1.00
 -10 -21  -2    0.10    0.60
  -9  20  -2    5.80    0.90
   9 -20   2    3.40    1.10
  -9  19  -2    5.60    1.10
   9 -19   2    9.00    1.60
   9 -19   2    9.00    1.20
  -9  18  -2    0.30    0.70
   9 -18   2    1.10    1.40
   9 -18   2   -1.00    0.80
  -9  17  -2    2.30    0.90
   9 -17   2    4.40    1.30
   9 -17   2    2.60    1.60
   9 -17   2    2.50    0.70
  -9  16  -2    1.20    0.80
   9 -16   2    0.70    1.00
   9 -16   2    0.80    0.80
   9 -16   2   -0.40    1.40
  -9  15  -2   57.29    3.20
   9 -15   2   51.09    3.40
   9 -15   2   58.99    3.00
   9 -15   2   53.59    4.30
  -9  14  -2    7.20    1.20
   9 -14   2    1.40    3.00
   9 -14   2    6.50    1.90
   9 -14   2    5.90    1.10
   9 -14   2    4.20    1.30
  -9  13  -2    0.10    0.90
   9 -13   2   -0.40    1.10
   9 -13   2    0.10    0.70
   9 -13   2   -0.50    1.30
  -9  12  -2   59.59    3.40
   9 -12   2   53.89    3.50
   9 -12   2   58.29    4.30
   9 -12   2   59.99    3.20
  -9  11  -2   18.10    2.10
   9 -11   2   21.20    2.80
   9 -11   2   21.40    2.00
  -9  10  -2   74.09    3.80
   9 -10   2   70.49    3.90
   9 -10   2   66.39    3.40
   9 -10   2   75.39    6.20
   9 -10   2   75.79    3.70
   9 -10   2   74.09    4.70
  -9   9  -2    2.70    0.90
   9  -9   2    2.60    1.50
   9  -9   2    3.40    1.10
   9  -9   2    4.30    0.80
  -9   8  -2  126.59    6.10
   9  -8   2  138.79    6.40
   9  -8   2  126.59    5.90
   9  -8   2  152.28    8.50
   9  -8   2  143.49    6.20
  -9   7  -2   95.39    4.70
   9  -7   2  101.59    4.90
   9  -7   2  107.09    6.70
   9  -7   2  103.79    4.70
   9  -6   2   20.80    2.50
   9  -6   2   25.30    4.00
   9  -5   2  384.96   17.00
   9  -4   2   45.70    3.80
   9  -3   2  472.95   23.10
   9  -2   2  103.99    6.40
   9  -1   2   87.59    5.60
   9   0   2  116.39    5.60
   9   0   2  118.79    6.80
  -9  -1  -2    4.80    0.80
   9   1   2    5.30    1.40
   9   1   2    5.80    1.00
  -9  -2  -2   12.50    1.60
   9   2   2    8.90    1.70
   9   2   2   12.40    1.50
  -9  -3  -2   89.49    4.70
   9   3   2   89.79    4.30
   9   3   2   94.39    6.00
  -9  -4  -2    8.20    1.20
   9   4   2    8.20    1.70
  -9  -5  -2    1.90    0.80
   9   5   2    2.10    1.10
  -9  -6  -2   29.20    2.70
   9   6   2   38.10    3.80
  -9  -7  -2   97.59    5.40
   9   7   2   88.99    6.20
  -9  -8  -2    3.70    1.00
  -9  -9  -2   39.90    2.50
  -9  -9  -2   42.30    3.50
  -9  -9  -2   41.00    2.80
   9   9   2   39.60    4.40
  -9 -10  -2   10.00    1.20
  -9 -10  -2    8.90    1.90
  -9 -10  -2   12.80    1.70
  -9 -10  -2   12.70    2.20
  -9 -11  -2    2.80    1.20
  -9 -11  -2    5.50    1.60
  -9 -11  -2    0.50    1.00
  -9 -11  -2    2.40    0.80
   9  11   2    2.00    1.50
  -9 -12  -2   -0.30    1.00
  -9 -12  -2   -0.10    0.60
  -9 -12  -2   -0.10    1.10
  -9 -12  -2   -0.80    1.40
   9  12   2   -2.20    1.80
  -9 -13  -2    9.00    2.20
  -9 -13  -2   14.90    2.50
  -9 -13  -2   12.90    1.80
  -9 -13  -2   12.20    1.30
  -9 -14  -2    4.60    0.90
  -9 -14  -2    3.90    1.80
  -9 -14  -2    7.00    2.10
  -9 -14  -2    3.00    1.40
  -9 -15  -2   56.59    3.70
  -9 -15  -2   55.49    2.90
  -9 -15  -2   54.49    4.20
  -9 -15  -2   52.69    5.20
  -9 -16  -2    0.00    0.60
  -9 -16  -2    0.80    1.60
  -9 -17  -2   13.90    1.80
  -9 -17  -2   11.50    1.10
  -9 -17  -2   15.20    2.40
  -9 -18  -2    1.00    1.60
  -9 -18  -2    1.50    1.10
  -9 -19  -2    6.30    1.30
  -9 -19  -2    8.90    1.90
  -9 -20  -2    2.90    0.90
  -9 -20  -2    3.00    1.40
  -9 -21  -2    0.20    0.60
  -9 -22  -2   -0.70    1.00
  -9 -22  -2   -2.50    1.50
   8 -21   2    0.90    1.40
  -8  20  -2    7.20    1.40
   8 -20   2    6.20    1.40
  -8  19  -2   12.00    1.30
   8 -19   2   11.30    1.30
   8 -19   2   11.10    1.90
  -8  18  -2    3.70    0.80
   8 -18   2    4.70    1.60
   8 -18   2    4.70    1.20
  -8  17  -2   95.59    4.50
   8 -17   2   88.89    4.10
   8 -17   2   99.99    5.80
   8 -17   2   92.89    4.80
  -8  16  -2   21.60    2.00
   8 -16   2   24.20    3.10
   8 -16   2   22.00    1.70
   8 -16   2   25.50    2.40
   8 -16   2   22.10    2.20
  -8  15  -2    8.50    1.30
   8 -15   2    3.60    3.10
   8 -15   2    8.10    1.50
   8 -15   2    8.40    1.10
   8 -15   2    8.60    2.10
  -8  14  -2   33.70    2.40
   8 -14   2   31.10    2.10
   8 -14   2   21.00    3.90
   8 -14   2   28.00    2.50
   8 -14   2   36.20    3.40
  -8  13  -2    1.10    0.80
   8 -13   2   -0.60    1.80
   8 -13   2   -1.50    0.90
   8 -13   2    0.30    1.50
   8 -13   2    0.60    0.80
  -8  12  -2   -0.50    1.00
   8 -12   2   -0.60    1.10
   8 -12   2    0.50    1.50
   8 -12   2   -0.20    0.80
  -8  11  -2    3.70    0.90
   8 -11   2    1.40    0.80
   8 -11   2    0.50    1.60
   8 -11   2    1.50    1.50
   8 -11   2    1.70    1.10
  -8  10  -2   18.80    1.80
   8 -10   2   26.30    2.10
   8 -10   2   23.10    1.70
   8 -10   2   23.10    2.50
  -8   9  -2   52.29    3.20
   8  -9   2   64.69    5.10
   8  -9   2   57.79    3.30
   8  -9   2   55.69    3.00
  -8   8  -2  214.58    9.70
   8  -8   2  214.08    9.20
   8  -8   2  230.08   11.40
   8  -8   2  219.38    9.50
   8  -7   2    4.10    1.40
   8  -6   2  325.07   14.50
   8  -6   2  342.17   15.50
   8  -5   2    4.40    1.10
   8  -4   2  114.29    6.30
   8  -3   2   15.90    2.60
   8  -2   2   23.10    2.80
   8  -1   2  285.97   13.10
   8  -1   2  289.97   12.20
   8   0   2  706.93   28.30
   8   0   2  694.43   29.30
  -8  -1  -2  324.67   13.70
   8   1   2  331.57   13.60
   8   1   2  330.57   14.80
  -8  -2  -2  199.58    8.70
   8   2   2  199.38    8.50
   8   2   2  197.28    9.70
  -8  -3  -2    1.70    0.80
  -8  -3  -2    2.80    0.80
   8   3   2    3.00    0.70
  -8  -4  -2   13.10    1.70
   8   4   2   13.10    1.30
   8   4   2   14.20    2.80
  -8  -5  -2    3.70    0.90
   8   5   2    3.70    1.30
  -8  -6  -2    7.70    1.30
   8   6   2    6.30    1.50
  -8  -7  -2   35.70    3.00
   8   7   2   38.40    3.70
  -8  -8  -2    1.30    0.80
   8   8   2    1.50    1.10
  -8  -9  -2  125.49    6.70
  -8  -9  -2  109.29    5.60
   8   9   2  120.89    7.20
  -8 -10  -2   94.79    5.30
  -8 -10  -2   95.19    4.50
  -8 -10  -2   94.19    4.90
   8  10   2   97.49    6.60
  -8 -11  -2   -0.50    0.90
  -8 -11  -2   -0.30    0.50
  -8 -11  -2    0.00    0.90
  -8 -11  -2    0.30    1.30
   8  11   2    0.40    1.20
  -8 -12  -2   18.40    1.60
  -8 -12  -2   19.40    2.80
  -8 -12  -2   18.70    2.20
  -8 -12  -2   20.50    2.90
  -8 -13  -2   -1.60    1.10
  -8 -13  -2   -0.60    1.50
  -8 -13  -2   -0.50    1.30
  -8 -13  -2   -0.70    0.50
  -8 -14  -2   17.30    1.50
  -8 -14  -2   11.00    2.40
  -8 -14  -2   18.40    2.90
  -8 -14  -2   17.30    2.30
  -8 -15  -2    7.80    2.10
  -8 -15  -2   13.40    1.90
  -8 -15  -2   14.20    2.40
  -8 -15  -2   11.70    1.30
  -8 -16  -2    1.00    1.50
  -8 -16  -2   -1.40    0.60
  -8 -16  -2    0.60    1.20
  -8 -17  -2   25.50    1.80
  -8 -17  -2   32.50    2.80
  -8 -17  -2   30.00    3.30
  -8 -18  -2    2.50    1.70
  -8 -18  -2    4.10    1.30
  -8 -19  -2    1.20    1.30
  -8 -19  -2    1.90    1.00
  -8 -20  -2    0.20    0.80
  -8 -20  -2    1.50    1.40
  -8 -21  -2    1.80    0.70
  -8 -21  -2    1.30    1.10
  -8 -22  -2    0.40    0.60
  -8 -22  -2    0.40    1.10
   7 -21   2   -0.10    0.90
  -7  20  -2    1.10    1.00
   7 -20   2    1.00    1.20
   7 -20   2    0.80    0.90
  -7  19  -2    3.50    0.80
   7 -19   2    1.80    2.60
   7 -19   2    3.30    1.00
   7 -18   2    3.10    1.20
   7 -18   2    4.80    1.90
  -7  17  -2    7.50    1.10
   7 -17   2    7.40    1.40
   7 -17   2    6.30    1.40
   7 -17   2    6.00    0.80
   7 -17   2    6.50    2.00
  -7  16  -2   21.60    1.90
   7 -16   2   22.20    1.60
   7 -16   2   29.50    3.40
   7 -16   2   20.50    2.20
   7 -16   2   21.20    2.10
  -7  15  -2    4.40    1.00
   7 -15   2    3.30    1.70
   7 -15   2    3.70    0.90
   7 -15   2    2.10    1.20
  -7  14  -2   -1.10    0.80
   7 -14   2   -1.20    2.10
   7 -14   2    0.40    1.60
   7 -14   2   -0.30    1.00
   7 -14   2    0.50    0.70
   7 -13   2    7.50    1.40
   7 -13   2    6.00    1.90
   7 -13   2    6.30    1.00
   7 -13   2    4.40    2.30
  -7  12  -2   18.40    1.80
   7 -12   2   18.50    1.70
   7 -12   2   16.90    2.60
   7 -12   2   19.90    2.10
  -7  11  -2    1.30    0.80
   7 -11   2    0.90    0.90
   7 -11   2    1.20    1.40
   7 -11   2    0.40    0.60
   7 -11   2    0.30    1.20
  -7  10  -2   13.60    1.50
   7 -10   2   18.60    3.20
   7 -10   2   18.20    1.80
   7 -10   2   19.70    1.50
   7  -9   2   79.39    3.90
   7  -9   2   83.19    4.20
   7  -9   2   86.59    6.70
   7  -8   2    4.30    1.60
   7  -7   2  373.56   16.90
   7  -6   2    5.50    1.00
   7  -6   2    6.60    1.60
   7  -5   2   57.39    3.70
   7  -4   2    1.10    0.80
   7  -3   2  183.68    8.70
   7  -2   2   24.80    2.60
   7  -1   2  703.03   27.90
   7  -1   2  682.13   28.60
   7   0   2  113.69    5.30
   7   0   2  120.29    6.20
  -7  -1  -2  853.91   35.40
   7   1   2  878.41   35.80
   7   1   2  885.51   34.80
  -7  -2  -2    0.50    0.50
  -7  -2  -2    0.40    0.50
   7   2   2    0.70    0.80
   7   2   2    0.60    0.50
  -7  -3  -2  383.16   16.30
  -7  -3  -2  397.46   16.50
   7   3   2  412.26   17.40
   7   3   2  400.06   16.10
  -7  -4  -2    5.10    0.90
   7   4   2    4.60    1.20
  -7  -5  -2  365.36   16.00
   7   5   2  364.36   16.20
  -7  -6  -2    0.20    0.60
   7   6   2    0.00    1.00
  -7  -7  -2   68.09    4.30
   7   7   2   71.79    4.90
  -7  -8  -2   20.40    2.30
   7   8   2   21.70    3.10
  -7  -9  -2   11.70    2.10
   7   9   2    7.10    1.60
  -7 -10  -2   31.60    2.40
  -7 -10  -2   36.80    3.30
   7  10   2   33.30    3.70
  -7 -11  -2   17.80    2.60
  -7 -11  -2   16.50    2.00
  -7 -11  -2   15.30    1.30
  -7 -11  -2   18.40    3.80
   7  11   2   12.10    2.10
  -7 -12  -2    3.80    0.80
  -7 -12  -2    3.00    1.70
  -7 -12  -2    4.30    1.30
  -7 -12  -2    2.80    1.40
  -7 -13  -2   35.40    3.80
  -7 -13  -2   25.50    1.90
  -7 -13  -2   29.20    2.50
  -7 -13  -2   28.90    3.30
  -7 -14  -2   -0.10    1.50
  -7 -14  -2   -0.10    0.70
  -7 -14  -2   -0.30    1.00
  -7 -15  -2   11.50    1.30
  -7 -15  -2    8.80    2.00
  -7 -15  -2   10.80    1.80
  -7 -15  -2   12.50    2.50
  -7 -16  -2    4.00    1.90
  -7 -16  -2    2.20    1.30
  -7 -16  -2   -0.30    1.40
  -7 -16  -2    0.10    0.80
  -7 -17  -2    5.40    2.60
  -7 -17  -2    3.70    2.00
  -7 -18  -2   20.30    3.00
  -7 -18  -2   18.90    2.30
  -7 -19  -2   14.00    2.40
  -7 -19  -2   17.60    2.10
  -7 -20  -2   14.00    2.70
  -7 -21  -2   10.30    1.30
  -7 -21  -2   13.20    2.20
  -7 -22  -2    0.30    1.30
  -7 -22  -2    0.90    0.70
   6 -22   2   -0.50    1.00
   6 -21   2    2.70    1.30
   6 -20   2    1.10    1.40
   6 -20   2    1.50    1.00
  -6  19  -2   35.20    2.30
   6 -19   2   37.00    2.50
   6 -19   2   42.70    3.50
  -6  18  -2    2.20    0.90
   6 -18   2    2.10    1.80
   6 -18   2    1.10    1.20
   6 -18   2    3.20    1.10
  -6  17  -2   11.50    1.30
   6 -17   2   10.80    1.50
   6 -17   2   11.40    1.70
   6 -17   2    8.80    2.20
  -6  16  -2   12.60    1.40
   6 -16   2   13.40    1.70
   6 -16   2   13.20    1.80
   6 -16   2   14.10    2.50
   6 -16   2   13.70    1.20
  -6  15  -2   27.40    2.10
   6 -15   2   25.80    1.80
   6 -15   2   24.70    2.40
   6 -15   2   25.00    2.40
   6 -15   2   18.20    3.70
   6 -15   2   27.70    3.30
  -6  14  -2    0.50    0.90
   6 -14   2   -1.20    1.00
   6 -14   2    1.00    0.80
   6 -14   2    1.90    1.60
   6 -14   2   -1.40    1.90
  -6  13  -2    0.10    0.80
   6 -13   2    2.10    0.80
   6 -13   2   -0.70    1.70
   6 -13   2    3.00    2.00
   6 -13   2    0.50    1.00
  -6  12  -2    0.00    0.80
   6 -12   2    0.80    1.30
   6 -12   2    1.30    1.50
   6 -12   2    1.00    1.10
   6 -12   2    2.40    0.70
  -6  11  -2    0.20    0.70
   6 -11   2    2.00    1.30
   6 -11   2    2.90    0.70
   6 -11   2    3.00    1.00
   6 -11   2    1.50    1.40
   6 -10   2  126.39    6.50
   6 -10   2  121.49    5.50
   6 -10   2  132.79    8.00
   6 -10   2  126.09    5.90
   6  -9   2    5.70    1.60
   6  -8   2  206.38   10.40
   6  -7   2  266.97   12.50
   6  -6   2    1.30    1.10
   6  -5   2   20.70    2.10
   6  -4   2   75.09    4.20
   6  -3   2    4.60    0.90
   6  -2   2  254.67   11.20
   6  -1   2  240.58    9.90
   6  -1   2  231.98   10.50
  -6   0  -2  567.04   24.20
   6   0   2  618.44   24.10
   6   0   2  610.04   24.80
   6   1   2   69.29    4.00
   6   1   2   58.99    3.10
  -6  -2  -2    8.50    1.00
  -6  -2  -2    8.10    1.20
   6   2   2    6.10    1.20
  -6  -3  -2    0.70    0.40
  -6  -3  -2    0.70    0.60
   6   3   2    0.90    0.40
   6   3   2    0.30    0.70
  -6  -4  -2  261.37   11.40
   6   4   2  265.97   11.90
  -6  -5  -2   56.09    3.40
   6   5   2   56.19    3.90
  -6  -6  -2   39.00    3.00
   6   6   2   44.30    3.60
  -6  -7  -2  343.47   15.30
   6   7   2  358.26   15.70
  -6  -8  -2  164.48    8.30
   6   8   2  172.48    8.70
  -6  -9  -2   92.99    5.50
   6   9   2   85.59    6.40
  -6 -10  -2    4.60    1.20
   6  10   2    2.70    1.20
  -6 -11  -2    0.50    1.20
  -6 -11  -2    0.80    0.80
  -6 -11  -2   -0.50    0.80
  -6 -12  -2    5.30    1.40
  -6 -12  -2    6.40    1.70
  -6 -12  -2    3.80    0.80
  -6 -12  -2    6.90    1.30
  -6 -13  -2    4.00    1.70
  -6 -13  -2    2.00    1.10
  -6 -13  -2    2.40    0.80
  -6 -13  -2    3.00    1.20
  -6 -14  -2   19.80    3.50
  -6 -14  -2   15.90    1.60
  -6 -14  -2   23.50    3.10
  -6 -15  -2    3.60    1.70
  -6 -15  -2    3.90    1.50
  -6 -15  -2    4.90    2.00
  -6 -16  -2   10.10    2.40
  -6 -16  -2    7.60    2.00
  -6 -16  -2    9.80    1.80
  -6 -17  -2   31.80    4.40
  -6 -17  -2   37.60    3.00
  -6 -17  -2   36.90    3.90
  -6 -18  -2   11.80    2.50
  -6 -18  -2   10.60    1.60
  -6 -19  -2    3.50    1.70
  -6 -19  -2    2.70    1.20
  -6 -20  -2    6.20    1.80
  -6 -20  -2    5.70    1.30
  -6 -21  -2    1.10    0.80
  -6 -21  -2    2.00    1.30
  -6 -22  -2    7.70    1.50
  -6 -22  -2    5.10    1.70
  -6 -23  -2    1.10    1.00
   5 -22   2    2.90    1.10
   5 -21   2   -1.20    1.10
   5 -20   2    1.40    1.60
   5 -20   2    0.30    0.90
   5 -19   2    2.40    1.80
   5 -19   2    1.30    1.00
  -5  18  -2   -0.60    0.90
   5 -18   2   -1.00    1.00
   5 -18   2    0.10    1.70
   5 -18   2    0.10    0.90
  -5  17  -2   14.60    1.70
   5 -17   2   16.20    2.10
   5 -17   2   18.40    1.90
   5 -17   2   17.10    2.70
  -5  16  -2   -0.20    0.80
   5 -16   2    2.50    1.20
   5 -16   2   -1.70    3.70
   5 -16   2   -0.10    1.10
   5 -16   2    0.00    0.60
   5 -16   2    0.30    1.60
  -5  15  -2    0.60    0.90
   5 -15   2   -0.50    2.60
   5 -15   2    1.60    1.20
   5 -15   2    0.10    1.10
   5 -15   2    0.10    0.60
   5 -15   2    0.40    1.70
  -5  14  -2   -0.30    0.90
   5 -14   2   -2.30    1.70
   5 -14   2    1.30    1.20
   5 -14   2    2.00    1.60
   5 -14   2    0.20    0.80
  -5  13  -2    0.20    0.80
   5 -13   2    2.00    1.80
   5 -13   2    3.10    1.30
   5 -13   2    2.50    1.40
   5 -13   2    2.60    0.70
  -5  12  -2    4.80    0.90
   5 -12   2    4.90    0.70
   5 -12   2    5.10    1.90
   5 -12   2    4.90    1.20
   5 -12   2    6.20    1.60
   5 -11   2    0.10    1.20
   5 -11   2    3.00    0.90
   5 -11   2    1.60    1.00
   5 -10   2    4.10    1.20
   5 -10   2    4.40    1.60
   5  -9   2    0.40    1.20
   5  -9   2    1.70    0.90
   5  -8   2   49.70    4.00
   5  -8   2   46.00    3.40
   5  -7   2   78.39    4.60
   5  -7   2   86.29    5.30
   5  -6   2    2.80    1.20
   5  -5   2    2.90    1.10
   5  -5   2    2.40    0.60
   5  -4   2   10.20    1.50
   5  -3   2  209.78    9.20
  -5   2  -2  191.68    8.70
   5  -2   2  191.08    8.50
  -5   1  -2 2509.45  103.69
  -5   1  -2 2505.55  104.19
   5  -1   2 2774.12  103.59
   5  -1   2 2719.53  103.99
  -5   0  -2  970.50   38.70
  -5   0  -2  911.51   38.00
   5   0   2  973.50   37.90
   5   0   2  961.10   38.50
  -5  -1  -2 4413.46  192.58
  -5  -1  -2 5273.67  190.48
  -5  -2  -2   22.30    1.40
  -5  -2  -2   22.70    1.70
   5   2   2   24.60    2.30
   5   2   2   23.40    1.40
  -5  -3  -2  988.70   39.80
   5   3   2 1000.20   40.20
  -5  -4  -2   59.29    3.30
   5   4   2   61.09    3.70
  -5  -5  -2   91.59    4.80
   5   5   2   94.49    5.10
  -5  -6  -2   48.40    3.30
   5   6   2   52.59    3.60
  -5  -7  -2    1.40    0.90
   5   7   2    1.60    1.00
  -5  -8  -2   79.89    4.90
   5   8   2   84.89    5.10
  -5  -9  -2   98.39    5.80
   5   9   2  102.99    5.90
  -5 -10  -2    6.20    1.40
   5  10   2    6.90    1.40
  -5 -11  -2    6.80    1.60
  -5 -11  -2    5.80    1.40
  -5 -11  -2    8.40    1.30
   5  11   2    3.80    1.20
  -5 -12  -2    5.20    1.60
  -5 -12  -2    6.90    1.40
  -5 -12  -2    6.30    1.60
  -5 -13  -2   34.40    2.70
  -5 -13  -2   29.40    3.30
  -5 -13  -2   32.80    3.60
  -5 -13  -2   28.30    2.00
  -5 -14  -2    0.20    1.20
  -5 -14  -2    0.00    1.50
  -5 -14  -2   -1.10    0.90
  -5 -15  -2    3.00    1.30
  -5 -15  -2    1.40    1.80
  -5 -15  -2    1.60    1.60
  -5 -16  -2    7.20    2.00
  -5 -16  -2   10.70    1.90
  -5 -16  -2   12.30    2.50
  -5 -17  -2    4.30    2.00
  -5 -17  -2    5.70    1.50
  -5 -18  -2    1.00    1.10
  -5 -18  -2    0.60    1.80
  -5 -19  -2    0.20    1.00
  -5 -19  -2    0.90    1.60
  -5 -20  -2    1.00    1.30
  -5 -20  -2   -0.60    0.90
  -5 -21  -2    3.00    1.00
  -5 -21  -2    5.00    1.60
  -5 -22  -2    3.20    0.80
  -5 -22  -2    3.80    1.30
  -5 -23  -2    0.00    0.60
  -5 -23  -2    1.00    0.90
   4 -22   2    1.90    1.20
   4 -21   2    0.40    0.90
   4 -21   2    2.80    1.30
   4 -20   2    1.50    0.80
   4 -20   2    1.50    1.60
   4 -19   2    5.40    1.20
   4 -19   2    5.80    1.20
   4 -19   2    8.00    2.00
   4 -18   2    3.30    1.20
   4 -18   2    4.10    2.00
   4 -18   2    4.50    1.10
   4 -17   2   12.50    2.90
   4 -17   2   10.40    2.40
  -4  16  -2    1.20    1.40
   4 -16   2    1.00    0.60
   4 -16   2    1.20    1.60
   4 -16   2    1.40    1.10
   4 -16   2    1.00    1.10
   4 -15   2    6.30    1.40
   4 -15   2    3.30    0.80
   4 -15   2    3.80    1.30
   4 -15   2    6.40    2.20
  -4  14  -2    1.70    1.20
   4 -14   2    4.70    1.40
   4 -14   2    5.20    1.30
   4 -14   2    5.10    0.80
   4 -14   2    4.20    2.10
   4 -14   2    1.80    1.90
  -4  13  -2    2.70    1.20
   4 -13   2    4.00    1.90
   4 -13   2    6.10    1.30
   4 -13   2    4.00    1.60
   4 -13   2    3.20    1.30
   4 -13   2    4.30    0.80
   4 -12   2    1.50    1.00
   4 -12   2    1.00    1.40
   4 -12   2    3.60    1.50
   4 -12   2    3.00    1.00
   4 -11   2    0.40    0.90
   4 -11   2    0.90    1.30
   4 -11   2   -0.10    1.20
   4 -11   2   -0.20    0.70
   4 -10   2    3.40    1.10
   4 -10   2    4.00    1.40
   4  -9   2  106.69    6.40
   4  -9   2  104.59    5.90
   4  -8   2  139.59    7.60
   4  -8   2  144.29    7.20
   4  -7   2   31.50    2.70
   4  -7   2   31.10    3.20
   4  -6   2    1.50    1.00
   4  -6   2    1.30    0.70
   4  -5   2   20.20    2.40
   4  -5   2   17.60    1.70
  -4   4  -2   38.30    2.40
   4  -4   2   37.40    2.80
   4  -4   2   38.60    2.30
  -4   3  -2  137.09    6.20
   4  -3   2  134.89    6.20
  -4   2  -2  115.99    5.30
  -4   2  -2  121.39    5.60
   4  -2   2  116.39    5.80
  -4   1  -2   24.10    1.60
  -4   1  -2   25.80    2.00
   4  -1   2   26.20    2.00
  -4   0  -2  137.79    6.40
  -4   0  -2  133.69    5.80
   4   0   2  138.49    5.80
   4   0   2  138.99    6.30
  -4  -1  -2   31.60    1.70
   4   1   2   32.90    1.70
   4   1   2   32.70    2.40
  -4  -2  -2  633.34   26.10
  -4  -2  -2  649.93   26.60
   4   2   2  665.23   26.40
  -4  -3  -2    0.20    0.50
  -4  -3  -2    0.30    0.50
   4   3   2    0.40    0.70
  -4  -4  -2    1.10    0.60
   4   4   2    1.80    0.80
  -4  -5  -2    1.70    0.60
   4   5   2    1.60    0.70
  -4  -6  -2    6.80    1.20
   4   6   2    9.70    1.80
  -4  -7  -2   80.49    4.70
  -4  -7  -2   79.39    4.80
   4   7   2   88.19    4.80
  -4  -8  -2   27.70    3.10
  -4  -8  -2   30.60    2.90
   4   8   2   32.70    3.00
  -4  -9  -2   61.29    4.40
  -4  -9  -2   61.19    4.30
   4   9   2   68.69    4.30
  -4 -10  -2    1.80    1.00
  -4 -10  -2    1.80    1.30
   4  10   2    1.10    0.90
  -4 -11  -2   -0.70    1.10
  -4 -12  -2   -0.60    0.70
  -4 -12  -2   -0.60    1.10
  -4 -12  -2   -0.80    1.30
  -4 -13  -2   14.50    2.00
  -4 -13  -2   11.90    2.10
  -4 -13  -2   17.90    2.60
  -4 -14  -2   25.10    3.20
  -4 -14  -2   22.00    2.50
  -4 -14  -2   26.70    3.50
  -4 -15  -2   41.30    4.00
  -4 -15  -2   39.20    4.40
  -4 -15  -2   41.40    3.20
  -4 -16  -2   36.30    3.20
  -4 -16  -2   37.90    4.00
  -4 -16  -2   37.70    4.40
  -4 -17  -2  206.58    9.50
  -4 -17  -2  204.48   10.40
  -4 -18  -2    2.00    1.70
  -4 -18  -2    1.10    1.20
  -4 -19  -2    1.10    1.60
  -4 -19  -2   -0.30    1.00
  -4 -20  -2   -0.60    0.90
  -4 -20  -2    1.10    1.40
  -4 -21  -2    6.50    1.70
  -4 -21  -2    4.70    1.10
  -4 -22  -2    1.10    1.30
  -4 -22  -2    0.30    0.80
  -4 -23  -2    7.10    1.30
  -4 -23  -2    5.30    0.80
   3 -23   2    4.80    1.10
   3 -22   2    1.90    1.20
   3 -21   2   -0.20    1.30
   3 -20   2    1.40    0.90
   3 -20   2    1.20    1.60
   3 -19   2   11.10    1.40
   3 -19   2    9.10    1.50
   3 -19   2   11.10    2.50
   3 -18   2   12.60    1.60
   3 -18   2   10.50    2.40
   3 -18   2    8.50    1.30
   3 -17   2   25.50    2.30
   3 -17   2   32.00    2.70
   3 -17   2   30.00    3.70
   3 -16   2   35.70    2.80
   3 -16   2   36.50    2.90
   3 -16   2   41.30    3.90
   3 -15   2   -0.40    1.50
   3 -15   2    0.50    1.20
   3 -15   2    1.30    1.20
   3 -15   2    0.50    1.40
   3 -15   2   -0.70    0.70
   3 -14   2    2.00    1.10
   3 -14   2    0.70    1.20
   3 -14   2   -0.40    1.00
   3 -14   2   -2.40    1.60
   3 -14   2    2.10    1.60
   3 -14   2    1.20    0.70
   3 -13   2    1.00    0.60
   3 -13   2    1.10    1.00
   3 -13   2    1.80    1.00
   3 -13   2    0.30    1.40
   3 -13   2    1.30    1.10
   3 -13   2    0.10    1.20
   3 -12   2    6.20    1.50
   3 -12   2    7.90    1.20
   3 -12   2    8.60    1.80
   3 -12   2    5.90    0.70
   3 -12   2    5.60    1.90
   3 -11   2   -0.20    1.20
   3 -11   2    0.70    1.10
   3 -11   2   -0.50    0.60
   3 -10   2   -0.50    0.70
   3 -10   2    1.10    1.30
   3  -9   2    1.00    1.20
   3  -9   2   -0.30    0.70
   3  -8   2   60.89    4.40
   3  -8   2   58.69    3.90
   3  -7   2   14.20    1.90
   3  -7   2   16.70    2.50
   3  -6   2  141.29    8.40
   3  -6   2  131.69    6.40
   3  -5   2   79.99    4.20
   3  -5   2   85.99    4.60
   3  -4   2  161.58    7.30
   3  -4   2  168.48    7.60
  -3   3  -2   46.60    2.50
  -3   3  -2   45.40    2.50
   3  -3   2   44.70    2.40
   3  -3   2   42.80    2.80
  -3   2  -2   12.00    1.20
  -3   2  -2   12.20    1.40
   3  -2   2   12.00    1.40
  -3   1  -2  140.59    6.00
  -3   1  -2  140.69    6.30
   3  -1   2  144.39    6.20
  -3   0  -2   43.00    2.50
  -3   0  -2   40.00    2.00
   3   0   2   42.60    2.40
  -3  -1  -2   28.10    1.40
  -3  -1  -2   28.90    2.00
   3   1   2   32.40    2.10
  -3  -2  -2    9.50    1.10
  -3  -2  -2    9.90    1.30
   3   2   2    9.50    1.70
  -3  -3  -2  218.08    9.40
  -3  -3  -2  219.08    9.60
   3   3   2  226.68    9.50
  -3  -4  -2   62.39    3.40
  -3  -4  -2   69.19    3.60
  -3  -4  -2   64.49    3.50
   3   4   2   66.09    3.60
  -3  -5  -2   80.89    4.20
  -3  -5  -2   78.19    4.20
   3   5   2   87.09    4.30
  -3  -6  -2   50.79    3.20
  -3  -6  -2   48.60    3.20
   3   6   2   52.69    3.10
  -3  -7  -2   94.19    5.20
  -3  -7  -2   95.99    5.10
   3   7   2   98.39    5.00
  -3  -8  -2   26.30    2.60
  -3  -8  -2   27.00    2.80
   3   8   2   26.90    2.50
  -3  -9  -2   24.80    2.70
  -3  -9  -2   24.70    2.80
  -3 -10  -2   -0.90    0.90
  -3 -10  -2    0.50    0.80
  -3 -11  -2   40.90    3.50
  -3 -11  -2   29.80    3.40
  -3 -12  -2   13.50    1.80
  -3 -12  -2   14.90    2.60
  -3 -12  -2   10.90    2.40
  -3 -13  -2    1.20    1.00
  -3 -13  -2   -0.60    1.10
  -3 -13  -2   -0.20    0.90
  -3 -14  -2   25.80    3.60
  -3 -14  -2   25.00    3.30
  -3 -14  -2   30.20    2.70
  -3 -15  -2    7.00    1.90
  -3 -15  -2   12.30    1.90
  -3 -15  -2   11.80    2.40
  -3 -16  -2   86.79    6.80
  -3 -16  -2   84.39    5.80
  -3 -16  -2   81.39    4.90
  -3 -17  -2    2.20    1.80
  -3 -17  -2    0.90    1.40
  -3 -17  -2    0.60    1.20
  -3 -18  -2    9.40    2.40
  -3 -18  -2    7.00    1.60
  -3 -19  -2    0.60    1.70
  -3 -19  -2   -0.10    1.10
  -3 -20  -2    3.50    1.70
  -3 -20  -2    3.50    1.10
  -3 -21  -2    0.40    0.80
  -3 -21  -2    2.90    1.60
  -3 -22  -2    4.50    1.50
  -3 -22  -2    3.10    0.90
  -3 -23  -2    3.40    1.00
  -3 -23  -2    2.70    1.20
   2 -23   2    0.00    0.90
   2 -22   2    1.20    1.30
   2 -21   2    7.10    1.80
   2 -21   2    4.90    1.00
   2 -20   2    3.30    1.80
   2 -20   2   -0.10    1.30
   2 -20   2    2.90    1.00
   2 -19   2    2.60    1.00
   2 -19   2    2.70    1.10
   2 -19   2    1.70    1.70
   2 -18   2    2.30    1.90
   2 -18   2    1.00    1.00
   2 -18   2    0.40    1.00
   2 -17   2   72.09    4.20
   2 -17   2   73.99    5.30
   2 -17   2   65.99    3.80
   2 -16   2   24.50    2.40
   2 -16   2   18.50    4.60
   2 -16   2   30.20    2.60
   2 -16   2   27.70    3.40
   2 -16   2   26.70    4.00
   2 -15   2   51.49    3.60
   2 -15   2   57.99    6.90
   2 -15   2   56.99    4.50
   2 -15   2   62.79    5.30
   2 -14   2    0.70    1.10
   2 -14   2    4.10    1.00
   2 -14   2    1.10    1.90
   2 -14   2    2.50    1.40
   2 -14   2    2.90    1.30
   2 -14   2    4.70    1.90
   2 -13   2    6.10    1.40
   2 -13   2    5.20    1.30
   2 -13   2    4.70    1.50
   2 -13   2    4.70    1.60
   2 -13   2    8.00    1.00
   2 -13   2    2.70    1.70
   2 -12   2    2.50    1.10
   2 -12   2    2.90    1.60
   2 -12   2    3.70    1.00
   2 -12   2    3.80    1.70
   2 -12   2    2.30    1.10
   2 -11   2    0.40    1.20
   2 -10   2    0.70    0.80
   2 -10   2    0.60    1.20
   2  -9   2    6.00    1.40
   2  -9   2    4.60    1.50
   2  -8   2  127.39    6.90
   2  -8   2  119.79    6.30
   2  -7   2    6.30    1.10
   2  -7   2    6.30    1.30
   2  -6   2   10.10    1.90
   2  -6   2   10.30    1.70
   2  -5   2    9.90    1.30
   2  -5   2   10.20    1.80
  -2   4  -2  105.09    5.00
   2  -4   2  110.99    5.10
   2  -4   2  115.49    5.40
  -2   3  -2    5.70    1.00
   2  -3   2    4.90    0.90
   2  -3   2    6.20    1.10
   2  -3   2    6.90    1.00
  -2   2  -2  528.95   21.10
   2  -2   2  541.95   21.10
   2  -2   2  505.75   21.20
  -2   1  -2    9.10    0.90
   2  -1   2    9.00    1.00
  -2   0  -2   12.00    1.00
   2   0   2   12.50    1.10
  -2  -1  -2    1.10    0.40
   2   1   2    1.10    0.40
  -2  -2  -2  320.07   13.10
  -2  -2  -2  321.97   13.20
   2   2   2  323.77   13.20
  -2  -3  -2   49.90    2.70
  -2  -3  -2   50.99    2.80
   2   3   2   54.19    2.80
  -2  -4  -2   35.10    2.30
  -2  -4  -2   34.60    2.20
   2   4   2   40.20    2.30
  -2  -5  -2   33.40    2.30
   2   5   2   34.80    2.20
   2   5   2   33.70    1.70
  -2  -6  -2   14.70    1.80
  -2  -6  -2   15.20    1.70
   2   6   2   14.10    1.10
   2   6   2   13.40    1.60
  -2  -7  -2   42.70    2.90
  -2  -7  -2   37.80    2.90
   2   7   2   37.90    2.20
  -2  -8  -2  426.56   17.60
  -2  -8  -2  416.26   17.80
   2   8   2  394.86   16.90
  -2  -9  -2  285.77   12.70
  -2  -9  -2  280.87   13.00
  -2 -10  -2   46.60    3.80
  -2 -10  -2   50.29    3.90
  -2 -11  -2   66.39    4.70
  -2 -11  -2   62.59    4.50
  -2 -12  -2    0.40    0.80
  -2 -12  -2    0.90    0.90
  -2 -12  -2    1.30    1.30
  -2 -13  -2    3.10    1.50
  -2 -13  -2    1.00    1.00
  -2 -13  -2    2.70    1.20
  -2 -14  -2    1.50    1.50
  -2 -14  -2    3.00    1.20
  -2 -14  -2    1.70    1.20
  -2 -15  -2   12.40    1.90
  -2 -15  -2   13.70    2.60
  -2 -15  -2   11.90    2.90
  -2 -16  -2   79.79    6.60
  -2 -16  -2   80.69    5.60
  -2 -16  -2   81.49    4.80
  -2 -17  -2   32.70    3.80
  -2 -17  -2   38.20    4.80
  -2 -17  -2   32.40    3.10
  -2 -18  -2    1.60    1.30
  -2 -18  -2    1.50    1.90
  -2 -19  -2    1.60    1.70
  -2 -19  -2    0.30    1.10
  -2 -20  -2    2.60    1.70
  -2 -20  -2    0.80    1.10
  -2 -21  -2    5.60    1.20
  -2 -21  -2   10.60    3.20
  -2 -22  -2    1.90    1.30
  -2 -22  -2    0.50    0.70
  -2 -23  -2    2.00    1.00
   1 -23   2    0.80    0.90
   1 -22   2    3.00    1.50
   1 -21   2    5.50    1.10
   1 -21   2    7.60    1.90
   1 -20   2    0.90    1.60
   1 -19   2    0.80    1.00
   1 -19   2    1.30    1.80
   1 -19   2   -0.90    0.90
   1 -18   2    5.70    2.10
   1 -18   2    4.30    1.30
   1 -17   2  105.39    5.30
   1 -17   2  110.69    5.70
   1 -17   2  107.09    6.60
   1 -16   2    7.60    2.30
   1 -16   2   -2.30    3.20
   1 -16   2    4.70    1.40
   1 -16   2    1.50    1.50
   1 -16   2    7.50    1.60
   1 -15   2   87.49    4.80
   1 -15   2   96.89    5.90
   1 -15   2   97.69    6.70
   1 -15   2   98.19    8.40
   1 -14   2    5.70    1.80
   1 -14   2    4.40    1.50
   1 -14   2    5.30    1.20
   1 -14   2    4.30    1.20
   1 -14   2    5.90    1.70
   1 -13   2   15.20    1.90
   1 -13   2   11.80    2.40
   1 -13   2   15.00    2.50
   1 -13   2   15.70    2.70
   1 -12   2    1.30    1.50
   1 -12   2   -0.10    1.20
   1 -12   2    1.20    1.00
   1 -11   2    0.00    1.20
[truncated: 2,824,742 more chars]
