# Supplementary material for: Structural characterization of the supra­molecular complex between a tetra­quinoxaline-based cavitand and benzo­nitrile
Source: Acta Crystallogr E Crystallogr Commun. 2024 May 31;80(Pt 6):671–6. doi: 10.1107/S205698902400481X (PMC11151304; doi:10.1107/S205698902400481X)
Supplement: Supplementary file 2 [file e-80-00671-Isup3.hkl]

data_I                                                                          
_shelx_title ' qxcavphcn_a.res in P-1'                                          
_shelx_refln_list_code          4                                               
_shelx_F_calc_maximum      573.54                                               
_exptl_crystal_F_000      3248.00                                               
_reflns_d_resolution_high  0.7960                                               
                                                                                
loop_                                                                           
 _space_group_symop_operation_xyz                                               
 'x, y, z'                                                                      
 '-x, -y, -z'                                                                   
                                                                                
_cell_length_a    18.6922                                                       
_cell_length_b    18.7278                                                       
_cell_length_c    24.4009                                                       
_cell_angle_alpha  89.992                                                       
_cell_angle_beta   70.083                                                       
_cell_angle_gamma  85.978                                                       
                                                                                
_shelx_F_squared_multiplier     1.000                                           
                                                                                
loop_                                                                           
 _refln_index_h                                                                 
 _refln_index_k                                                                 
 _refln_index_l                                                                 
 _refln_F_squared_calc                                                          
 _refln_F_squared_meas                                                          
 _refln_F_squared_sigma                                                         
 _refln_observed_status                                                         
   1   0   0         59.39          0.00         2.42 o                         
   2   0   0      16801.09      16233.81       373.47 o                         
   3   0   0        436.15        416.86        22.89 o                         
   4   0   0      71496.22      79044.27      1802.55 o                         
   5   0   0       2996.09       2795.91        80.84 o                         
   6   0   0      44343.44      51626.42      1456.83 o                         
   7   0   0         25.29         37.72        17.12 o                         
   8   0   0       1834.91       2072.91        92.25 o                         
   9   0   0       6523.24       7618.04       377.16 o                         
  10   0   0        648.96        644.69        58.99 o                         
  11   0   0          3.55          0.69        10.81 o                         
  12   0   0        292.21        272.50        23.88 o                         
  13   0   0       3654.79       3743.67        83.11 o                         
  14   0   0        175.50        210.03        18.85 o                         
  15   0   0        411.61        429.79        33.83 o                         
  16   0   0        982.08       1003.49        39.59 o                         
  17   0   0          4.98        -11.33        14.43 o                         
  18   0   0        265.87        244.77        27.80 o                         
  19   0   0        282.85        252.19        25.37 o                         
  20   0   0          4.95         -4.68        13.17 o                         
  21   0   0         35.69         19.59         9.98 o                         
 -21   1   0         50.56         59.35        11.55 o                         
 -20   1   0         68.85         58.12        15.62 o                         
 -19   1   0         15.59          1.32        15.62 o                         
 -18   1   0        265.70        241.89        27.80 o                         
 -17   1   0         33.05         63.90        53.85 o                         
 -16   1   0         55.58         29.36        17.98 o                         
 -15   1   0        625.87        573.66        25.00 o                         
 -14   1   0         24.98         33.48        17.64 o                         
 -13   1   0       1055.80        998.10        39.36 o                         
 -12   1   0       1405.97       1353.28        48.73 o                         
 -11   1   0        970.02       1024.38        53.06 o                         
 -10   1   0       2221.83       2581.94       114.49 o                         
  -9   1   0       5307.47       6964.02       235.26 o                         
  -8   1   0       2078.82       2041.90        93.07 o                         
  -7   1   0          7.84         16.65        20.57 o                         
  -6   1   0      18287.96      18944.33       550.22 o                         
  -5   1   0      22443.93      23639.48       676.39 o                         
  -4   1   0       5985.96       4997.13       156.25 o                         
  -3   1   0      39640.73      39237.98      1078.78 o                         
  -2   1   0          2.98          9.76         3.48 o                         
  -1   1   0      10169.81       9379.52       219.50 o                         
   1   1   0      33760.38      30535.29       956.48 o                         
   2   1   0        182.37        132.61         9.15 o                         
   3   1   0      76164.77      78618.17      1548.34 o                         
   4   1   0       1891.12       2434.17        57.91 o                         
   5   1   0      52176.59      58638.87      1645.95 o                         
   6   1   0       4846.33       5350.74       142.74 o                         
   7   1   0        536.80        801.53        52.60 o                         
   8   1   0       1041.50       1265.27        73.19 o                         
   9   1   0      32989.84      34674.49      1003.31 o                         
  10   1   0       1773.60       1964.64        95.50 o                         
  11   1   0       4864.07       4397.60       150.94 o                         
  12   1   0       1738.04       1829.38        63.17 o                         
  13   1   0        104.53         90.20        12.96 o                         
  14   1   0       1401.16       1393.78        77.20 o                         
  15   1   0        475.72        498.31        39.43 o                         
  16   1   0        915.97        942.82        36.47 o                         
  17   1   0        153.70        145.71        15.95 o                         
  18   1   0        216.89        169.30        16.50 o                         
  19   1   0        307.51        287.75        26.34 o                         
  20   1   0          2.70        -14.12        14.12 o                         
  21   1   0          4.40          8.75        10.31 o                         
  22   1   0         26.98         27.43        17.14 o                         
 -21   2   0         18.32         36.27        11.55 o                         
 -20   2   0        102.27         84.89        18.06 o                         
 -19   2   0          3.37         -1.85        20.57 o                         
 -18   2   0        859.85        953.50        71.86 o                         
 -17   2   0        165.37        166.94        20.89 o                         
 -16   2   0       1324.55       1456.04        66.81 o                         
 -15   2   0          2.46          9.39        12.21 o                         
 -14   2   0          5.14         34.17        14.41 o                         
 -13   2   0        100.77         75.95        14.30 o                         
 -12   2   0        100.63         85.28        12.15 o                         
 -11   2   0         68.88         31.89        10.73 o                         
 -10   2   0       8432.58       9407.02       308.26 o                         
  -9   2   0        130.73         56.12        22.94 o                         
  -8   2   0          1.37         10.29        30.86 o                         
  -7   2   0         16.31        -13.72        16.97 o                         
  -6   2   0       6463.92       7312.85       227.75 o                         
  -5   2   0        642.50        674.64        41.96 o                         
  -4   2   0      23047.90      23092.96       613.51 o                         
  -3   2   0         21.42         16.57         7.57 o                         
  -2   2   0        993.59       1067.96        29.07 o                         
  -1   2   0         51.06         27.43         7.27 o                         
   0   2   0       1713.96       1548.83        42.20 o                         
   1   2   0         51.59          9.60         4.03 o                         
   2   2   0        224.41        136.66        11.08 o                         
   3   2   0        127.10         55.23         7.39 o                         
   4   2   0       1778.11       1637.44        42.87 o                         
   5   2   0        344.31        134.73        12.42 o                         
   6   2   0       3005.80       2076.43        55.16 o                         
   7   2   0       1267.43       1041.17        58.32 o                         
   8   2   0        966.46       1347.42        72.94 o                         
   9   2   0        573.91        635.02        54.49 o                         
  10   2   0      17065.06      18566.23       566.78 o                         
  11   2   0       2077.73       1857.08        71.76 o                         
  12   2   0        114.74        155.46        13.92 o                         
  13   2   0          6.81          9.85        11.17 o                         
  14   2   0        656.09        692.02        33.70 o                         
  15   2   0         10.07        -11.04        11.04 o                         
  16   2   0        507.82        469.54        27.78 o                         
  17   2   0        226.90        161.64        16.80 o                         
  18   2   0         26.11         54.97        13.55 o                         
  19   2   0          6.89          5.35        17.33 o                         
  20   2   0         55.41         60.18        18.23 o                         
  21   2   0          0.35         -8.57         9.29 o                         
  22   2   0          5.78         10.29        17.14 o                         
 -21   3   0         43.63         32.92        18.86 o                         
 -20   3   0        298.84        333.58        41.15 o                         
 -19   3   0          0.72        -13.19        15.62 o                         
 -18   3   0        194.01        262.69        25.57 o                         
 -17   3   0         34.54         29.64        14.85 o                         
 -16   3   0         18.41          4.45        16.33 o                         
 -15   3   0        122.46         63.38        18.31 o                         
 -14   3   0        266.27        236.85        20.34 o                         
 -13   3   0        271.96        258.82        17.57 o                         
 -12   3   0         10.61          5.24        12.64 o                         
 -11   3   0         52.44         92.02        15.44 o                         
 -10   3   0       6742.29       7709.12       261.31 o                         
  -9   3   0      11104.14      12224.08       380.44 o                         
  -8   3   0       2784.10       2714.52       112.25 o                         
  -7   3   0       1058.62       1403.55        72.25 o                         
  -6   3   0         10.57          6.86        14.55 o                         
  -5   3   0        644.51        760.24        45.87 o                         
  -4   3   0       2389.64       2834.93        79.13 o                         
  -3   3   0       7314.53       7428.52       155.99 o                         
  -2   3   0        244.37         99.01        11.09 o                         
  -1   3   0      16452.54      16212.49       377.44 o                         
   0   3   0        342.13        139.48        18.33 o                         
   1   3   0        348.33        424.87        22.43 o                         
   2   3   0       1049.94       1162.97        32.82 o                         
   3   3   0       5474.51       4415.13        98.94 o                         
   4   3   0       1072.89        816.15        26.60 o                         
   5   3   0       1572.69       1688.45        55.07 o                         
   6   3   0        794.29        694.05        29.28 o                         
   7   3   0      16038.89      17692.27       421.91 o                         
   8   3   0        382.50        483.67        47.20 o                         
   9   3   0       2162.41       2757.05       113.43 o                         
  10   3   0       1727.53       1756.73        88.73 o                         
  11   3   0         68.68        111.52        12.96 o                         
  12   3   0         17.80         19.69         9.39 o                         
  13   3   0        615.18        517.31        41.08 o                         
  14   3   0       1021.17       1030.04        42.03 o                         
  15   3   0       2559.68       2283.47        61.14 o                         
  16   3   0          9.53          4.89        13.07 o                         
  17   3   0          0.03         -2.15        12.17 o                         
  18   3   0        187.71        225.31        22.77 o                         
  19   3   0        146.31        109.85        14.39 o                         
  20   3   0        341.70        500.54        36.35 o                         
  21   3   0         11.34        -20.57        20.57 o                         
  22   3   0        274.19        329.16        44.57 o                         
 -21   4   0         14.33         25.91        13.72 o                         
 -20   4   0          5.01         18.39        13.17 o                         
 -19   4   0        105.45         82.65        30.86 o                         
 -18   4   0         59.42         56.80        16.83 o                         
 -17   4   0        243.82        227.32        19.69 o                         
 -16   4   0        438.62        390.55        34.67 o                         
 -15   4   0        809.06        686.45        32.85 o                         
 -14   4   0       1647.27       1539.40        47.30 o                         
 -13   4   0        131.68        116.21        18.37 o                         
 -12   4   0         43.13         55.47        14.50 o                         
 -11   4   0       1225.23       1199.05        37.01 o                         
 -10   4   0       1905.15       1660.66        71.05 o                         
  -9   4   0         64.95         75.11        25.37 o                         
  -8   4   0       2588.47       2624.05       110.14 o                         
  -7   4   0       1195.85       1107.13        65.33 o                         
  -6   4   0       2803.53       3184.29       115.14 o                         
  -5   4   0       2403.45       2520.37        92.13 o                         
  -4   4   0       3897.83       3845.21       102.27 o                         
  -3   4   0       1000.29       1014.76        49.72 o                         
  -2   4   0       9946.95       8927.70       216.43 o                         
  -1   4   0        662.21        698.34        32.06 o                         
   0   4   0       7728.80       6468.05       158.29 o                         
   1   4   0        404.94        298.18        23.44 o                         
   2   4   0       2659.49       2279.79        68.39 o                         
   3   4   0        124.35         82.55         9.87 o                         
   4   4   0       2627.00       2733.52        75.22 o                         
   5   4   0       1399.65       1498.27        50.94 o                         
   6   4   0        620.91        678.02        34.14 o                         
   7   4   0        180.27        147.34        15.25 o                         
   8   4   0          0.06          6.41        11.28 o                         
   9   4   0        242.53        306.91        58.29 o                         
  10   4   0        379.32        467.92        63.43 o                         
  11   4   0         11.40          9.60         9.67 o                         
  12   4   0        583.78        476.65        51.44 o                         
  13   4   0          0.21         12.10        13.06 o                         
  14   4   0        175.15        178.94        19.30 o                         
  15   4   0        806.24        765.14        33.14 o                         
  16   4   0          8.16         23.45        16.33 o                         
  17   4   0         85.09         72.48        14.19 o                         
  18   4   0        552.66        668.59        33.60 o                         
  19   4   0        131.21        125.52        12.48 o                         
  20   4   0          0.47         -4.31        14.61 o                         
  21   4   0          0.93        -13.72        20.57 o                         
 -21   5   0         53.81         78.86        17.14 o                         
 -20   5   0        199.19        161.18        29.91 o                         
 -19   5   0        176.24        177.28        18.41 o                         
 -18   5   0        712.64        775.00        30.25 o                         
 -17   5   0        175.76        143.56        16.89 o                         
 -16   5   0        232.57        274.11        21.38 o                         
 -15   5   0        209.29        220.20        34.86 o                         
 -14   5   0        632.80        640.25        33.09 o                         
 -13   5   0         46.79         10.91        16.83 o                         
 -12   5   0        211.51        259.60        40.85 o                         
 -11   5   0          0.24          3.48        11.66 o                         
 -10   5   0         55.86         39.17        12.05 o                         
  -9   5   0        393.58        476.60        89.15 o                         
  -8   5   0       1621.28       2334.65       150.87 o                         
  -7   5   0          5.69         30.86        27.43 o                         
  -6   5   0          0.18         -3.43        20.57 o                         
  -5   5   0       1801.12       1709.82        72.74 o                         
  -4   5   0        742.77        637.75        58.29 o                         
  -3   5   0       3229.53       3744.81       128.43 o                         
  -2   5   0        168.96         68.58        16.46 o                         
  -1   5   0      10518.78      10631.13       257.30 o                         
   1   5   0       3560.61       3629.86       124.84 o                         
   2   5   0        380.54        390.30        29.92 o                         
   3   5   0       2770.85       2562.94        65.73 o                         
   4   5   0        540.94        473.56        25.78 o                         
   5   5   0         27.49         13.25         9.50 o                         
   6   5   0        803.97        663.28        36.12 o                         
   7   5   0      14301.60      15153.65       439.92 o                         
   8   5   0         13.80          7.10        12.29 o                         
   9   5   0        354.44        411.03        36.27 o                         
  10   5   0          8.06        -17.64        17.64 o                         
  11   5   0          6.97         31.84        17.20 o                         
  12   5   0         43.51         40.00        10.58 o                         
  13   5   0        547.09        508.34        31.63 o                         
  14   5   0       1377.80       1454.87        58.05 o                         
  15   5   0         58.60         66.28        14.41 o                         
  16   5   0        142.68        145.03        22.07 o                         
  17   5   0        128.06        146.36        14.98 o                         
  18   5   0          5.81         19.49        10.13 o                         
  19   5   0        107.43         86.73        20.19 o                         
  20   5   0         26.42         16.21        10.78 o                         
  21   5   0         17.88         24.00        20.57 o                         
 -20   6   0         63.57         29.61        12.85 o                         
 -19   6   0         89.95        103.23        17.87 o                         
 -18   6   0        289.92        353.64        32.66 o                         
 -17   6   0          7.32         -4.46        14.35 o                         
 -16   6   0        682.36        715.30        33.77 o                         
 -15   6   0        145.29        115.89        17.94 o                         
 -14   6   0         66.65         52.07        16.23 o                         
 -13   6   0          2.07          8.03        14.11 o                         
 -12   6   0        809.68        752.57        34.22 o                         
 -11   6   0        248.61        214.44        17.43 o                         
 -10   6   0       1324.59       1302.00        38.29 o                         
  -9   6   0        559.11        500.68        43.54 o                         
  -8   6   0       1013.07       1049.20        92.58 o                         
  -7   6   0        746.95       1110.92        89.15 o                         
  -5   6   0        105.84        293.92        37.72 o                         
  -4   6   0       3056.29       2794.66       110.14 o                         
  -3   6   0         35.45         14.69        16.46 o                         
  -2   6   0       1367.18       1348.09        65.33 o                         
  -1   6   0       1201.46       1130.22        60.47 o                         
   0   6   0        487.82        394.31        30.71 o                         
   1   6   0        512.79        425.59        41.96 o                         
   2   6   0        350.82        322.13        30.90 o                         
   3   6   0          0.44          8.95        11.87 o                         
   4   6   0        380.58        462.65        26.76 o                         
   5   6   0       1006.94        852.91        41.28 o                         
   6   6   0       1216.72       1343.77        78.54 o                         
   7   6   0       1107.01       1302.54        82.01 o                         
   8   6   0       1559.01       1704.16        63.50 o                         
   9   6   0       6846.71       6807.24       183.76 o                         
  10   6   0        127.77        139.28        20.70 o                         
  11   6   0       6114.16       5866.26       207.86 o                         
  12   6   0       1090.55       1053.99        56.03 o                         
  13   6   0        371.89        319.82        21.85 o                         
  14   6   0          2.32          6.46        11.42 o                         
  15   6   0          6.41          8.19        12.21 o                         
  16   6   0          1.46         22.34        12.92 o                         
  17   6   0          1.03         13.64        11.99 o                         
  18   6   0        683.18        681.69        24.21 o                         
  19   6   0        330.85        353.97        28.21 o                         
  20   6   0        190.92        215.53        16.15 o                         
  21   6   0        223.15        192.01        34.29 o                         
 -20   7   0        234.77        203.79        39.43 o                         
 -19   7   0        108.32        130.88        14.43 o                         
 -18   7   0        494.08        663.18        31.67 o                         
 -17   7   0         65.02        122.30        15.81 o                         
 -16   7   0          0.56          5.94        14.09 o                         
 -15   7   0        548.73        558.27        41.31 o                         
 -14   7   0        582.62        581.90        32.85 o                         
 -13   7   0         22.29         18.54        15.63 o                         
 -12   7   0        187.44        263.76        21.82 o                         
 -11   7   0       5327.37       5250.62       102.36 o                         
 -10   7   0         21.60         67.13        15.05 o                         
  -9   7   0      10089.61      10342.02       533.03 o                         
  -8   7   0         16.61         27.43        41.15 o                         
  -7   7   0       7086.64       9366.37       445.74 o                         
  -6   7   0        885.75       1957.48       147.44 o                         
  -5   7   0      14429.01      15288.20       461.83 o                         
  -4   7   0        598.24       1207.19        73.21 o                         
  -3   7   0       3736.40       4268.17       152.69 o                         
  -2   7   0       2187.46       2113.76        92.04 o                         
  -1   7   0       7351.56       8208.01       300.02 o                         
   0   7   0       4168.16       4033.78       144.24 o                         
   1   7   0       8018.71       7647.92       311.38 o                         
   2   7   0       1290.16       1104.52        63.71 o                         
   3   7   0       1482.02       1302.53        56.96 o                         
   4   7   0       4515.65       4807.69       116.55 o                         
   5   7   0       2019.62       2309.61        87.72 o                         
   6   7   0        149.59       1010.97        69.19 o                         
   7   7   0      18279.12      22135.67       659.25 o                         
   8   7   0      18185.95      22002.05       659.13 o                         
   9   7   0          0.09         -2.94        12.29 o                         
  10   7   0       3163.59       3829.14       119.17 o                         
  11   7   0       1381.68       1258.35        46.06 o                         
  12   7   0         94.60        319.70        29.44 o                         
  13   7   0       1536.10       1454.92        44.89 o                         
  14   7   0          0.30         -3.72        18.20 o                         
  15   7   0        280.53        285.08        17.92 o                         
  16   7   0         15.30         25.23        10.07 o                         
  17   7   0         10.93         -6.50         9.26 o                         
  18   7   0       1373.43       1207.44        41.96 o                         
  19   7   0        467.07        493.96        28.43 o                         
  20   7   0        525.13        564.53        28.81 o                         
 -20   8   0          2.62        -13.72        13.72 o                         
 -19   8   0        423.63        462.36        55.64 o                         
 -18   8   0        369.29        505.86        23.45 o                         
 -17   8   0       1099.94       1125.10        37.60 o                         
 -16   8   0         24.48         31.74        13.55 o                         
 -15   8   0        491.87        570.64        30.79 o                         
 -14   8   0        348.52        301.48        23.35 o                         
 -13   8   0        616.11        639.25        33.45 o                         
 -12   8   0        588.27        711.08        33.76 o                         
 -11   8   0         68.74         64.20        14.25 o                         
 -10   8   0       5437.47       5411.66       103.84 o                         
  -9   8   0        154.25        241.14        24.35 o                         
  -8   8   0       8316.37       8213.28       196.92 o                         
  -7   8   0          1.61         51.43        44.57 o                         
  -6   8   0       4719.24       5776.79       301.73 o                         
  -5   8   0       2088.20       2456.05       112.25 o                         
  -4   8   0        406.40        496.75        56.84 o                         
  -3   8   0        707.84        779.95        80.58 o                         
  -2   8   0        185.66        243.91        33.68 o                         
  -1   8   0       1644.32       1972.84       183.44 o                         
   0   8   0       4499.93       5289.04       184.21 o                         
   1   8   0       1265.72       1528.34        82.01 o                         
   2   8   0        377.21        327.28        56.57 o                         
   3   8   0          1.12          3.00        13.01 o                         
   4   8   0       5860.36       5688.81       136.62 o                         
   5   8   0       2874.92       2497.18        94.19 o                         
   6   8   0       4923.29       5038.34       199.36 o                         
   7   8   0       4342.77       5003.62       186.26 o                         
   8   8   0        712.98        741.54        65.07 o                         
   9   8   0       1224.71       1295.64        72.75 o                         
  10   8   0       6702.48       6813.22       190.54 o                         
  11   8   0        616.69        527.79        57.32 o                         
  12   8   0       2036.61       1845.49        49.73 o                         
  13   8   0       1368.50       1340.91        60.77 o                         
  14   8   0        225.90        213.95        17.35 o                         
  15   8   0         92.95        111.07        12.14 o                         
  16   8   0        773.28        734.72        70.28 o                         
  17   8   0       1551.63       1637.79        48.67 o                         
  18   8   0          6.13        -16.01        28.55 o                         
  19   8   0        163.21        140.70        19.66 o                         
  20   8   0         20.85          4.95        10.71 o                         
 -19   9   0         51.25         21.51        13.17 o                         
 -18   9   0        165.63        144.50        18.81 o                         
 -17   9   0        265.63        293.97        24.98 o                         
 -16   9   0        286.84        274.93        19.53 o                         
 -15   9   0        803.10        889.49        35.42 o                         
 -14   9   0         22.86          3.93        19.44 o                         
 -13   9   0         41.88         55.58        15.70 o                         
 -12   9   0        368.31        298.40        24.02 o                         
 -11   9   0        284.68        214.66        19.17 o                         
 -10   9   0         22.29         41.62        13.88 o                         
  -9   9   0       2196.51       1846.77        42.70 o                         
  -8   9   0       6449.69       6392.41       118.48 o                         
  -7   9   0       2087.89       1884.40        59.39 o                         
  -6   9   0       1729.59       1744.90       147.44 o                         
  -5   9   0       1727.36       1857.23        96.62 o                         
  -4   9   0       2338.71       2862.21       125.79 o                         
  -3   9   0        312.38        186.10        31.24 o                         
  -2   9   0        247.06        142.03        28.79 o                         
  -1   9   0       4420.01       5492.27       197.50 o                         
   0   9   0      11636.87      13409.79       709.76 o                         
   1   9   0      19917.60      23659.75       700.67 o                         
   2   9   0       5626.31       6971.65       239.88 o                         
   3   9   0       2803.65       2883.19        98.85 o                         
   4   9   0       1566.43       1509.22        55.38 o                         
   5   9   0        427.13        383.97        37.32 o                         
   6   9   0        873.26        763.45        64.92 o                         
   7   9   0        317.11        426.94        72.00 o                         
   8   9   0       2914.28       2231.73        87.10 o                         
   9   9   0       1792.62       1880.80        60.76 o                         
  10   9   0        375.13        449.06        30.16 o                         
  11   9   0       3261.53       2938.58       122.87 o                         
  12   9   0       2756.40       2621.55       112.07 o                         
  13   9   0       1839.43       1538.77        57.76 o                         
  14   9   0       1250.11       1088.35        61.89 o                         
  15   9   0        330.71        375.06        30.06 o                         
  16   9   0         19.97          6.78        16.58 o                         
  17   9   0        678.49        625.18        54.69 o                         
  18   9   0          5.15        -22.09        22.09 o                         
  19   9   0        336.09        338.48        27.18 o                         
  20   9   0        116.78        107.77        15.62 o                         
 -19  10   0         36.63         93.08        14.55 o                         
 -18  10   0        472.60        501.41        25.58 o                         
 -17  10   0         18.13         33.86        13.57 o                         
 -16  10   0         42.83         36.00        12.83 o                         
 -15  10   0          0.97         -8.23        12.77 o                         
 -14  10   0        987.00       1088.23        39.05 o                         
 -13  10   0        528.60        555.21        34.82 o                         
 -12  10   0        779.44        828.43        37.93 o                         
 -11  10   0        169.54        165.62        20.47 o                         
 -10  10   0        612.42        605.55        29.20 o                         
  -9  10   0         25.24         33.80        12.57 o                         
  -8  10   0         75.43         76.91        12.86 o                         
  -7  10   0       1759.99       1852.18        55.83 o                         
  -6  10   0       1081.21       1158.13        88.71 o                         
  -5  10   0        168.03        156.30        20.14 o                         
  -4  10   0       1957.73       2417.80       117.42 o                         
  -3  10   0         50.08         61.72        22.82 o                         
  -2  10   0       3353.14       4434.15       173.03 o                         
  -1  10   0         32.49         16.60        22.18 o                         
   0  10   0      12212.47      14144.17       442.43 o                         
   1  10   0       3229.79       3352.18       142.98 o                         
   2  10   0       3525.93       4328.30       170.81 o                         
   3  10   0        139.82        120.63        31.24 o                         
   4  10   0       3029.05       3664.09       100.18 o                         
   5  10   0        199.85        121.23        24.46 o                         
   6  10   0       1657.73       2065.27       106.60 o                         
   7  10   0         29.85         27.23        21.78 o                         
   8  10   0       3562.24       3455.90        89.84 o                         
   9  10   0        758.14        965.56        68.40 o                         
  10  10   0         85.20         39.16        17.63 o                         
  11  10   0       1045.35       1183.68        52.04 o                         
  12  10   0          2.20         18.00        24.00 o                         
  13  10   0        288.03        325.71        27.25 o                         
  14  10   0        486.23        510.10        34.52 o                         
  15  10   0        164.77        200.21        24.19 o                         
  16  10   0        739.03        859.48        56.57 o                         
  17  10   0        532.59        528.16        37.89 o                         
  18  10   0        427.82        414.52        89.15 o                         
  19  10   0          2.34         -1.37        11.41 o                         
  20  10   0         73.53         81.82        13.17 o                         
 -18  11   0          1.73          7.46        15.21 o                         
 -17  11   0          7.24         11.43        11.88 o                         
 -16  11   0         28.68         13.09        15.09 o                         
 -15  11   0        188.94        199.81        23.04 o                         
 -14  11   0        604.07        541.86        28.43 o                         
 -13  11   0         87.47        105.13        15.45 o                         
 -12  11   0        118.16        133.18        19.60 o                         
 -11  11   0       5069.28       4934.19       107.34 o                         
 -10  11   0         20.75         13.46        15.76 o                         
  -9  11   0       3843.45       3669.95        85.64 o                         
  -8  11   0        835.41        730.59        35.19 o                         
  -7  11   0          0.38         16.66        13.58 o                         
  -6  11   0         36.97         27.01        13.43 o                         
  -5  11   0        717.73        758.31        44.05 o                         
  -4  11   0        107.26        149.35        20.41 o                         
  -3  11   0       1597.30       1526.16       146.11 o                         
  -2  11   0        426.46        407.78       125.15 o                         
  -1  11   0       3116.97       3655.95       157.37 o                         
   0  11   0       2169.94       2729.20       130.65 o                         
   1  11   0       1220.37       1603.73        99.05 o                         
   2  11   0       1311.69       1403.02        92.75 o                         
   3  11   0         74.31         62.19        25.37 o                         
   4  11   0        356.93        313.81        44.80 o                         
   5  11   0         70.81         34.42        18.96 o                         
   6  11   0       4378.06       4176.93        96.79 o                         
   7  11   0       2437.91       2587.76        80.32 o                         
   8  11   0       1203.23       1049.43        44.94 o                         
   9  11   0        623.28        574.74        33.98 o                         
  10  11   0        636.40        614.36        39.13 o                         
  11  11   0        539.52        545.17        41.85 o                         
  12  11   0         10.78        -13.72        16.69 o                         
  13  11   0        793.84        732.20        66.71 o                         
  14  11   0       2658.32       2685.74       137.15 o                         
  15  11   0         24.03         27.43        19.66 o                         
  16  11   0         32.77         27.86        17.64 o                         
  17  11   0          3.67         -0.26        14.54 o                         
  18  11   0        318.21        318.49        26.34 o                         
  19  11   0        162.99        153.52        16.97 o                         
  20  11   0        162.61        110.43        18.86 o                         
 -18  12   0        159.22        133.72        20.57 o                         
 -17  12   0         29.34         46.84        25.59 o                         
 -16  12   0       1025.67       1076.63        39.60 o                         
 -15  12   0        110.69        144.97        22.86 o                         
 -14  12   0          4.24        -15.69        16.42 o                         
 -13  12   0         10.28          2.15        17.60 o                         
 -12  12   0       1499.38       1515.30        63.35 o                         
 -11  12   0         24.63         14.91        21.28 o                         
 -10  12   0        328.96        257.22        28.17 o                         
  -9  12   0        247.10        250.98        24.84 o                         
  -8  12   0          0.03        -15.35        15.35 o                         
  -7  12   0        858.45        611.18        36.26 o                         
  -6  12   0        519.64        505.12        42.16 o                         
  -5  12   0         56.00         95.67        14.82 o                         
  -4  12   0         86.95        127.42        18.91 o                         
  -3  12   0          9.83         20.03        12.81 o                         
  -2  12   0       1127.22       1312.39       108.01 o                         
  -1  12   0        167.65        137.53        22.60 o                         
   0  12   0       4030.53       4283.15       206.37 o                         
   1  12   0        325.95        284.37        28.19 o                         
   2  12   0        238.59        258.98        27.89 o                         
   3  12   0       1627.09       1459.79        73.26 o                         
   4  12   0         14.76         53.00        22.26 o                         
   5  12   0       1438.75       1470.36        68.12 o                         
   6  12   0        119.17        121.59        24.25 o                         
   7  12   0         57.79         74.78        20.98 o                         
   8  12   0          9.42          0.75        13.62 o                         
   9  12   0        294.84        260.93        26.60 o                         
  10  12   0         18.54          3.11        15.76 o                         
  11  12   0         13.59         11.29        18.37 o                         
  12  12   0        137.48        133.82        41.19 o                         
  13  12   0          9.91        -18.37        18.37 o                         
  14  12   0        157.16        141.14        24.69 o                         
  15  12   0         83.44        102.59        22.18 o                         
  16  12   0        148.14        132.56        22.18 o                         
  17  12   0         15.28         18.12        16.46 o                         
  18  12   0        237.37        185.61        20.50 o                         
  19  12   0        186.57        192.54        21.42 o                         
 -17  13   0        675.68        671.14        41.15 o                         
 -16  13   0         25.85         46.29        16.97 o                         
 -15  13   0          0.76         -3.43        16.97 o                         
 -14  13   0         22.49         17.14        19.40 o                         
 -13  13   0         97.51        101.23        24.25 o                         
 -12  13   0        429.37        439.66        33.53 o                         
 -11  13   0         85.77         50.97        20.70 o                         
 -10  13   0       2344.82       2497.68       115.12 o                         
  -9  13   0         65.16         47.21        20.09 o                         
  -8  13   0        667.59        655.15        39.59 o                         
  -7  13   0        126.24         68.77        17.88 o                         
  -6  13   0        375.63        334.61        31.89 o                         
  -5  13   0        574.47        575.66        29.47 o                         
  -4  13   0         65.51         59.71        13.80 o                         
  -3  13   0       1335.52       1198.36        62.57 o                         
  -2  13   0         26.95         -1.49        24.15 o                         
  -1  13   0        486.50        369.79        32.46 o                         
   0  13   0         12.84         -6.48        19.12 o                         
   1  13   0          0.00        -14.98        17.48 o                         
   2  13   0         43.01         20.96        27.71 o                         
   3  13   0         17.92        -17.14        17.94 o                         
   4  13   0         52.65         47.97        21.74 o                         
   5  13   0        348.32        317.93        41.08 o                         
   6  13   0        892.14        920.40        42.79 o                         
   7  13   0        740.29        604.17        36.81 o                         
   8  13   0       1573.04       1524.58        58.79 o                         
   9  13   0          1.67        -15.38        15.38 o                         
  10  13   0         53.20         21.95        18.31 o                         
  11  13   0        398.08        422.08        42.91 o                         
  12  13   0        552.20        468.29        50.57 o                         
  13  13   0        953.08        779.37        78.96 o                         
  14  13   0          1.55         -7.59        14.99 o                         
  15  13   0         93.54         58.72        18.86 o                         
  16  13   0         18.51         20.08        16.46 o                         
  17  13   0        180.21        202.33        29.14 o                         
  18  13   0          4.19          6.10        10.71 o                         
  19  13   0        236.90        238.28        16.46 o                         
 -16  14   0        143.25        116.47        15.84 o                         
 -15  14   0         24.11         32.57        16.97 o                         
 -14  14   0          0.30         21.72        18.06 o                         
 -13  14   0         10.35         29.14        19.40 o                         
 -12  14   0          1.53        -23.53        25.75 o                         
 -11  14   0        189.48        234.80        25.57 o                         
 -10  14   0         68.36        103.96        20.95 o                         
  -9  14   0          4.59         -0.90        18.78 o                         
  -8  14   0          0.64         55.61        22.90 o                         
  -7  14   0         74.71         93.13        19.83 o                         
  -6  14   0          8.44         40.70        15.52 o                         
  -5  14   0        343.83        363.38        29.93 o                         
  -4  14   0       1687.77       1319.71        57.56 o                         
  -3  14   0        199.12        207.14        28.26 o                         
  -2  14   0         49.83         93.24        17.79 o                         
  -1  14   0        820.16        779.23        45.61 o                         
   0  14   0       2195.58       2225.82        68.29 o                         
   1  14   0        145.90        124.00        32.63 o                         
   2  14   0       2013.24       1815.05        77.60 o                         
   3  14   0       2140.72       2319.49        91.30 o                         
   4  14   0       2475.30       2605.91       113.24 o                         
   5  14   0        547.86        507.19        33.25 o                         
   6  14   0         47.34         52.42        18.80 o                         
   7  14   0       1788.84       1553.38        64.93 o                         
   8  14   0        121.60        171.73        23.22 o                         
   9  14   0        312.43        313.74        36.62 o                         
  10  14   0       1000.81       1005.26        47.69 o                         
  11  14   0        224.04        223.24        26.43 o                         
  12  14   0        101.83         78.89        20.14 o                         
  13  14   0          0.49          5.88        16.46 o                         
  14  14   0          9.33         33.00        18.95 o                         
  15  14   0        679.67        735.38        73.72 o                         
  16  14   0         77.21         80.00        17.12 o                         
  17  14   0         65.80         52.11        13.95 o                         
  18  14   0          5.59        -10.71        10.71 o                         
 -15  15   0         11.12         36.62        14.87 o                         
 -14  15   0        159.32        107.76        30.86 o                         
 -13  15   0        137.12        132.19        20.50 o                         
 -12  15   0        232.68        216.09        23.26 o                         
 -11  15   0          5.36          2.14        18.95 o                         
 -10  15   0        559.86        463.99        44.19 o                         
  -9  15   0        113.89        139.95        21.90 o                         
  -8  15   0         22.79         37.72        34.29 o                         
  -7  15   0        181.34        208.14        21.42 o                         
  -6  15   0         60.28         73.00        17.05 o                         
  -5  15   0         91.49        123.25        18.77 o                         
  -4  15   0        553.92        556.23        35.01 o                         
  -3  15   0       1082.80       1041.84        36.95 o                         
  -2  15   0       1175.01       1256.82        44.23 o                         
  -1  15   0        251.98        347.88        32.36 o                         
   0  15   0          0.88         -3.72        24.84 o                         
   1  15   0        800.89        807.87        89.15 o                         
   2  15   0       1157.71       1102.54       125.63 o                         
   3  15   0        111.35        159.75        31.96 o                         
   4  15   0         40.57        128.53        31.96 o                         
   5  15   0        957.11       1049.63        70.28 o                         
   6  15   0       2816.23       2783.05        83.34 o                         
   7  15   0       2256.42       2177.69        71.65 o                         
   8  15   0        413.42        325.84        39.59 o                         
   9  15   0        445.30        448.50        33.09 o                         
  10  15   0        336.79        369.11        37.05 o                         
  11  15   0        534.87        548.57        63.84 o                         
  12  15   0        556.00        615.93        68.18 o                         
  13  15   0         31.53         19.59        17.20 o                         
  14  15   0          0.73          4.41        18.86 o                         
  15  15   0          5.36          0.26        14.54 o                         
  16  15   0         34.35         36.86        13.95 o                         
  17  15   0          4.75        -10.29        24.00 o                         
 -15  16   0          2.96         20.57        17.14 o                         
 -14  16   0         13.99         -0.32        17.05 o                         
 -13  16   0         66.24         72.38        14.52 o                         
 -12  16   0         75.68        100.97        17.60 o                         
 -11  16   0        517.64        568.32        30.70 o                         
 -10  16   0         22.22         28.76        17.98 o                         
  -9  16   0          8.18         -3.07        16.91 o                         
  -8  16   0         16.99         14.09        17.16 o                         
  -7  16   0       1298.72       1352.40        42.70 o                         
  -6  16   0        277.26        312.80        25.90 o                         
  -5  16   0        522.00        536.18        26.90 o                         
  -4  16   0       3128.97       2926.69        68.81 o                         
  -3  16   0          1.20         -4.78        14.92 o                         
  -2  16   0        871.19        740.98        80.67 o                         
  -1  16   0       2368.16       1954.90        70.68 o                         
   0  16   0         74.75         96.62        25.98 o                         
   1  16   0        546.72        545.03        49.98 o                         
   2  16   0       1691.53       1790.47        99.63 o                         
   3  16   0         46.76         15.24        32.13 o                         
   4  16   0        919.90       1109.26        99.82 o                         
   5  16   0        656.08        633.15        64.93 o                         
   6  16   0        218.90        299.44        26.64 o                         
   7  16   0        425.71        379.86        35.14 o                         
   8  16   0        273.18        222.24        30.86 o                         
   9  16   0         57.13         61.06        27.63 o                         
  10  16   0        129.81        135.07        21.25 o                         
  11  16   0          1.14         11.32        18.02 o                         
  12  16   0        180.39        204.01        40.81 o                         
  13  16   0        139.89        146.27        22.18 o                         
  14  16   0         89.90         96.01        17.64 o                         
  15  16   0         31.32         39.56        14.54 o                         
  16  16   0         16.84         11.66        11.41 o                         
  17  16   0         28.11         30.14         8.23 o                         
 -14  17   0        168.41        219.44        27.43 o                         
 -13  17   0          0.25        -30.86        30.86 o                         
 -12  17   0          2.39         -0.83        17.17 o                         
 -11  17   0         76.92         46.61        13.90 o                         
 -10  17   0          4.01        -13.44        13.44 o                         
  -9  17   0        975.86       1062.83        39.73 o                         
  -8  17   0        188.67        153.39        18.54 o                         
  -7  17   0        964.97       1005.48        50.97 o                         
  -6  17   0       1462.91       1465.08        41.86 o                         
  -5  17   0       5109.11       5084.18       105.75 o                         
  -4  17   0        978.20        975.33        49.92 o                         
  -3  17   0        918.79        934.73        50.76 o                         
  -2  17   0         50.41         44.68        25.12 o                         
  -1  17   0        202.33         97.12        41.57 o                         
   0  17   0         61.55         29.14        26.32 o                         
   1  17   0         20.44        -10.32        25.57 o                         
   2  17   0          6.45         -6.54        27.42 o                         
   3  17   0          1.54        -23.59        26.99 o                         
   4  17   0          0.08         16.38        31.08 o                         
   5  17   0        478.88        459.88        91.42 o                         
   6  17   0        315.60        317.26        54.86 o                         
   7  17   0          4.94        -12.61        20.37 o                         
   8  17   0       5410.01       5466.09       182.25 o                         
   9  17   0        547.28        581.68        35.25 o                         
  10  17   0         34.61         72.32        16.69 o                         
  11  17   0          0.05         34.29        17.12 o                         
  12  17   0        476.18        509.59        34.23 o                         
  13  17   0        102.97        137.86        20.57 o                         
  14  17   0         26.47         46.86        18.86 o                         
  15  17   0          0.56          2.29         9.20 o                         
  16  17   0         18.46         17.63         8.23 o                         
 -12  18   0          2.75         10.29        17.14 o                         
 -11  18   0         10.09          9.60        18.06 o                         
 -10  18   0        235.13        218.43        24.01 o                         
  -9  18   0         23.50          6.18        17.74 o                         
  -8  18   0        190.77        196.53        26.02 o                         
  -7  18   0         32.17         58.88        33.61 o                         
  -6  18   0        332.03        366.80        30.73 o                         
  -5  18   0       1430.62       1454.94        60.16 o                         
  -4  18   0          0.25         -3.66        18.06 o                         
  -3  18   0        374.71        406.23        70.29 o                         
  -2  18   0        302.46        302.83        32.73 o                         
  -1  18   0          0.03          7.62        24.25 o                         
   0  18   0        170.37        188.57        43.61 o                         
   1  18   0        322.88        338.08        92.58 o                         
   2  18   0        703.08        772.36        72.69 o                         
   3  18   0          0.48          1.47        32.92 o                         
   4  18   0        163.88        202.30        40.50 o                         
   5  18   0        186.14        253.85        53.15 o                         
   6  18   0        573.34        636.00        63.33 o                         
   7  18   0          1.37         20.05        29.08 o                         
   8  18   0        552.96        590.27        57.60 o                         
   9  18   0       1004.77       1108.69        73.26 o                         
  10  18   0        109.23         94.94        20.46 o                         
  11  18   0         37.51         20.84        16.23 o                         
  12  18   0         73.12         96.01        30.86 o                         
  13  18   0         72.21         37.98        39.43 o                         
  14  18   0         25.95         35.43        12.89 o                         
  15  18   0        180.61        164.58        24.00 o                         
 -10  19   0          1.90          4.22        15.62 o                         
  -9  19   0          8.18        -22.94        22.94 o                         
  -8  19   0        495.75        518.32        33.00 o                         
  -7  19   0          2.45        -12.29        17.62 o                         
  -6  19   0         19.52        -20.78        20.78 o                         
  -5  19   0       1069.07       1031.44        70.46 o                         
  -4  19   0        155.09        152.51        36.14 o                         
  -3  19   0        316.09        230.78        39.33 o                         
  -2  19   0          4.92         -5.51        31.67 o                         
  -1  19   0         89.17         82.29        51.43 o                         
   0  19   0         31.77         28.22        29.08 o                         
   1  19   0         12.04         -3.84        26.90 o                         
   2  19   0         28.11         66.52        35.41 o                         
   3  19   0          3.72         58.66        31.67 o                         
   4  19   0        399.91        411.76        46.21 o                         
   5  19   0        262.64        247.89        56.57 o                         
   6  19   0        131.38        125.27        31.67 o                         
   7  19   0          0.87         21.91        25.96 o                         
   8  19   0        291.20        371.97       123.44 o                         
   9  19   0        379.49        308.59        61.72 o                         
  10  19   0         32.69         17.31        23.36 o                         
  11  19   0        441.59        291.45        51.43 o                         
  12  19   0          8.75          0.00        24.00 o                         
  13  19   0        116.11        106.29        24.00 o                         
  14  19   0         63.32         65.15        20.57 o                         
  -9  20   0         22.29         37.72        20.57 o                         
  -8  20   0         31.81         -5.62        14.84 o                         
  -7  20   0         51.78          4.65        24.77 o                         
  -6  20   0         13.64        -18.23        23.69 o                         
  -5  20   0        268.44        348.61        39.33 o                         
  -4  20   0        111.02        104.46        32.64 o                         
  -3  20   0        157.53        205.73        36.14 o                         
  -2  20   0        317.70        251.41        36.79 o                         
  -1  20   0        127.41        184.04        37.89 o                         
   0  20   0         16.31         41.41        29.08 o                         
   1  20   0         13.75         16.35        29.08 o                         
   2  20   0         15.02         27.17        29.08 o                         
   3  20   0         46.32         67.43        30.86 o                         
   4  20   0          2.15         20.42        25.96 o                         
   5  20   0         16.58         18.86        34.29 o                         
   6  20   0         10.21         58.29        54.86 o                         
   7  20   0          0.31         29.39        23.36 o                         
   8  20   0        213.17        258.83        32.92 o                         
   9  20   0        180.22        127.96        25.96 o                         
  10  20   0        171.74        163.71        32.57 o                         
  11  20   0         35.64         34.29        20.57 o                         
  12  20   0         14.76         24.00        17.14 o                         
  -7  21   0          1.01        -30.86        34.29 o                         
  -6  21   0        208.60        273.67        37.72 o                         
  -5  21   0        284.12        218.43        29.14 o                         
  -4  21   0          0.03        -15.43        20.25 o                         
  -3  21   0        434.60        527.42       108.01 o                         
  -2  21   0         65.12         93.95        28.53 o                         
  -1  21   0          0.58         21.91        46.29 o                         
   0  21   0          0.39          2.57        26.02 o                         
   1  21   0          0.50        -17.14        27.43 o                         
   2  21   0         10.42        -27.43        30.86 o                         
   3  21   0          0.92         22.44        23.82 o                         
   4  21   0          0.34         29.06        23.36 o                         
   5  21   0         17.22         50.75        22.82 o                         
   6  21   0        230.00        273.42        31.08 o                         
   7  21   0          0.78         25.99        20.73 o                         
   8  21   0        233.05        224.98        25.96 o                         
   9  21   0         17.32         11.57        39.43 o                         
  10  21   0         11.02         13.72        17.14 o                         
  -5  22   0          4.61         -6.86        30.86 o                         
  -4  22   0         42.09         72.00        41.15 o                         
  -3  22   0        131.44        133.96        35.09 o                         
  -2  22   0        184.34        210.41        25.96 o                         
  -1  22   0          0.59         40.57        20.25 o                         
   0  22   0          0.69          8.76        20.25 o                         
   1  22   0          3.11         24.30        32.57 o                         
   2  22   0         19.59        109.72        44.57 o                         
   3  22   0         65.43         75.43        41.15 o                         
   4  22   0          0.32         19.05        20.25 o                         
   5  22   0         61.36         84.46        30.86 o                         
   6  22   0         50.92         52.90        20.57 o                         
   7  22   0         73.67         82.12        20.57 o                         
  -2  23   0          1.40         17.14        30.86 o                         
  -1  23   0        112.18        373.74        58.29 o                         
   0  23   0         10.73         27.43        34.29 o                         
   1  23   0        239.08        370.31        58.29 o                         
   2  23   0          5.98         -6.86        34.29 o                         
   3  23   0          6.56         17.14        30.86 o                         
   4  23   0        220.48        346.31        51.43 o                         
   5  23   0         18.65         37.72        30.86 o                         
   6  23   0          3.82        -24.00        30.86 o                         
  -5 -23   1        125.27        126.86        41.15 o                         
  -4 -23   1        290.26        377.16        51.43 o                         
  -3 -23   1        164.00        157.72        37.72 o                         
  -2 -23   1         92.55         61.72        34.29 o                         
  -1 -23   1        231.40        209.15        41.15 o                         
   0 -23   1        170.74        387.45        58.29 o                         
   1 -23   1          1.20         58.29        30.86 o                         
   2 -23   1          0.26          0.00        27.43 o                         
   3 -23   1        403.72        404.59        51.43 o                         
  -7 -22   1          4.16        -24.00        30.86 o                         
  -6 -22   1         54.36         63.81        29.14 o                         
  -5 -22   1         49.36         31.24        20.25 o                         
  -4 -22   1          0.03         -3.43        19.66 o                         
  -3 -22   1        371.91        401.17        44.57 o                         
  -2 -22   1          6.43         20.39        20.73 o                         
  -1 -22   1         30.02         58.29        23.82 o                         
   0 -22   1         14.37         -9.20        20.73 o                         
   1 -22   1         42.75         15.52        25.72 o                         
   2 -22   1        129.99        184.49        37.52 o                         
   3 -22   1         82.14        144.01        48.00 o                         
   4 -22   1         16.75         34.29        58.29 o                         
   5 -22   1          2.43         61.72        34.29 o                         
  -9 -21   1        155.13        130.29        20.57 o                         
  -8 -21   1         94.13        102.27        20.73 o                         
  -7 -21   1        150.02        232.99        28.53 o                         
  -6 -21   1         34.41         75.23        34.29 o                         
  -5 -21   1          0.11         21.43        25.72 o                         
  -4 -21   1          1.84          4.73        23.36 o                         
  -3 -21   1         68.54         36.47        41.15 o                         
  -2 -21   1        416.53        489.14        49.36 o                         
  -1 -21   1          9.69        -27.43        27.43 o                         
   0 -21   1        174.18        217.07        66.86 o                         
   1 -21   1         23.02         14.57        26.46 o                         
   2 -21   1        231.99        270.53        34.79 o                         
   3 -21   1         39.17         61.72        24.53 o                         
   4 -21   1        146.35        172.91        38.57 o                         
   5 -21   1          8.52        -26.74        48.00 o                         
   6 -21   1         73.96         29.21        41.15 o                         
   7 -21   1        128.37        123.44        37.72 o                         
 -12 -20   1          9.38        -13.72        17.14 o                         
 -11 -20   1         64.40         61.72        20.57 o                         
 -10 -20   1        276.93        264.02        44.57 o                         
  -9 -20   1        151.00        185.02        30.86 o                         
  -8 -20   1         51.55         63.68        23.36 o                         
  -7 -20   1         84.52         67.11        24.69 o                         
  -6 -20   1          0.24         10.29        27.43 o                         
  -5 -20   1         26.86         85.72        48.00 o                         
  -4 -20   1         45.62         54.86        28.53 o                         
  -3 -20   1          0.06         12.43        26.46 o                         
  -2 -20   1          6.24         21.81        44.57 o                         
  -1 -20   1        431.39        385.76        43.08 o                         
   0 -20   1          6.96         18.73        29.08 o                         
   1 -20   1        198.45        240.78        38.80 o                         
   2 -20   1         47.01         20.57        51.43 o                         
   3 -20   1         12.50        -14.31        25.96 o                         
   4 -20   1        386.60        449.94        54.86 o                         
   5 -20   1        218.76        242.23        34.79 o                         
   6 -20   1          1.62         26.19        20.14 o                         
   7 -20   1          0.46         -6.17        22.82 o                         
   8 -20   1          4.52          6.10        17.96 o                         
   9 -20   1        251.16        227.64        25.47 o                         
 -13 -19   1         10.32         17.14        17.14 o                         
 -11 -19   1        309.62        353.16        44.57 o                         
 -10 -19   1         87.79        110.44        61.72 o                         
  -9 -19   1         18.67         19.89        22.82 o                         
  -8 -19   1        770.64        867.48        75.43 o                         
  -7 -19   1        259.57        312.55        39.33 o                         
  -6 -19   1         43.50         74.45        31.67 o                         
  -5 -19   1        226.63        240.97        37.90 o                         
  -4 -19   1         31.23         53.54        29.08 o                         
  -3 -19   1         28.48         31.47        31.67 o                         
  -2 -19   1          1.07         49.96        31.67 o                         
  -1 -19   1         33.33         67.75        32.18 o                         
   0 -19   1         33.43         30.35        31.08 o                         
   1 -19   1          0.28        -20.03        20.03 o                         
   2 -19   1         12.35         22.63        31.20 o                         
   3 -19   1        220.18        242.52        29.56 o                         
   4 -19   1        120.64        132.62        36.14 o                         
   5 -19   1        200.40        170.18        25.65 o                         
   6 -19   1          4.27         36.32        19.31 o                         
   7 -19   1         20.36         55.76        18.37 o                         
   8 -19   1        111.93        108.31        18.20 o                         
   9 -19   1        203.28        187.83        20.70 o                         
  10 -19   1        142.10         51.43        44.57 o                         
  11 -19   1         11.13        -17.14        17.14 o                         
 -14 -18   1         17.90         12.57        29.14 o                         
 -13 -18   1          8.65         10.97        13.72 o                         
 -12 -18   1        305.88        213.53        30.86 o                         
 -11 -18   1         94.06         85.08        28.44 o                         
 -10 -18   1        121.45        153.62        21.66 o                         
  -9 -18   1        145.08        120.24        21.88 o                         
  -8 -18   1          9.90          2.34        17.62 o                         
  -7 -18   1        195.79        166.56        38.64 o                         
  -6 -18   1        184.35        138.04        34.79 o                         
  -5 -18   1        672.96        726.06        68.58 o                         
  -4 -18   1        492.62        606.20        62.16 o                         
  -3 -18   1        254.61        217.62        43.64 o                         
  -2 -18   1        606.27        688.12        66.46 o                         
  -1 -18   1       1329.88       1370.25        64.66 o                         
   0 -18   1        582.70        461.13        62.64 o                         
   1 -18   1        714.99        598.02        60.28 o                         
   2 -18   1         13.41         62.41        23.47 o                         
   3 -18   1        527.28        432.36        36.12 o                         
   4 -18   1        419.84        412.50        41.78 o                         
   5 -18   1         11.71         13.24        23.40 o                         
   6 -18   1        751.85        809.04        45.75 o                         
   7 -18   1       1933.48       2092.62        94.65 o                         
   8 -18   1        183.23        162.81        23.71 o                         
   9 -18   1          9.06         -2.66        17.21 o                         
  10 -18   1          7.20          1.29        25.36 o                         
  11 -18   1        117.26        107.68        18.95 o                         
  12 -18   1        396.43        476.60        41.15 o                         
  13 -18   1          0.22         -3.43        17.14 o                         
 -16 -17   1          0.22         -4.90        10.29 o                         
 -15 -17   1          2.44         -8.82         8.82 o                         
 -14 -17   1        119.14        117.76        13.95 o                         
 -13 -17   1         32.36         18.99        15.43 o                         
 -12 -17   1          3.58         -6.86        17.14 o                         
 -11 -17   1          3.04         17.14        15.33 o                         
 -10 -17   1        506.70        501.25        55.92 o                         
  -9 -17   1        549.67        654.46        37.25 o                         
  -8 -17   1       2149.19       2227.55        87.47 o                         
  -7 -17   1         16.10         10.60        19.24 o                         
  -5 -17   1         17.92         -2.42        25.62 o                         
  -4 -17   1       1376.11       1536.17        78.10 o                         
  -3 -17   1        460.12        492.13        73.12 o                         
  -2 -17   1        392.61        333.43        33.41 o                         
  -1 -17   1       1218.83       1092.16        92.05 o                         
   0 -17   1        564.66        571.46        74.73 o                         
   1 -17   1         26.08         65.73        24.90 o                         
   2 -17   1       2798.97       2710.87        92.63 o                         
   3 -17   1        213.57        189.20        29.34 o                         
   4 -17   1        118.05         34.04        23.54 o                         
   5 -17   1        931.35        877.73        44.54 o                         
   6 -17   1       1476.90       1312.34        39.36 o                         
   7 -17   1         65.52        103.82        15.32 o                         
   8 -17   1        273.97        325.56        23.91 o                         
   9 -17   1        186.28        253.23        20.20 o                         
  10 -17   1         93.09        128.37        17.38 o                         
  11 -17   1          0.01         -1.11        11.69 o                         
  12 -17   1          5.56         24.58        12.43 o                         
  13 -17   1         92.47        106.52        24.00 o                         
  14 -17   1         16.16         20.57        17.14 o                         
 -16 -16   1          5.91          6.00         8.82 o                         
 -15 -16   1         55.01         40.00        13.95 o                         
 -14 -16   1        243.82        235.31        22.18 o                         
 -13 -16   1        118.34        153.88        22.94 o                         
 -12 -16   1        113.95         76.38        25.64 o                         
 -11 -16   1        134.93        105.78        28.41 o                         
 -10 -16   1       3795.63       3755.90       128.09 o                         
  -9 -16   1       1829.82       1947.52        67.97 o                         
  -8 -16   1         54.68         57.08        25.35 o                         
  -7 -16   1        235.81        262.75        52.95 o                         
  -6 -16   1       1564.50       1619.89        95.91 o                         
  -5 -16   1        160.40        207.25        39.94 o                         
  -4 -16   1          0.02        -24.53        24.53 o                         
  -3 -16   1       4124.93       3656.18       105.55 o                         
  -2 -16   1         56.30         61.53        24.59 o                         
  -1 -16   1      17963.23      17599.40       439.97 o                         
   0 -16   1         46.82        140.58        61.72 o                         
   1 -16   1        217.80        279.82        35.93 o                         
   2 -16   1        749.43        780.12        48.01 o                         
   3 -16   1       5545.65       5283.91       149.48 o                         
   4 -16   1        502.69        588.35        40.66 o                         
   5 -16   1          6.49         24.56        21.31 o                         
   6 -16   1       3700.18       3787.91        85.01 o                         
   7 -16   1         59.04         43.17        15.28 o                         
   8 -16   1        269.13        320.56        24.35 o                         
   9 -16   1        336.67        291.96        22.70 o                         
  10 -16   1        458.54        435.43        28.44 o                         
  11 -16   1        127.29         98.94        24.75 o                         
  12 -16   1         42.48         54.83        23.43 o                         
  13 -16   1         95.63         67.02        14.52 o                         
  14 -16   1         12.20         42.74        15.59 o                         
  15 -16   1         68.08         34.29        17.14 o                         
 -17 -15   1         15.57          7.62        10.71 o                         
 -16 -15   1         10.78         20.57        24.00 o                         
 -15 -15   1         48.69         79.92        20.57 o                         
 -14 -15   1          6.76         24.00        24.00 o                         
 -13 -15   1        496.52        492.46        36.14 o                         
 -12 -15   1        422.53        350.10        32.13 o                         
 -11 -15   1       1273.13       1101.87        67.60 o                         
 -10 -15   1          6.22         41.84        19.55 o                         
  -9 -15   1        213.71        244.40        25.65 o                         
  -8 -15   1         40.73         23.81        23.32 o                         
  -7 -15   1       2278.82       1990.18        67.10 o                         
  -6 -15   1       3154.54       3256.76        93.58 o                         
  -5 -15   1        922.93        918.24        58.36 o                         
  -4 -15   1       2972.78       2557.69       104.87 o                         
  -3 -15   1        786.08        767.27        72.97 o                         
  -2 -15   1         37.69         43.99        29.20 o                         
  -1 -15   1        188.51         83.49        32.30 o                         
   0 -15   1       3391.84       3293.91       129.89 o                         
   1 -15   1          5.89        181.66        26.23 o                         
   2 -15   1       6098.68       5775.17       157.38 o                         
   3 -15   1        991.79       1243.30        54.26 o                         
   4 -15   1         38.75         55.56        24.02 o                         
   5 -15   1          1.97        -14.05        14.05 o                         
   6 -15   1       1581.46       1359.55        45.37 o                         
   7 -15   1         87.27        155.24        20.32 o                         
   8 -15   1        312.31        368.02        26.27 o                         
   9 -15   1        127.87        128.43        22.27 o                         
  10 -15   1         21.88         31.64        23.25 o                         
  11 -15   1         33.35         65.76        18.63 o                         
  12 -15   1        212.71        194.25        23.26 o                         
  13 -15   1         52.10         66.36        20.50 o                         
  14 -15   1         39.26         56.51        14.87 o                         
  15 -15   1         41.60         25.72        16.57 o                         
  16 -15   1         23.04         21.72        10.71 o                         
 -18 -14   1          4.77         35.84        10.71 o                         
 -17 -14   1         46.57         40.52        13.17 o                         
 -16 -14   1         59.60         63.29        15.62 o                         
 -15 -14   1        498.80        502.49        51.43 o                         
 -14 -14   1          3.04        -13.98        14.54 o                         
 -13 -14   1         62.27         74.83        19.66 o                         
 -12 -14   1         97.90         94.51        59.35 o                         
 -11 -14   1        785.74        735.59        61.85 o                         
 -10 -14   1          0.32         21.94        18.84 o                         
  -9 -14   1        912.89       1019.60        48.20 o                         
  -8 -14   1         53.78        103.11        24.75 o                         
  -7 -14   1        595.70        536.65        47.51 o                         
  -6 -14   1        342.68        400.30        27.86 o                         
  -5 -14   1        186.80        208.32        21.38 o                         
  -4 -14   1         17.36        -24.54        24.63 o                         
  -3 -14   1       1312.34       1150.96       123.55 o                         
  -2 -14   1        515.83        522.39        36.91 o                         
  -1 -14   1       3326.65       3458.17       102.29 o                         
   0 -14   1        425.70        605.54        56.71 o                         
   1 -14   1       1858.22       1844.76        61.53 o                         
   2 -14   1        186.02        195.12        31.13 o                         
   3 -14   1       2015.05       1908.58        52.71 o                         
   4 -14   1        404.17        392.85        34.28 o                         
   5 -14   1        448.88        475.25        27.77 o                         
   6 -14   1         87.70         58.79        31.25 o                         
   7 -14   1       2543.55       2217.28        62.87 o                         
   8 -14   1        313.05        317.51        31.41 o                         
   9 -14   1        293.75        404.30        45.17 o                         
  10 -14   1        130.13         95.33        22.39 o                         
  11 -14   1        104.07        152.57        24.25 o                         
  12 -14   1        228.32        216.59        28.42 o                         
  13 -14   1        873.08        837.18        51.59 o                         
  14 -14   1         26.71         57.57        22.94 o                         
  15 -14   1         29.98         12.00        16.97 o                         
  16 -14   1        131.50        113.38        14.43 o                         
 -18 -13   1        293.84        299.63        39.43 o                         
 -17 -13   1        111.74         83.85        15.62 o                         
 -16 -13   1        548.22        620.22        41.15 o                         
 -15 -13   1       1133.33       1215.24        56.01 o                         
 -14 -13   1         37.94         41.15        19.66 o                         
 -13 -13   1         21.58         61.52        19.66 o                         
 -12 -13   1          1.51          9.00        17.64 o                         
 -11 -13   1        255.22        235.77        42.22 o                         
 -10 -13   1        285.20        281.16        33.13 o                         
  -9 -13   1        655.26        702.25        44.30 o                         
  -8 -13   1        604.99        544.32        68.54 o                         
  -7 -13   1        182.68        199.53        20.47 o                         
  -6 -13   1        704.75        651.45        32.38 o                         
  -5 -13   1        126.57        112.23        17.64 o                         
  -4 -13   1          6.93        -11.01        17.44 o                         
  -3 -13   1       1026.43       1054.59        79.44 o                         
  -2 -13   1        369.78        305.42        26.43 o                         
  -1 -13   1        543.97        540.12        34.81 o                         
   0 -13   1        701.69        944.30        41.99 o                         
   1 -13   1        199.63        126.09        20.22 o                         
   2 -13   1       1179.41        977.37        34.47 o                         
   3 -13   1        406.41        348.01        23.96 o                         
   4 -13   1        313.45        297.17        24.92 o                         
   5 -13   1        789.03        744.46        34.20 o                         
   6 -13   1         95.60         77.91        17.22 o                         
   7 -13   1       1291.96       1284.43        44.99 o                         
   8 -13   1        246.21        222.06        22.70 o                         
   9 -13   1        265.42        277.49        24.36 o                         
  10 -13   1        393.94        470.17        36.21 o                         
  11 -13   1         33.26         39.47        23.31 o                         
  12 -13   1          2.60        -17.60        18.63 o                         
  13 -13   1       1603.36       1647.43        63.18 o                         
  14 -13   1        109.65         81.42        24.00 o                         
  15 -13   1       2145.97       2346.72        83.62 o                         
  16 -13   1        373.96        479.94        34.29 o                         
  17 -13   1        243.46        137.15        27.43 o                         
 -19 -12   1        370.06        374.15        21.42 o                         
 -18 -12   1        114.10         87.24        15.62 o                         
 -17 -12   1         36.79          2.90        14.54 o                         
 -16 -12   1        113.95        104.23        21.42 o                         
 -15 -12   1        434.59        352.98        41.15 o                         
 -14 -12   1         11.45         -2.29        15.33 o                         
 -13 -12   1        328.50        356.09        99.43 o                         
 -12 -12   1        885.45        806.26        42.72 o                         
 -11 -12   1        714.14        560.30        61.37 o                         
 -10 -12   1         51.99         13.11        30.68 o                         
  -9 -12   1        195.18        232.56        22.88 o                         
  -8 -12   1       1520.77       1627.37        49.72 o                         
  -7 -12   1          0.37         -7.27        12.78 o                         
  -6 -12   1        192.04        185.28        26.41 o                         
  -5 -12   1         70.22         85.70        15.33 o                         
  -4 -12   1         71.76         59.98        25.24 o                         
  -3 -12   1       1572.57       1501.20        58.01 o                         
  -2 -12   1        132.72        190.75        43.19 o                         
  -1 -12   1       3689.87       3588.08       247.95 o                         
   0 -12   1        618.48        768.54        81.66 o                         
   1 -12   1       2701.31       2407.69       192.52 o                         
   2 -12   1        109.26         93.10        31.24 o                         
   3 -12   1        118.21         80.75        14.38 o                         
   4 -12   1        482.99        444.08        27.25 o                         
   5 -12   1        123.23         79.84        13.94 o                         
   6 -12   1        603.40        547.75        30.26 o                         
   7 -12   1        292.74        287.37        22.34 o                         
   8 -12   1        638.55        555.45        39.43 o                         
   9 -12   1          0.38          0.30        15.70 o                         
  10 -12   1        769.90        748.35        38.26 o                         
  11 -12   1        120.62        117.18        29.24 o                         
  12 -12   1       2134.76       2302.11       192.74 o                         
  13 -12   1        769.41        806.85        39.36 o                         
  14 -12   1        576.26        568.27        39.01 o                         
  15 -12   1         43.53         15.64        17.08 o                         
  16 -12   1        264.88        230.41        20.39 o                         
  17 -12   1        266.24        289.04        23.44 o                         
  18 -12   1        558.86        580.53        27.80 o                         
 -19 -11   1          5.62        -15.43        15.43 o                         
 -18 -11   1        669.67        617.88        34.59 o                         
 -17 -11   1        163.31        131.41        24.00 o                         
 -16 -11   1         22.43         34.97        17.12 o                         
 -15 -11   1        655.00        701.23        46.87 o                         
 -14 -11   1         45.77         20.57        20.20 o                         
 -13 -11   1       2209.79       2226.48        77.95 o                         
 -12 -11   1        762.34        730.30        71.12 o                         
 -11 -11   1        119.03        118.87        21.85 o                         
 -10 -11   1        684.09        552.43        31.27 o                         
  -9 -11   1        903.86        862.75        46.16 o                         
  -8 -11   1          0.73          2.21        13.15 o                         
  -7 -11   1        246.09        249.61        37.61 o                         
  -6 -11   1        234.67        185.70        24.74 o                         
  -5 -11   1         28.08         39.66        23.46 o                         
  -4 -11   1       1726.14       1935.07        68.13 o                         
  -3 -11   1        426.60        373.62        36.12 o                         
  -2 -11   1        799.04        774.21        74.11 o                         
  -1 -11   1       2295.56       2445.28       123.36 o                         
   0 -11   1        304.86        254.72        41.00 o                         
   1 -11   1        141.14         94.50        29.66 o                         
   2 -11   1        522.47        602.36        76.34 o                         
   3 -11   1        343.91        202.60        29.33 o                         
   4 -11   1         23.60         21.88        12.47 o                         
   5 -11   1       3265.02       3640.15       118.82 o                         
   6 -11   1       4055.31       4068.78        93.52 o                         
   7 -11   1        558.78        668.99        31.58 o                         
   8 -11   1        255.90        248.74        26.21 o                         
   9 -11   1         77.89         63.63        21.49 o                         
  10 -11   1         18.35          4.96        16.96 o                         
  11 -11   1          2.99          7.83        14.12 o                         
  12 -11   1          0.96        -12.78        12.78 o                         
  13 -11   1       2022.40       1820.08        51.89 o                         
  14 -11   1        100.52         38.24        30.68 o                         
  15 -11   1          1.49        -10.68        16.42 o                         
  16 -11   1          1.34         -0.75        14.43 o                         
  17 -11   1          2.05          3.29        14.87 o                         
  18 -11   1          0.01         -0.43        14.45 o                         
 -20 -10   1          4.12         14.57        10.29 o                         
 -19 -10   1          0.59         -3.81        10.71 o                         
 -18 -10   1        232.73        242.27        23.88 o                         
 -17 -10   1         98.83        112.53        32.57 o                         
 -16 -10   1       1713.26       1626.62        68.81 o                         
 -15 -10   1         48.04         43.26        18.17 o                         
 -14 -10   1         32.03         59.31        21.25 o                         
 -13 -10   1          2.84         18.24        17.08 o                         
 -12 -10   1        802.75        798.71        42.29 o                         
 -11 -10   1        487.40        483.48        33.78 o                         
 -10 -10   1       2143.23       2136.52        65.24 o                         
  -9 -10   1        430.59        369.66        29.64 o                         
  -8 -10   1        148.46        130.94        17.27 o                         
  -7 -10   1        605.21        884.39        55.92 o                         
  -6 -10   1        125.26         80.66        25.37 o                         
  -5 -10   1       1076.14        950.44        50.51 o                         
  -4 -10   1       1246.09       1084.88        48.74 o                         
  -3 -10   1       4495.45       5673.57       211.88 o                         
  -2 -10   1        282.44        242.58        37.72 o                         
  -1 -10   1       2498.45       2823.15       130.65 o                         
   0 -10   1        528.61        561.72        65.85 o                         
   1 -10   1       1873.33       2431.85       117.12 o                         
   2 -10   1       2333.82       2399.66       142.29 o                         
   3 -10   1       1734.44       2268.90       114.69 o                         
   4 -10   1       1092.51        877.57        70.76 o                         
   5 -10   1        194.34        181.69        31.24 o                         
   6 -10   1        655.52        498.80        50.49 o                         
   7 -10   1        274.05        358.42        26.27 o                         
   8 -10   1       1288.11       1217.06        36.55 o                         
   9 -10   1        550.34        452.59        33.48 o                         
  10 -10   1       4233.98       4191.89        79.32 o                         
  11 -10   1        264.36        286.65        20.53 o                         
  12 -10   1       2635.01       2470.16        75.15 o                         
  13 -10   1         33.06         18.72        18.91 o                         
  14 -10   1        499.28        572.69        30.63 o                         
  15 -10   1       1123.80       1210.34        40.40 o                         
  16 -10   1        304.56        278.27        19.25 o                         
  17 -10   1         61.99         51.70        16.42 o                         
  18 -10   1          1.63         -1.14        11.88 o                         
  19 -10   1         49.78         27.43        20.57 o                         
 -20  -9   1        115.37        106.29        17.14 o                         
 -19  -9   1        180.83        190.56        18.95 o                         
 -18  -9   1         18.49         -9.33        38.57 o                         
 -17  -9   1        184.57        122.86        15.95 o                         
 -16  -9   1         50.26         -1.77        31.67 o                         
 -15  -9   1       1773.45       1817.16        65.52 o                         
 -14  -9   1         93.62        103.23        20.66 o                         
 -13  -9   1         78.72        111.14        20.66 o                         
 -12  -9   1         97.47         78.61        19.12 o                         
 -11  -9   1        190.39        120.43        18.81 o                         
 -10  -9   1        266.11        261.92        26.27 o                         
  -9  -9   1         87.34         82.57        26.31 o                         
  -8  -9   1        723.37        779.00        36.60 o                         
  -7  -9   1       1675.31       1825.02       116.41 o                         
  -6  -9   1       3825.57       4080.64       160.89 o                         
  -5  -9   1        487.92        447.13        37.12 o                         
  -4  -9   1       3637.14       3734.73       101.19 o                         
  -3  -9   1       1970.29       2157.12        84.20 o                         
  -2  -9   1       4521.62       4470.63       171.94 o                         
  -1  -9   1       8874.23      10596.86       341.75 o                         
   0  -9   1        375.79        700.32        68.30 o                         
   1  -9   1        932.31       1241.58        81.47 o                         
   2  -9   1         70.41        147.45        32.13 o                         
   3  -9   1       5817.73       7638.41       259.29 o                         
   4  -9   1       1741.25       1907.19        98.61 o                         
   5  -9   1       1127.12       1511.46        88.83 o                         
   6  -9   1       2754.54       3171.27       205.73 o                         
   7  -9   1      13201.37      14082.53       354.37 o                         
   8  -9   1       1781.98       1650.08        47.40 o                         
   9  -9   1         53.68         66.98        12.08 o                         
  10  -9   1         41.60         25.94        12.14 o                         
  11  -9   1       3544.97       3740.47        84.35 o                         
  12  -9   1        259.74        253.90        19.74 o                         
  13  -9   1       1332.78       1201.81        43.19 o                         
  14  -9   1        211.00        212.35        25.70 o                         
  15  -9   1        998.97       1063.55        38.86 o                         
  16  -9   1        142.97        149.59        16.54 o                         
  17  -9   1        215.89        197.68        16.25 o                         
  18  -9   1         46.22         32.48        11.81 o                         
  19  -9   1         70.02         42.86        15.43 o                         
 -20  -8   1          2.31          2.67        10.71 o                         
 -19  -8   1         31.25         17.55        25.77 o                         
 -18  -8   1        143.97        154.86        31.84 o                         
 -17  -8   1         12.65         38.33        15.59 o                         
 -16  -8   1        259.22        259.57        21.98 o                         
 -15  -8   1         56.92         80.14        18.63 o                         
 -14  -8   1          1.31         14.34        13.07 o                         
 -13  -8   1         16.67         -2.97        10.22 o                         
 -12  -8   1          0.05         -1.57         9.77 o                         
 -11  -8   1        690.47        615.38        49.00 o                         
 -10  -8   1       5975.35       6213.13       145.42 o                         
  -9  -8   1      10037.83      10018.48       227.85 o                         
  -7  -8   1       2840.90       3528.82       143.51 o                         
  -6  -8   1       6168.06       7410.18       196.54 o                         
  -5  -8   1        378.21        261.65        23.93 o                         
  -4  -8   1       3235.86       4268.12       109.44 o                         
  -3  -8   1       1110.04       1197.47        60.27 o                         
  -2  -8   1       1997.44       2008.67        75.48 o                         
  -1  -8   1       2982.52       3133.55       174.87 o                         
   0  -8   1       4452.00       4971.37       219.27 o                         
   1  -8   1       3139.20       4647.13       265.73 o                         
   2  -8   1       5300.05       5358.40       188.93 o                         
   3  -8   1       8300.08      11515.06       359.98 o                         
   4  -8   1        166.91        588.08        57.60 o                         
   5  -8   1         30.04          8.00        20.25 o                         
   6  -8   1       9200.85       9794.96       459.45 o                         
   7  -8   1       1717.67       2166.64       164.58 o                         
   8  -8   1       3749.07       3535.19       108.25 o                         
   9  -8   1        654.33        600.18        26.65 o                         
  10  -8   1         51.15        125.48        16.32 o                         
  11  -8   1         94.95        109.55        14.45 o                         
  12  -8   1       2088.99       1957.40        50.84 o                         
  13  -8   1        524.75        656.67        31.06 o                         
  14  -8   1         47.13         94.40        31.09 o                         
  15  -8   1       1201.07       1344.40        44.93 o                         
  16  -8   1         73.80         56.36        14.94 o                         
  17  -8   1          9.91         15.13        12.64 o                         
  18  -8   1        163.01        185.32        15.81 o                         
  19  -8   1         61.02         89.69        10.90 o                         
  20  -8   1        457.23        521.32        65.15 o                         
 -20  -7   1          1.93          4.52        15.91 o                         
 -19  -7   1          0.33         24.24        12.71 o                         
 -18  -7   1         26.15         45.30        12.83 o                         
 -17  -7   1        704.65        671.68        35.19 o                         
 -16  -7   1        397.70        390.75        24.36 o                         
 -15  -7   1        129.12        228.51        19.87 o                         
 -14  -7   1          7.32         17.95        11.06 o                         
 -13  -7   1        244.82        200.21        25.63 o                         
 -12  -7   1        555.80        564.07        32.40 o                         
 -11  -7   1       1908.04       1904.32        68.03 o                         
 -10  -7   1        582.77        753.46        65.15 o                         
  -9  -7   1        217.34        198.04        15.31 o                         
  -8  -7   1        253.78        355.05        38.43 o                         
  -7  -7   1       1468.62       1684.26        65.56 o                         
  -6  -7   1       7787.64       9903.17       300.37 o                         
  -5  -7   1       1053.37       1465.13        53.76 o                         
  -4  -7   1       2539.74       2764.11        77.71 o                         
  -3  -7   1       2109.52       2146.47        63.33 o                         
  -2  -7   1         13.03         27.00        13.16 o                         
  -1  -7   1       2635.10       2234.41        96.62 o                         
   0  -7   1       1688.21       1656.82        80.98 o                         
   1  -7   1         70.48        144.98        25.37 o                         
   2  -7   1        661.35        676.38        55.10 o                         
   3  -7   1       9641.96      10549.81       328.46 o                         
   4  -7   1       6551.81       9585.06       334.30 o                         
   5  -7   1         85.37        358.66        77.15 o                         
   6  -7   1        486.18       1131.49       120.01 o                         
   7  -7   1      11924.21      12208.47       555.46 o                         
   8  -7   1        302.28        774.90       113.15 o                         
   9  -7   1          5.30        218.01        17.03 o                         
  10  -7   1       2194.45       2472.25        57.43 o                         
  11  -7   1       1385.02       1509.46        49.08 o                         
  12  -7   1          8.06         64.67        18.04 o                         
  13  -7   1       1299.87       1199.46        41.85 o                         
  14  -7   1         16.36         12.88        15.86 o                         
  15  -7   1          0.45        -17.85        17.85 o                         
  16  -7   1        299.59        288.69        21.28 o                         
  17  -7   1         71.93         79.30        14.85 o                         
  18  -7   1        202.22        180.05        20.66 o                         
  19  -7   1        108.94         87.84        15.09 o                         
  20  -7   1         65.62         55.39        11.09 o                         
 -20  -6   1          3.40         10.97        11.41 o                         
 -19  -6   1        182.35        162.14        15.78 o                         
 -18  -6   1         69.88         77.54        16.15 o                         
 -17  -6   1        652.61        686.74        24.69 o                         
 -16  -6   1        142.48        123.23        13.98 o                         
 -15  -6   1       1037.53       1084.10        33.74 o                         
 -14  -6   1          0.06          6.17        10.54 o                         
 -13  -6   1         48.51          6.37        20.28 o                         
 -12  -6   1        335.34        361.95        29.20 o                         
 -11  -6   1          5.17          0.86        13.57 o                         
 -10  -6   1        364.69        481.56        51.47 o                         
  -9  -6   1          7.99         65.75        20.73 o                         
  -8  -6   1        919.13        944.66        46.74 o                         
  -7  -6   1       2415.42       2864.88        91.10 o                         
  -6  -6   1        648.72        527.44        35.88 o                         
  -5  -6   1        123.57        164.42        17.00 o                         
  -4  -6   1          3.69          2.07         9.15 o                         
  -3  -6   1        414.22        501.30        27.57 o                         
  -2  -6   1       1239.55       1581.26        58.58 o                         
  -1  -6   1          6.91         16.62        15.62 o                         
   0  -6   1       2234.76       2613.93        80.19 o                         
   1  -6   1       2115.99       2142.96        88.27 o                         
   2  -6   1       5763.79       5723.15       186.64 o                         
   3  -6   1        115.89         61.72        30.86 o                         
   4  -6   1          0.44          6.86        17.12 o                         
   5  -6   1       7270.94       7464.25       242.31 o                         
   6  -6   1       8923.08      10432.71       473.17 o                         
   7  -6   1       2786.04       2752.96       150.87 o                         
   8  -6   1       5695.51       7110.58       329.16 o                         
   9  -6   1       1499.09       1564.40        80.54 o                         
  10  -6   1       2016.70       2055.93        59.32 o                         
  11  -6   1        447.49        511.58        32.16 o                         
  12  -6   1        374.51        495.51        41.65 o                         
  13  -6   1        754.04        713.53        40.77 o                         
  14  -6   1          6.02          0.72        13.77 o                         
  15  -6   1        646.42        561.05        48.56 o                         
  16  -6   1        671.72        745.99        34.11 o                         
  17  -6   1        227.81        215.16        18.27 o                         
  18  -6   1        255.75        241.05        19.25 o                         
  19  -6   1         12.57         27.20        13.57 o                         
  20  -6   1         62.30         45.47        19.99 o                         
  21  -6   1         38.07         82.29        17.14 o                         
 -21  -5   1          7.12         58.29        20.57 o                         
 -20  -5   1        248.34        233.35        16.15 o                         
 -19  -5   1        137.40        173.85        14.61 o                         
 -18  -5   1        140.69        177.08        19.52 o                         
 -17  -5   1         10.08         -2.36        10.54 o                         
 -16  -5   1         59.26         48.82        13.62 o                         
 -15  -5   1         10.92         41.73        12.77 o                         
 -14  -5   1        442.88        407.09        24.23 o                         
 -13  -5   1        291.81        270.00        29.74 o                         
 -12  -5   1          8.71         -1.41        12.87 o                         
 -11  -5   1         48.05         80.40        24.61 o                         
 -10  -5   1         10.89          7.94        11.38 o                         
  -9  -5   1        258.24        309.92        51.43 o                         
  -8  -5   1        277.89        209.37        25.10 o                         
  -7  -5   1       3359.50       3739.14       110.09 o                         
  -6  -5   1       4539.67       4507.80       125.08 o                         
  -5  -5   1         45.19         37.08        11.87 o                         
  -4  -5   1       1211.44       1178.35        41.62 o                         
  -3  -5   1        162.43         77.95        10.81 o                         
  -2  -5   1        901.16        803.00        49.37 o                         
  -1  -5   1       6649.01       7194.36       223.01 o                         
   0  -5   1          0.02          3.71        13.95 o                         
   1  -5   1      11712.50      11446.48       276.45 o                         
   2  -5   1       1109.57       1202.82        59.07 o                         
   3  -5   1       5674.21       5808.90       187.79 o                         
   4  -5   1       1446.71       1500.38        70.76 o                         
   5  -5   1       3772.14       3548.43       185.15 o                         
   6  -5   1       1948.45       2152.92       126.86 o                         
   7  -5   1       6300.23       7343.74       336.02 o                         
   8  -5   1       1826.10       2300.36       147.44 o                         
   9  -5   1          5.03         -3.43        24.00 o                         
  10  -5   1          0.50         -1.82        14.35 o                         
  11  -5   1        249.99        213.88        21.60 o                         
  12  -5   1        401.32        387.82        24.59 o                         
  13  -5   1          0.58          4.04        14.71 o                         
  14  -5   1        647.93        717.15        34.16 o                         
  15  -5   1         41.12         26.71        14.81 o                         
  16  -5   1          3.82         23.70        27.18 o                         
  17  -5   1        528.18        585.21        29.82 o                         
  18  -5   1        483.46        538.93        28.61 o                         
  19  -5   1         61.08         52.57        15.84 o                         
  20  -5   1          2.24         23.52        18.70 o                         
  21  -5   1        264.46        326.31        21.82 o                         
 -21  -4   1          1.11          3.43        17.14 o                         
 -20  -4   1        565.53        718.84        42.84 o                         
 -19  -4   1          0.92          5.51         9.28 o                         
 -18  -4   1        608.63        608.23        24.46 o                         
 -17  -4   1        122.76        119.02        15.18 o                         
 -16  -4   1       1939.99       2028.98        56.32 o                         
 -15  -4   1        419.66        553.18        29.04 o                         
 -14  -4   1       2384.17       2493.14        63.37 o                         
 -13  -4   1         75.94         73.92        13.91 o                         
 -12  -4   1          2.19          6.14        10.64 o                         
 -11  -4   1          0.56         -6.87        19.30 o                         
 -10  -4   1       5154.50       5972.23       332.59 o                         
  -9  -4   1         13.96         33.88        19.66 o                         
  -8  -4   1       1864.21       2385.10       102.96 o                         
  -7  -4   1       1047.82       1032.06        75.43 o                         
  -6  -4   1       4579.94       4729.30       128.39 o                         
  -5  -4   1        749.83        676.01        33.59 o                         
  -4  -4   1      12078.75      12633.93       265.55 o                         
  -3  -4   1          4.82         -5.85         7.88 o                         
  -2  -4   1      11252.37      11544.34       341.75 o                         
  -1  -4   1         15.53          4.29        13.95 o                         
   0  -4   1      12823.33      12348.86       361.23 o                         
   1  -4   1        324.76        138.88        17.38 o                         
   2  -4   1      13901.11      13729.09       400.02 o                         
   3  -4   1        633.51        638.38        42.84 o                         
   4  -4   1       6518.93       7297.57       219.41 o                         
   5  -4   1        833.48        984.06        72.00 o                         
   6  -4   1      19784.26      20580.84       846.91 o                         
   7  -4   1       1264.60       1261.79       102.86 o                         
   8  -4   1       1714.08       1741.47       126.86 o                         
   9  -4   1        751.49        744.04       130.29 o                         
  10  -4   1       1630.79       1686.95       140.58 o                         
  11  -4   1       2886.89       2914.29        71.68 o                         
  12  -4   1         83.12         74.22        11.83 o                         
  13  -4   1          0.95        -20.48        20.48 o                         
  14  -4   1          4.35          3.43        13.72 o                         
  15  -4   1        394.88        370.09        23.25 o                         
  16  -4   1         20.20         -3.42        16.12 o                         
  17  -4   1         29.25          7.55        16.33 o                         
  18  -4   1         12.18         -0.87        15.98 o                         
  19  -4   1         22.90         -4.33        13.95 o                         
  20  -4   1        220.85        202.81        28.97 o                         
  21  -4   1          3.60        -10.29        24.00 o                         
 -21  -3   1         73.98         96.01        24.00 o                         
 -20  -3   1         76.82         96.22        12.85 o                         
 -19  -3   1          4.97         -7.73        20.00 o                         
 -18  -3   1          6.17         -7.91        10.28 o                         
 -17  -3   1       1015.78       1028.65        36.35 o                         
 -16  -3   1        307.22        269.35        21.12 o                         
 -15  -3   1         22.37         29.45        13.07 o                         
 -14  -3   1        121.83        137.31        16.32 o                         
 -13  -3   1       1164.91       1097.43        37.52 o                         
 -12  -3   1         11.69         15.70        13.28 o                         
 -11  -3   1        719.85        718.18        37.53 o                         
 -10  -3   1       1890.61       2017.54       144.01 o                         
  -9  -3   1       6888.21       7073.31       239.19 o                         
  -8  -3   1        515.57        556.90        51.92 o                         
  -7  -3   1        133.51        283.31        65.15 o                         
  -6  -3   1       8382.48       7751.09       198.88 o                         
  -5  -3   1        250.81        116.91        11.49 o                         
  -4  -3   1        569.49        482.24        29.09 o                         
  -3  -3   1      14165.51      14888.04       351.48 o                         
  -2  -3   1        974.67        710.64        30.76 o                         
  -1  -3   1      27562.52      26704.05       755.21 o                         
   0  -3   1         17.09          8.76        10.71 o                         
   1  -3   1      17141.13      18020.81       512.78 o                         
   2  -3   1         99.81         39.13        10.44 o                         
   3  -3   1      12043.21      12978.55       306.17 o                         
   4  -3   1        260.11        327.67        31.52 o                         
   5  -3   1       2646.52       3210.28       130.29 o                         
   6  -3   1       2833.67       2709.64       100.42 o                         
   7  -3   1      10356.98      10829.94       329.63 o                         
   8  -3   1        143.29        197.58        27.80 o                         
   9  -3   1       6778.74       8012.35       404.59 o                         
  10  -3   1        340.01        243.44        51.43 o                         
  11  -3   1         24.08         13.74        10.25 o                         
  12  -3   1         46.13         70.77        19.93 o                         
  13  -3   1       8290.72       8110.66       162.41 o                         
  14  -3   1       2118.92       2052.31        50.27 o                         
  15  -3   1        465.13        450.14        28.18 o                         
  16  -3   1        160.34        135.64        16.70 o                         
  17  -3   1         17.97         -4.08        16.83 o                         
  18  -3   1         36.86         21.80        16.88 o                         
  19  -3   1         16.89         13.95        15.98 o                         
  20  -3   1         72.07         53.84        15.21 o                         
  21  -3   1         39.51         27.14        13.95 o                         
 -21  -2   1        281.09        260.59        34.29 o                         
 -20  -2   1         15.86         19.56        12.06 o                         
 -19  -2   1          0.82         -0.12        13.40 o                         
 -18  -2   1        298.55        279.42        18.63 o                         
 -17  -2   1         33.35         17.90        12.42 o                         
 -16  -2   1        446.45        386.06        29.56 o                         
 -15  -2   1        951.66        975.77        36.92 o                         
 -14  -2   1        291.33        307.64        23.76 o                         
 -13  -2   1         39.50         14.05        14.98 o                         
 -12  -2   1         39.64          4.85        11.32 o                         
 -11  -2   1          5.13          0.29        12.87 o                         
 -10  -2   1        890.44        944.35        68.47 o                         
  -9  -2   1         33.13         30.48        21.42 o                         
  -8  -2   1        258.47        245.08        29.66 o                         
  -7  -2   1        659.60        712.44        50.74 o                         
  -6  -2   1      20547.65      21022.54       610.74 o                         
  -5  -2   1        487.52        356.58        26.84 o                         
  -4  -2   1     185989.50     176358.20      4001.69 o                         
  -3  -2   1        531.90        635.89        29.20 o                         
  -2  -2   1       3213.34       3312.93        82.83 o                         
  -1  -2   1         96.01         84.41        10.71 o                         
   0  -2   1      21835.59      20475.04       629.18 o                         
   1  -2   1        905.79       1150.42        43.44 o                         
   2  -2   1      11507.50      10281.52       208.29 o                         
   3  -2   1       2392.87       1686.01        44.13 o                         
   4  -2   1      45612.61      44369.58      1244.74 o                         
   5  -2   1         99.66         79.53        15.62 o                         
   6  -2   1       4979.75       6009.76       191.35 o                         
   7  -2   1       3247.00       3410.32       124.42 o                         
   8  -2   1       3460.65       3827.13       141.07 o                         
   9  -2   1        380.45        520.96        55.10 o                         
  10  -2   1       5612.51       5941.37       312.02 o                         
  11  -2   1       1136.72        974.69        42.42 o                         
  12  -2   1        806.15        775.42        32.38 o                         
  13  -2   1        196.47        172.50        17.12 o                         
  14  -2   1        678.15        855.37        42.07 o                         
  15  -2   1       2469.86       2386.55        57.82 o                         
  16  -2   1         19.84        -13.07        13.07 o                         
  17  -2   1          0.37        -12.62        12.62 o                         
  18  -2   1         31.87         -0.40        16.29 o                         
  19  -2   1        103.75         80.77        17.79 o                         
  20  -2   1          8.01          4.86        22.29 o                         
  21  -2   1          6.66         -9.04        13.17 o                         
  22  -2   1         28.98         23.57        22.29 o                         
 -21  -1   1          0.10         -3.43         8.11 o                         
 -20  -1   1        133.25        138.05        15.98 o                         
 -19  -1   1         52.83         57.31        16.46 o                         
 -18  -1   1        241.26        229.05        19.60 o                         
 -17  -1   1        156.09        178.08        17.17 o                         
 -16  -1   1         70.04         58.78        14.19 o                         
 -15  -1   1       3124.11       3281.51        80.94 o                         
 -14  -1   1        342.79        402.62        45.06 o                         
 -13  -1   1         34.07          2.93        11.19 o                         
 -12  -1   1        338.34        376.72        25.42 o                         
 -11  -1   1         19.42         15.08        16.29 o                         
 -10  -1   1        400.21        328.25        77.15 o                         
  -9  -1   1       3566.95       4048.85       160.13 o                         
  -8  -1   1       1233.17       1045.94        66.55 o                         
  -7  -1   1        312.70        317.99        65.15 o                         
  -6  -1   1       3276.35       3962.15       137.62 o                         
  -5  -1   1        449.95        459.45        48.00 o                         
  -4  -1   1        223.82        276.18        27.80 o                         
  -3  -1   1      46345.15      46040.69      1287.17 o                         
  -2  -1   1        596.85        564.65        24.48 o                         
  -1  -1   1      22445.95      20863.31       371.05 o                         
   0  -1   1        486.06        284.56        20.21 o                         
   1  -1   1      70795.28      68158.27      1463.42 o                         
   2  -1   1          0.46          6.17         3.07 o                         
   3  -1   1      81733.51      88041.52      2002.49 o                         
   4  -1   1       1284.38        941.03        36.52 o                         
   5  -1   1     102750.91     110733.72      2576.46 o                         
   6  -1   1       5541.09       5597.66       180.32 o                         
   7  -1   1       8431.27       9751.10       299.07 o                         
   8  -1   1       1732.05       1665.79        82.36 o                         
   9  -1   1      33206.11      32398.92       945.52 o                         
  10  -1   1       4017.54       4413.60       164.48 o                         
  11  -1   1      18156.46      17441.94       852.08 o                         
  12  -1   1        530.78        514.71        31.85 o                         
  13  -1   1       5558.27       5188.77       164.61 o                         
  14  -1   1        349.95        256.21        31.30 o                         
  15  -1   1       1905.23       1831.67        48.86 o                         
  16  -1   1        586.53        472.19        24.68 o                         
  17  -1   1         34.73          3.21        18.89 o                         
  18  -1   1          1.12        -13.72        16.97 o                         
  19  -1   1         70.95         61.72        19.40 o                         
  20  -1   1        213.83        185.36        21.42 o                         
  21  -1   1          2.59         -5.00        11.87 o                         
  22  -1   1         58.62         36.57        18.86 o                         
 -21   0   1          3.43         36.00        14.55 o                         
 -20   0   1         26.85         23.84        12.43 o                         
 -19   0   1         52.63         47.77        22.29 o                         
 -18   0   1        305.30        332.47        32.57 o                         
 -17   0   1          3.99         -9.24        14.43 o                         
 -16   0   1        531.56        632.77        31.67 o                         
 -15   0   1         22.48         15.24        13.91 o                         
 -14   0   1        211.81        295.14        18.06 o                         
 -13   0   1          1.79         11.44        12.44 o                         
 -12   0   1          0.01          2.67        12.01 o                         
 -11   0   1        600.68        585.67        27.69 o                         
 -10   0   1       2855.39       2781.69       122.74 o                         
  -9   0   1         32.25         63.60        23.88 o                         
  -8   0   1       1429.13       1532.31       135.44 o                         
  -7   0   1         11.05         19.20        17.12 o                         
  -6   0   1        698.30       1092.58        58.48 o                         
  -5   0   1        550.33        501.33        39.51 o                         
  -4   0   1       5067.47       4799.93       209.15 o                         
  -3   0   1        151.87         48.22        12.12 o                         
  -2   0   1          0.06          5.14         7.27 o                         
  -1   0   1          0.75          5.61         2.94 o                         
   0   0   1          0.08         -3.43         3.43 o                         
   1   0   1          9.99         -1.71         2.42 o                         
   2   0   1         92.48        157.28         9.58 o                         
   3   0   1          5.54         15.97         6.02 o                         
   4   0   1       2171.64       1426.81        44.97 o                         
   5   0   1        672.59       1207.51        54.35 o                         
   6   0   1       3670.22       3201.04       111.78 o                         
   7   0   1        404.37        223.13        51.43 o                         
   8   0   1         73.28        103.53        23.88 o                         
   9   0   1       2330.96       2346.40       102.16 o                         
  10   0   1        380.03        522.16        55.04 o                         
  11   0   1          0.65         16.45        16.54 o                         
  12   0   1        659.53        851.10        66.90 o                         
  13   0   1       2880.36       3043.69        67.06 o                         
  14   0   1       2936.78       3095.28        67.77 o                         
  15   0   1        429.44        438.25        29.42 o                         
  16   0   1         12.16          5.47        12.17 o                         
  17   0   1          0.57         11.61        17.44 o                         
  18   0   1         18.58        -10.78        16.46 o                         
  19   0   1         62.27         71.79        18.95 o                         
  20   0   1          2.17        -13.95        13.95 o                         
  21   0   1         22.22         15.43        11.09 o                         
  22   0   1          5.33         20.57        17.14 o                         
 -21   1   1         26.10         11.95         9.50 o                         
 -20   1   1         44.14         31.91        15.62 o                         
 -19   1   1        100.68         93.29        18.95 o                         
 -18   1   1          2.95         -7.84        16.46 o                         
 -17   1   1          2.17          9.86        18.95 o                         
 -16   1   1        948.73        995.62        44.84 o                         
 -15   1   1       5676.02       5368.10       108.99 o                         
 -14   1   1       2056.01       1895.77        46.96 o                         
 -13   1   1          0.22          6.84        10.41 o                         
 -12   1   1        246.40        217.80        27.95 o                         
 -11   1   1       3481.94       3231.89        88.57 o                         
 -10   1   1        273.61        254.76        34.59 o                         
  -9   1   1       6823.52       8481.75       278.03 o                         
  -8   1   1       1642.92       1828.54        97.99 o                         
  -7   1   1       3297.26       3676.12       135.19 o                         
  -6   1   1       2434.43       2526.57        97.63 o                         
  -5   1   1      21158.71      21657.58       623.04 o                         
  -4   1   1         66.82         78.84        12.44 o                         
  -3   1   1      71200.38      69840.77      3593.01 o                         
  -2   1   1       1192.42        970.44        25.54 o                         
  -1   1   1      14053.38      13890.15       376.62 o                         
   0   1   1         68.02        104.04         5.60 o                         
   1   1   1     109630.37      93785.70      4732.90 o                         
   2   1   1        210.42        105.46         5.84 o                         
   3   1   1      38528.24      40668.21       805.73 o                         
   4   1   1         29.42         11.27         8.44 o                         
   5   1   1      34558.48      38731.44       891.43 o                         
   6   1   1       5432.51       5151.04       115.34 o                         
   7   1   1      11406.02      11099.41       270.69 o                         
   8   1   1       4206.45       5094.89       175.20 o                         
  10   1   1         55.77         96.01        41.15 o                         
  11   1   1       7312.04       8592.59       285.58 o                         
  12   1   1          7.07        -11.55        11.55 o                         
  13   1   1       8523.06       8074.68       207.40 o                         
  14   1   1        313.28        334.02        28.29 o                         
  15   1   1        216.48        226.28        19.15 o                         
  16   1   1        325.43        347.95        22.65 o                         
  17   1   1          0.07         -7.84        13.57 o                         
  18   1   1        133.61        111.85        14.93 o                         
  19   1   1        107.25        104.18        18.95 o                         
  20   1   1         16.85          8.57        13.95 o                         
  21   1   1          2.85         -1.47         9.98 o                         
  22   1   1          0.02         24.00        20.57 o                         
 -21   2   1         48.54         57.14        10.78 o                         
 -20   2   1         61.10         49.85        15.62 o                         
 -19   2   1         56.53         10.29        27.43 o                         
 -18   2   1         29.39          0.56        25.73 o                         
 -17   2   1         18.19         28.66        38.50 o                         
 -16   2   1        442.94        405.88        31.24 o                         
 -15   2   1        934.77        855.15        42.07 o                         
 -14   2   1        822.12        749.58        33.10 o                         
 -13   2   1        110.20        107.81        14.15 o                         
 -12   2   1        750.22        741.66        29.86 o                         
 -11   2   1        859.50       1012.36        55.43 o                         
 -10   2   1       2775.03       2933.01       129.25 o                         
  -9   2   1        617.02        534.20        57.60 o                         
  -8   2   1         16.49         36.00        21.82 o                         
  -7   2   1         22.37         14.17        18.06 o                         
  -6   2   1      23434.56      23496.69       679.99 o                         
  -5   2   1        804.81        601.06        41.00 o                         
  -4   2   1     154066.94     158802.55      4421.81 o                         
  -3   2   1         15.85          4.22         9.08 o                         
  -2   2   1        507.19        320.68        26.67 o                         
  -1   2   1        284.72        136.97        17.14 o                         
   0   2   1      15602.27      14816.42       339.83 o                         
   1   2   1        504.68        387.58        15.29 o                         
   2   2   1        943.44        986.92        33.54 o                         
   3   2   1       1296.17       1243.83        32.84 o                         
   4   2   1      19200.66      21308.01       490.27 o                         
   5   2   1          4.35         13.25         7.81 o                         
   6   2   1       3599.32       4624.69       104.87 o                         
   7   2   1       1425.52       1592.93        49.98 o                         
   8   2   1        473.86        598.75        37.54 o                         
   9   2   1          7.26         21.14        20.25 o                         
  10   2   1        447.29        408.81        72.00 o                         
  11   2   1       2178.12       2414.78       121.38 o                         
  12   2   1        123.14        109.81        17.15 o                         
  13   2   1         20.84         14.09        11.22 o                         
  14   2   1       5898.80       6392.45       206.60 o                         
  15   2   1         68.29         59.90        14.41 o                         
  16   2   1        102.17        157.31        16.80 o                         
  17   2   1        260.41        195.31        21.66 o                         
  18   2   1         92.17         86.17        13.55 o                         
  19   2   1         34.82         18.95        12.87 o                         
  20   2   1          4.74          8.47        12.06 o                         
  21   2   1         97.57         84.52        16.45 o                         
  22   2   1         14.26         24.00        17.14 o                         
 -21   3   1         15.12         15.83        13.24 o                         
 -20   3   1        369.99        447.72        31.24 o                         
 -19   3   1         39.67         -6.47        31.43 o                         
 -18   3   1        109.26         59.48        18.35 o                         
 -17   3   1         20.66         41.88        17.14 o                         
 -16   3   1        239.43        266.80        23.07 o                         
 -15   3   1        525.63        500.01        29.23 o                         
 -14   3   1         28.15         12.99        18.81 o                         
 -13   3   1       2989.28       2745.30        82.42 o                         
 -12   3   1         36.12         14.61        10.98 o                         
 -11   3   1       2255.86       2235.88        48.89 o                         
 -10   3   1          8.88         18.76        14.88 o                         
  -9   3   1       2310.83       2623.28       115.17 o                         
  -8   3   1        193.93        403.84        51.08 o                         
  -7   3   1        808.53        874.34        89.15 o                         
  -6   3   1        460.52        592.49        45.87 o                         
  -5   3   1        804.72       1150.46        56.94 o                         
  -4   3   1        237.14        251.60        22.18 o                         
  -3   3   1      20632.16      22026.64       442.73 o                         
  -2   3   1        772.99        546.01        26.35 o                         
  -1   3   1       1876.47       2187.69        60.03 o                         
   0   3   1        600.30        511.99        18.63 o                         
   1   3   1      50882.21      44618.00       718.41 o                         
   2   3   1       2575.50       2189.01       106.29 o                         
   3   3   1       4301.19       3826.31       124.84 o                         
   4   3   1       3355.96       3725.16       125.79 o                         
   5   3   1      13695.91      12492.14       292.94 o                         
   6   3   1       2215.42       2530.30        76.32 o                         
   7   3   1       5663.73       6786.57       150.27 o                         
   8   3   1        100.99         80.87        15.48 o                         
   9   3   1      30200.84      31650.27       743.17 o                         
  10   3   1       4094.12       4292.15       157.32 o                         
  11   3   1        956.31        795.47        48.49 o                         
  12   3   1        340.68        277.26        18.75 o                         
  13   3   1       1523.98       1538.31        44.12 o                         
  14   3   1       2184.05       2019.97        66.41 o                         
  15   3   1          0.32        -11.86        11.86 o                         
  16   3   1         98.06         91.70        15.15 o                         
  17   3   1         37.30         42.00        18.95 o                         
  18   3   1         29.72         22.84        12.42 o                         
  19   3   1         78.70         91.89        12.04 o                         
  20   3   1         59.65         70.37        12.85 o                         
  21   3   1        137.79        116.58        24.00 o                         
  22   3   1        136.99        133.72        20.57 o                         
 -21   4   1        123.38        108.95        12.75 o                         
 -20   4   1         37.14         32.57        14.55 o                         
 -19   4   1        131.81         94.59        20.68 o                         
 -18   4   1         11.47         19.21        15.98 o                         
 -17   4   1         80.68        108.22        16.18 o                         
 -16   4   1        359.45        449.91        30.68 o                         
 -15   4   1         44.65         26.29        14.94 o                         
 -14   4   1       1914.39       1941.27        61.14 o                         
 -13   4   1        176.69        126.34        17.39 o                         
 -12   4   1        864.33        959.87        35.42 o                         
 -11   4   1        477.89        467.40        33.16 o                         
 -10   4   1        695.75        803.87        31.15 o                         
  -9   4   1        604.41        715.87        61.50 o                         
  -8   4   1          8.09         -5.14        16.97 o                         
  -7   4   1        997.86       1262.72        71.25 o                         
  -6   4   1      29264.07      33322.13       952.82 o                         
  -5   4   1        320.47        182.92        23.16 o                         
  -4   4   1      12857.17      12984.77       309.47 o                         
  -3   4   1        292.67        257.02        27.80 o                         
  -2   4   1       4193.94       3765.22        98.94 o                         
  -1   4   1         81.35        182.52        14.01 o                         
   0   4   1       4416.04       4132.23       106.15 o                         
   1   4   1        839.21        970.20        40.37 o                         
   2   4   1       4240.14       3591.79        97.65 o                         
   3   4   1       1755.45       1657.68        63.33 o                         
   4   4   1       5042.63       4361.62       144.12 o                         
   5   4   1        918.07        801.47        48.60 o                         
   6   4   1       2053.82       2164.58        67.62 o                         
   7   4   1        219.91        273.22        20.79 o                         
   8   4   1       3047.47       3076.77       120.32 o                         
   9   4   1        706.76        752.83        40.55 o                         
  10   4   1        283.77        156.75        24.20 o                         
  11   4   1       1027.07       1028.78        34.59 o                         
  12   4   1       1416.35       1496.52        42.12 o                         
  13   4   1        846.24        790.80        30.62 o                         
  14   4   1         12.63         11.71        20.24 o                         
  15   4   1        101.79         78.65        14.41 o                         
  16   4   1         33.95         42.11        13.40 o                         
  17   4   1        145.49        164.98        17.32 o                         
  18   4   1        360.12        340.47        19.02 o                         
  19   4   1        202.11        208.29        15.27 o                         
  20   4   1          0.31         -1.79        11.15 o                         
  21   4   1         98.59         68.58        24.00 o                         
  22   4   1        240.92        246.87        30.86 o                         
 -20   5   1         44.68         44.57        14.55 o                         
 -19   5   1        316.40        355.04        25.58 o                         
 -18   5   1         16.32          3.32        18.31 o                         
 -17   5   1         26.42         11.89        13.07 o                         
 -16   5   1        780.23        749.72        39.59 o                         
 -15   5   1       2832.57       2863.42        70.01 o                         
 -14   5   1         61.40         76.80        16.35 o                         
 -13   5   1        270.06        244.62        20.96 o                         
 -12   5   1        242.31        250.76        20.18 o                         
 -11   5   1        106.07        113.55        14.50 o                         
 -10   5   1          0.63         22.99        11.42 o                         
  -9   5   1         19.58        -16.97        16.97 o                         
  -8   5   1          2.03         -8.57        29.14 o                         
  -7   5   1        946.91       1009.02        61.79 o                         
  -6   5   1        810.57        834.91        55.76 o                         
  -5   5   1       4381.80       4294.83       116.76 o                         
  -4   5   1        475.81        372.09        36.37 o                         
  -3   5   1       1735.83       1754.96        70.19 o                         
  -2   5   1       1481.81       1046.09        42.02 o                         
  -1   5   1       2719.24       3144.57        87.70 o                         
   0   5   1          0.23          0.81        10.44 o                         
   1   5   1      11726.07      11351.07       271.10 o                         
   2   5   1        755.90        968.57        32.54 o                         
   3   5   1       1461.23       1614.97        58.45 o                         
   4   5   1       1733.73       2072.05        98.26 o                         
   5   5   1      15023.56      16416.25       484.83 o                         
   6   5   1       1600.96       1659.97        79.90 o                         
   7   5   1       1121.61       1664.27       106.12 o                         
   8   5   1          5.50         19.72        17.64 o                         
   9   5   1      21566.57      23792.47       566.18 o                         
  10   5   1       2505.43       2700.89        88.66 o                         
  11   5   1       2648.67       2168.60        61.92 o                         
  12   5   1       1639.49       1517.08        43.73 o                         
  13   5   1        102.32         79.67        13.51 o                         
  14   5   1       1029.15       1053.51        43.44 o                         
  15   5   1          2.62         -0.80        12.87 o                         
  16   5   1        220.56        200.98        17.76 o                         
  17   5   1        134.73        101.77        16.35 o                         
  18   5   1        962.46        996.62        30.44 o                         
  19   5   1        158.74        161.50        16.54 o                         
  20   5   1        502.86        492.59        21.84 o                         
  21   5   1         24.60         37.72        17.14 o                         
 -20   6   1         27.05         30.86        12.12 o                         
 -19   6   1         52.61         51.43        16.97 o                         
 -18   6   1          3.07        -14.23        14.67 o                         
 -17   6   1        489.51        558.98        28.40 o                         
 -16   6   1         82.34         46.79        14.50 o                         
 -15   6   1         58.07         15.43        19.80 o                         
 -14   6   1        360.99        367.32        30.47 o                         
 -13   6   1          4.48         -0.23        14.31 o                         
 -12   6   1          0.91         17.95        20.50 o                         
 -11   6   1        562.30        568.56        29.07 o                         
 -10   6   1        742.54        756.98        41.07 o                         
  -9   6   1         52.32        115.37        14.35 o                         
  -8   6   1       1135.60       1131.49        99.43 o                         
  -7   6   1        674.27        761.19        75.43 o                         
  -6   6   1       8280.92       8464.94       377.16 o                         
  -5   6   1          0.08          3.03        19.66 o                         
  -3   6   1         50.35         85.40        20.50 o                         
  -2   6   1       2414.97       2858.47       109.72 o                         
  -1   6   1        328.01        285.50        34.59 o                         
   0   6   1        859.11        832.27        39.20 o                         
   1   6   1       2642.44       2173.68        68.00 o                         
   2   6   1       1684.13       1318.57        41.01 o                         
   3   6   1        155.89        103.64        15.98 o                         
   4   6   1         14.32          2.88        12.43 o                         
   5   6   1        940.07        881.19        92.58 o                         
   6   6   1       7345.07       7299.75       239.70 o                         
   7   6   1        127.41        120.12        25.37 o                         
   8   6   1       8447.79       9170.07       298.54 o                         
   9   6   1          6.46         20.77        19.66 o                         
  10   6   1       3463.26       3461.07       130.54 o                         
  11   6   1       2145.60       1741.57        60.33 o                         
  12   6   1        606.12        570.26        33.34 o                         
  13   6   1       2540.26       2571.71        73.36 o                         
  14   6   1       1651.38       1571.31        53.86 o                         
  15   6   1        193.34        173.99        16.18 o                         
  16   6   1         21.95         47.00        12.08 o                         
  17   6   1        316.12        319.84        19.26 o                         
  18   6   1         21.20         32.19        10.06 o                         
  19   6   1        791.40        759.05        31.54 o                         
  20   6   1        152.32        181.03        15.59 o                         
  21   6   1        115.44        141.90        18.86 o                         
 -20   7   1         11.83          3.43        13.72 o                         
 -19   7   1        101.86        107.14        15.96 o                         
 -18   7   1        369.80        477.05        23.70 o                         
 -17   7   1         22.17         15.17        16.90 o                         
 -16   7   1        540.05        634.78        30.79 o                         
 -15   7   1          3.89         29.24        15.56 o                         
 -14   7   1       2994.69       3294.26        82.16 o                         
 -13   7   1        486.52        410.27        24.50 o                         
 -12   7   1        144.49        132.97        16.98 o                         
 -11   7   1        470.51        439.29        24.33 o                         
 -10   7   1         89.56        155.61        15.65 o                         
  -9   7   1       4869.45       4320.10       138.20 o                         
  -8   7   1       1859.22       1779.40        55.93 o                         
  -6   7   1        285.48        187.57        32.57 o                         
  -5   7   1       4237.90       5622.92       194.89 o                         
  -4   7   1       6903.86       6730.97       223.01 o                         
  -3   7   1        636.88       1054.16        66.38 o                         
  -2   7   1       2621.22       3078.66       117.57 o                         
  -1   7   1        527.22        473.17        45.87 o                         
   0   7   1         88.65         87.13        20.50 o                         
   1   7   1       2095.74       1813.54        64.00 o                         
   2   7   1         17.03          9.82        11.87 o                         
   3   7   1       1095.97       1201.17        42.40 o                         
   4   7   1        215.16        841.56        49.67 o                         
   5   7   1      29619.62      33280.13       960.10 o                         
   6   7   1       2381.09       2587.28       113.64 o                         
   7   7   1       4856.46       5435.82       193.55 o                         
   8   7   1        553.39       1001.83        71.56 o                         
   9   7   1       4895.80       5338.65       198.69 o                         
  10   7   1       3768.40       4038.54       104.00 o                         
  11   7   1        526.71        566.81        36.81 o                         
  12   7   1       4368.11       4023.17       145.54 o                         
  13   7   1        969.47        957.67        37.96 o                         
  14   7   1        604.88        664.24        27.34 o                         
  15   7   1         23.06         25.49        12.24 o                         
  16   7   1        373.82        413.23        29.23 o                         
  17   7   1         65.60         71.78        11.31 o                         
  18   7   1         81.76         68.46        14.94 o                         
  19   7   1        115.16        131.10        19.59 o                         
  20   7   1        201.05        179.76        15.98 o                         
  21   7   1         37.73         70.45        30.86 o                         
 -19   8   1          0.11          3.43        17.14 o                         
 -18   8   1        118.05        133.07        18.43 o                         
 -17   8   1         20.06         30.52        12.42 o                         
 -16   8   1       1398.07       1561.99        47.03 o                         
 -15   8   1          0.63          7.59        13.55 o                         
 -14   8   1        139.62        105.18        21.71 o                         
 -13   8   1         13.56         18.98        14.88 o                         
 -12   8   1         18.65         27.74        14.79 o                         
 -11   8   1          5.13         -3.26        15.73 o                         
 -10   8   1         98.42        119.40        15.24 o                         
  -9   8   1        724.61        887.22        46.19 o                         
  -8   8   1       1066.38       1638.32       134.22 o                         
  -7   8   1       6283.18       6455.61       550.32 o                         
  -6   8   1       7195.11       8605.67       282.26 o                         
  -5   8   1      10425.43      11375.27       358.73 o                         
  -4   8   1       1964.58       2100.54        99.05 o                         
  -3   8   1       4774.34       4810.99       172.09 o                         
  -2   8   1       1028.51       1464.90        79.90 o                         
  -1   8   1       1340.18       1790.77       109.55 o                         
   0   8   1        132.11        178.06        27.80 o                         
   1   8   1       1755.76       1827.57        89.61 o                         
   2   8   1      15795.49      16990.38       567.54 o                         
   3   8   1        791.92       1209.89        48.29 o                         
   4   8   1      16425.53      18526.62       451.99 o                         
   5   8   1       2604.19       2738.37        99.39 o                         
   6   8   1         15.04         35.01        22.18 o                         
   8   8   1          0.53         33.68        20.50 o                         
   9   8   1       2148.40       2243.00        66.90 o                         
  10   8   1        396.39        491.88        32.30 o                         
  11   8   1        720.49        724.06        46.23 o                         
  12   8   1       1681.20       1590.68        44.88 o                         
  13   8   1        128.58        132.78        16.24 o                         
  14   8   1       2817.66       2605.00        77.20 o                         
  15   8   1        102.32        120.40        12.39 o                         
  16   8   1        972.89        978.77        76.21 o                         
  17   8   1         19.58         41.05        17.84 o                         
  18   8   1         23.32         59.48        23.72 o                         
  19   8   1         73.14         59.46        16.44 o                         
  20   8   1         66.23         38.99        20.71 o                         
  21   8   1        284.24        301.73        24.00 o                         
 -19   9   1          6.91          3.43        12.12 o                         
 -18   9   1        150.89        131.81        21.37 o                         
 -17   9   1         70.33         52.97        12.42 o                         
 -16   9   1          0.04        -13.07        13.07 o                         
 -15   9   1       1464.99       1514.02        46.65 o                         
 -14   9   1        134.39        119.90        16.80 o                         
 -13   9   1        197.27        226.66        21.28 o                         
 -12   9   1          7.51        -13.20        13.20 o                         
 -11   9   1          0.02        -13.52        13.52 o                         
 -10   9   1        361.25        347.73        24.97 o                         
  -9   9   1        980.33       1025.55        33.92 o                         
  -8   9   1        109.92         70.99        15.87 o                         
  -7   9   1       1012.49       1195.60        42.69 o                         
  -6   9   1         61.78        107.26        16.39 o                         
  -5   9   1       1375.14       1216.98        77.13 o                         
  -4   9   1        156.53        141.35        27.90 o                         
  -3   9   1       1022.82       1121.87        73.68 o                         
  -2   9   1        344.01        633.88        61.50 o                         
  -1   9   1       3254.72       3995.22       155.11 o                         
   0   9   1       1505.97       1925.02       197.15 o                         
   1   9   1      15290.83      16852.69       511.57 o                         
   2   9   1       4797.08       5474.31       196.34 o                         
   3   9   1         22.89         21.26        17.25 o                         
   4   9   1       1477.19       2216.05        86.80 o                         
   5   9   1      10254.19      11524.45       299.55 o                         
   6   9   1        130.41         40.38        21.42 o                         
   7   9   1       2340.48       2185.21       108.78 o                         
   8   9   1        319.79        235.71        20.10 o                         
   9   9   1      10849.98      11138.12       246.75 o                         
  10   9   1       1553.84       1376.89        50.60 o                         
  11   9   1       1748.28       1588.30        64.03 o                         
  12   9   1        640.82        631.83        38.11 o                         
  13   9   1        306.29        305.91        36.00 o                         
  14   9   1         53.48         55.47        18.17 o                         
  15   9   1        298.87        297.44        36.00 o                         
  16   9   1         11.46         38.59        17.18 o                         
  17   9   1        984.87       1050.43        55.13 o                         
  18   9   1          3.16        -12.85        12.85 o                         
  19   9   1        337.22        298.31        24.24 o                         
  20   9   1         91.58         65.49        13.72 o                         
  21   9   1         52.78         48.00        13.72 o                         
 -18  10   1         54.48         71.58        13.17 o                         
 -17  10   1         15.36         18.17        12.44 o                         
 -16  10   1          1.64         -5.73        11.81 o                         
 -15  10   1         16.12         15.85        13.55 o                         
 -14  10   1        160.84        113.80        16.25 o                         
 -13  10   1         59.74         60.25        19.86 o                         
 -12  10   1       1408.21       1371.15        43.85 o                         
 -11  10   1        177.62        183.26        17.78 o                         
 -10  10   1        223.79        243.58        19.16 o                         
  -9  10   1        195.61        170.00        16.52 o                         
  -8  10   1       3293.48       3181.34        67.95 o                         
  -7  10   1       1612.33       1778.50        75.67 o                         
  -6  10   1        463.94        412.18        26.02 o                         
  -5  10   1        645.85        483.42        52.54 o                         
  -4  10   1        281.67        202.10        32.66 o                         
  -3  10   1         28.27          2.67        20.25 o                         
  -2  10   1       3337.49       3504.65       214.30 o                         
  -1  10   1        262.06        229.73        37.52 o                         
   0  10   1       1461.92       1533.94        91.75 o                         
   1  10   1        740.03        730.74        68.81 o                         
   2  10   1       6157.48       7147.16       248.50 o                         
   3  10   1       3073.84       2970.68       132.12 o                         
   4  10   1       1279.10       1507.22        71.91 o                         
   5  10   1        523.91        662.58        53.42 o                         
   6  10   1        211.27        166.18        30.23 o                         
   7  10   1        245.82        100.69        20.70 o                         
   8  10   1       1920.90       2296.45        80.19 o                         
   9  10   1         35.90         40.59        16.40 o                         
  10  10   1        169.81        198.75        22.31 o                         
  11  10   1        775.43        795.59        64.63 o                         
  12  10   1        275.85        280.81        38.60 o                         
  13  10   1         95.83         79.98        37.72 o                         
  14  10   1       1345.59       1311.13        63.40 o                         
  15  10   1       1321.89       1454.94       126.86 o                         
  16  10   1         10.75         -6.45        19.66 o                         
  17  10   1        434.16        340.58        32.13 o                         
  18  10   1        259.47        214.97        24.25 o                         
  19  10   1        118.72         71.34        16.46 o                         
  20  10   1        120.32         88.47        13.17 o                         
 -18  11   1          0.62         10.29        17.14 o                         
 -17  11   1        689.09        724.20        30.31 o                         
 -16  11   1          0.00        -11.37        13.09 o                         
 -15  11   1        424.03        341.49        25.02 o                         
 -14  11   1       1652.59       1877.55        69.55 o                         
 -13  11   1        325.71        312.75        20.89 o                         
 -12  11   1         52.19          7.39        25.74 o                         
 -11  11   1       1507.35       1576.98        48.44 o                         
 -10  11   1        392.93        396.66        32.68 o                         
  -9  11   1        267.55        277.02        23.09 o                         
  -8  11   1          3.13         -2.04        14.47 o                         
  -7  11   1        232.67        229.46        21.04 o                         
  -6  11   1        444.35        368.45        23.54 o                         
  -5  11   1       1513.44       1438.62        61.86 o                         
  -4  11   1         17.38          8.59        14.36 o                         
  -3  11   1          5.88          2.72        20.18 o                         
  -2  11   1          1.12          6.86        41.15 o                         
  -1  11   1       3696.13       3699.64       155.17 o                         
   0  11   1        470.24        458.41       120.01 o                         
   1  11   1       1760.75       2042.33       125.15 o                         
   2  11   1       1685.58       2092.73       110.30 o                         
   3  11   1         66.86          3.43        22.82 o                         
   4  11   1        202.20         87.97        39.43 o                         
   5  11   1        120.54         65.82        20.99 o                         
   6  11   1        818.83        684.11        46.52 o                         
   7  11   1        907.99        991.70        43.36 o                         
   8  11   1        164.99        158.56        19.30 o                         
   9  11   1        132.62        121.37        25.17 o                         
  10  11   1         54.23         26.32        15.81 o                         
  11  11   1          3.22        -15.80        20.79 o                         
  12  11   1        185.93        179.92        24.35 o                         
  13  11   1        252.84        237.78        29.38 o                         
  14  11   1        353.11        375.64        33.08 o                         
  15  11   1       2314.22       2308.62        90.70 o                         
  16  11   1        185.54        198.58        27.18 o                         
  17  11   1          0.95        -14.99        14.99 o                         
  18  11   1        109.23        126.92        19.66 o                         
  19  11   1        180.56        152.37        18.06 o                         
  20  11   1        548.35        544.52        34.29 o                         
 -17  12   1         15.32         25.72        13.95 o                         
 -16  12   1        892.57       1016.91        37.61 o                         
 -15  12   1        244.77        276.23        41.15 o                         
 -14  12   1         56.47         63.84        23.13 o                         
 -13  12   1        118.29        100.50        21.05 o                         
 -12  12   1         76.42        137.85        50.27 o                         
 -11  12   1        656.22        557.70        46.59 o                         
 -10  12   1         24.05         -9.43        18.71 o                         
  -9  12   1         70.28         48.27        20.56 o                         
  -8  12   1        337.35        374.22        28.26 o                         
  -7  12   1         38.31         -1.29        18.60 o                         
  -6  12   1       1724.60       1693.38        50.08 o                         
  -5  12   1          8.92          0.12        12.05 o                         
  -4  12   1        195.95        195.74        22.79 o                         
  -3  12   1        250.70        208.69        24.01 o                         
  -2  12   1          0.19         -1.63        13.19 o                         
  -1  12   1        328.68        351.13        37.80 o                         
   0  12   1          0.69        -13.76        16.80 o                         
   1  12   1         31.41          7.07        17.94 o                         
   2  12   1       4727.63       5071.11       186.39 o                         
   3  12   1        464.64        484.90        55.35 o                         
   4  12   1          0.33        -27.43        27.43 o                         
   5  12   1          4.44         -3.89        17.25 o                         
   6  12   1        449.81        394.09        26.24 o                         
   7  12   1        277.15        370.86        28.54 o                         
   8  12   1        661.02        573.43        36.37 o                         
   9  12   1        178.81        243.36        26.34 o                         
  10  12   1       1275.71       1227.99        52.10 o                         
  11  12   1        148.53        111.23        21.49 o                         
  12  12   1        382.23        334.37        29.94 o                         
  13  12   1         22.47          2.05        17.74 o                         
  14  12   1        208.64        259.65        25.69 o                         
  15  12   1       1829.60       1700.02        72.25 o                         
  16  12   1        171.16        171.44        24.69 o                         
  17  12   1       2335.14       2403.42        87.18 o                         
  18  12   1        272.88        288.04        24.25 o                         
  19  12   1         64.96         61.29        13.17 o                         
  20  12   1        163.12        165.97        17.14 o                         
 -17  13   1         14.85         -3.05        10.71 o                         
 -16  13   1          2.33         -3.43        17.14 o                         
 -15  13   1        724.17        696.41        34.28 o                         
 -14  13   1         26.80        -23.07        56.35 o                         
 -13  13   1       1577.37       1769.92        92.62 o                         
 -12  13   1          2.91        -18.35        20.57 o                         
 -11  13   1         28.42         18.94        33.52 o                         
 -10  13   1        401.54        348.23        33.94 o                         
  -9  13   1         26.91          6.86        19.04 o                         
  -8  13   1        676.82        715.35        38.90 o                         
  -7  13   1         79.37         64.65        18.95 o                         
  -6  13   1       2264.52       2051.66       115.31 o                         
  -5  13   1        707.49        586.23        40.12 o                         
  -4  13   1         32.17         44.07        13.36 o                         
  -3  13   1         87.75         31.56        20.29 o                         
  -2  13   1         12.91        -10.48        15.40 o                         
  -1  13   1        825.27        760.77        30.58 o                         
   0  13   1        533.99        454.81        36.15 o                         
   1  13   1        368.47        373.84        47.51 o                         
   2  13   1       1007.54       1128.31        54.85 o                         
   3  13   1          4.38         10.24        19.76 o                         
   4  13   1        106.03         77.19        33.16 o                         
   5  13   1        506.24        511.11        46.95 o                         
   6  13   1          7.43          2.79        23.26 o                         
   7  13   1          5.86          9.50        18.81 o                         
   8  13   1        271.10        311.18        28.29 o                         
   9  13   1         24.59         38.91        18.53 o                         
  10  13   1        440.95        413.36        37.12 o                         
  11  13   1          0.92          3.23        17.74 o                         
  12  13   1        372.42        402.40        34.23 o                         
  13  13   1         49.75         49.57        22.26 o                         
  14  13   1        182.14        186.03        24.85 o                         
  15  13   1        516.69        555.46        39.33 o                         
  16  13   1         46.38         34.29        17.12 o                         
  17  13   1        479.89        570.23        36.14 o                         
  18  13   1          2.09          2.81        11.91 o                         
  19  13   1         67.82         67.78        18.86 o                         
 -16  14   1        636.24        652.25        28.06 o                         
 -15  14   1        112.68        111.13        18.06 o                         
 -14  14   1        829.61        933.21        46.29 o                         
 -13  14   1        320.54        326.99        30.23 o                         
 -12  14   1         30.91         14.40        18.06 o                         
 -11  14   1         98.35         68.58        22.18 o                         
 -10  14   1        174.61        193.87        25.35 o                         
  -9  14   1          2.97         29.14        21.82 o                         
  -8  14   1       1030.79       1122.80        51.95 o                         
  -7  14   1       2276.61       2246.84        65.35 o                         
  -6  14   1       3152.91       3311.07        81.89 o                         
  -5  14   1        491.78        509.96        31.98 o                         
  -4  14   1        132.12         73.64        19.99 o                         
  -3  14   1        448.12        366.29        28.62 o                         
  -2  14   1         36.51         53.85        17.53 o                         
  -1  14   1         15.67         45.49        17.58 o                         
   0  14   1        833.24        944.06        71.92 o                         
   1  14   1       1168.17       1200.82        82.43 o                         
   2  14   1       4874.66       5394.88       162.39 o                         
   3  14   1        448.17        490.01        47.61 o                         
   4  14   1        355.01        423.14        43.66 o                         
   5  14   1         39.67         80.69        19.43 o                         
   6  14   1       2648.33       2921.58       127.55 o                         
   7  14   1       2667.88       2599.61        86.29 o                         
   8  14   1        500.14        466.72        35.23 o                         
   9  14   1          2.73         56.11        20.92 o                         
  10  14   1       1114.63        991.76        49.49 o                         
  11  14   1        845.90        875.75        46.54 o                         
  12  14   1        373.71        337.63        30.55 o                         
  13  14   1          2.02         -8.44        15.80 o                         
  14  14   1         13.65         37.41        17.71 o                         
  15  14   1          0.58         24.00        14.99 o                         
  16  14   1        271.71        303.64        27.18 o                         
  17  14   1         13.13         31.39        14.54 o                         
  18  14   1         96.67        131.25        15.62 o                         
 -15  15   1        263.69        199.47        21.15 o                         
 -14  15   1        119.64        124.73        36.00 o                         
 -13  15   1        344.00        328.56        27.80 o                         
 -12  15   1         25.82         14.86        18.06 o                         
 -11  15   1          0.51         -1.38        17.04 o                         
 -10  15   1        509.09        447.43        33.88 o                         
  -9  15   1        322.34        391.88        32.06 o                         
  -8  15   1        718.67        748.97        45.71 o                         
  -7  15   1        206.30        240.49        25.77 o                         
  -6  15   1          5.55         30.86        19.30 o                         
  -5  15   1        303.02        408.81        40.58 o                         
  -4  15   1        264.43        324.42        30.92 o                         
  -3  15   1       3571.04       3094.88        76.58 o                         
  -2  15   1         57.57        142.07        20.08 o                         
  -1  15   1        349.87        275.44        23.42 o                         
   0  15   1        226.35        247.07        30.99 o                         
   1  15   1         45.37         29.52        31.45 o                         
   2  15   1        476.60        688.71        61.44 o                         
   3  15   1       6267.89       6072.67       376.04 o                         
   4  15   1       1786.45       1675.09        80.16 o                         
   5  15   1       1760.05       1712.97        80.43 o                         
   6  15   1        649.35        744.52        51.83 o                         
   7  15   1          2.33          9.77        17.48 o                         
   8  15   1          0.20         57.65        19.99 o                         
   9  15   1       2624.01       2425.41        75.15 o                         
  10  15   1          1.18         17.14        16.69 o                         
  11  15   1        577.88        685.52        38.87 o                         
  12  15   1         79.72         39.89        16.56 o                         
  13  15   1        136.18        123.19        20.32 o                         
  14  15   1          2.86          6.37        16.46 o                         
  15  15   1        193.04        199.02        24.82 o                         
  16  15   1        129.00         88.28        17.12 o                         
  17  15   1          0.26         -9.52        10.71 o                         
  18  15   1         55.71         42.67        10.71 o                         
 -14  16   1         22.21         30.40        13.04 o                         
 -13  16   1         69.26         61.16        13.94 o                         
 -12  16   1        119.59        142.81        18.01 o                         
 -11  16   1          2.73         -1.26        22.94 o                         
 -10  16   1         59.82         52.96        29.54 o                         
  -9  16   1         62.34         56.28        17.62 o                         
  -8  16   1         20.13         66.63        19.04 o                         
  -7  16   1       2998.63       2914.60        88.27 o                         
  -6  16   1        129.24        102.20        30.96 o                         
  -5  16   1        271.22        303.66        20.54 o                         
  -4  16   1        457.55        474.48        26.16 o                         
  -3  16   1       1436.80       1358.89        39.80 o                         
  -2  16   1         88.22         93.35        33.88 o                         
  -1  16   1        289.56        222.46        41.57 o                         
   0  16   1       5416.28       5640.40       143.61 o                         
   1  16   1        428.34        757.76       130.29 o                         
   2  16   1      18472.14      19033.47       480.42 o                         
   3  16   1       1521.30       1342.14        76.11 o                         
   4  16   1          0.55         -8.43        28.50 o                         
   5  16   1          4.55         84.93        29.87 o                         
   6  16   1       8320.66       8635.44       242.39 o                         
   7  16   1       1110.26        955.02        52.95 o                         
   8  16   1        253.71        269.16        25.65 o                         
   9  16   1       1823.22       1949.39        76.64 o                         
  10  16   1        862.11        889.34        45.03 o                         
  11  16   1         26.67         23.42        16.56 o                         
  12  16   1          3.43        -10.42        14.61 o                         
  13  16   1          0.04        -13.73        13.73 o                         
  14  16   1        101.62        116.58        21.13 o                         
  15  16   1         20.49         30.86        13.95 o                         
  16  16   1          0.13          1.37        11.41 o                         
  17  16   1         25.56         30.00         8.82 o                         
 -13  17   1         10.41        -16.78        51.43 o                         
 -12  17   1         17.05         -6.67        17.02 o                         
 -11  17   1         54.34         56.83        15.70 o                         
 -10  17   1        223.66        162.64        17.82 o                         
  -9  17   1          2.32          2.20        15.04 o                         
  -8  17   1        317.53        269.41        21.06 o                         
  -7  17   1         32.07         18.18        14.92 o                         
  -6  17   1        390.44        382.70        27.83 o                         
  -5  17   1        198.55        244.90        19.78 o                         
  -4  17   1        576.84        526.05        35.80 o                         
  -3  17   1        472.80        353.27        53.36 o                         
  -2  17   1        210.33        199.29        32.66 o                         
  -1  17   1         78.85         94.68        36.14 o                         
   0  17   1         39.55         15.00        27.78 o                         
   1  17   1        116.16         66.80        30.90 o                         
   2  17   1        457.38        440.81        56.12 o                         
   3  17   1       2029.66       2227.52        96.82 o                         
   4  17   1        700.30        590.77        75.43 o                         
   5  17   1       2897.52       3047.03       113.04 o                         
   6  17   1         56.45         28.87        32.80 o                         
   7  17   1         16.21         32.57        37.89 o                         
   8  17   1        126.00         70.83        28.56 o                         
   9  17   1        511.07        487.70        37.79 o                         
  10  17   1        156.11        152.37        34.40 o                         
  11  17   1        239.97        150.44        19.00 o                         
  12  17   1        141.97        128.85        18.84 o                         
  13  17   1        321.27        365.22        26.52 o                         
  14  17   1        233.66        264.57        32.57 o                         
  15  17   1         65.17         52.57        13.95 o                         
  16  17   1          6.16          3.43         8.82 o                         
 -12  18   1          6.17          6.86        17.14 o                         
 -11  18   1         40.27         30.86        18.06 o                         
 -10  18   1        382.96        490.17        60.00 o                         
  -9  18   1         61.14         68.17        24.96 o                         
  -8  18   1         41.05         28.70        19.31 o                         
  -7  18   1        241.86        289.26        40.50 o                         
  -6  18   1        462.52        495.63        37.97 o                         
  -5  18   1         53.41         44.89        20.86 o                         
  -4  18   1         36.77         40.88        21.07 o                         
  -3  18   1        108.61         94.06        35.41 o                         
  -2  18   1        489.30        586.62        46.11 o                         
  -1  18   1        697.29        645.90        65.07 o                         
   0  18   1        844.12        774.46        70.82 o                         
   1  18   1        118.35        102.18        44.57 o                         
   2  18   1        992.30       1069.24       149.15 o                         
   3  18   1        214.96        192.17        61.72 o                         
   4  18   1          0.03          8.33        30.86 o                         
   5  18   1         52.91         50.52        32.64 o                         
   6  18   1        242.65        255.41        41.15 o                         
   7  18   1        168.91        214.38        40.37 o                         
   8  18   1          5.26         30.86        28.53 o                         
   9  18   1          2.04         15.03        18.37 o                         
  10  18   1       1861.70       1849.88       120.11 o                         
  11  18   1         35.52         67.26        19.89 o                         
  12  18   1          0.24          7.53        12.77 o                         
  13  18   1        152.50        183.59        17.64 o                         
  14  18   1        150.55        129.15        37.72 o                         
  15  18   1         35.55         51.43        17.14 o                         
 -11  19   1         48.11         44.57        17.14 o                         
 -10  19   1        101.70         79.45        37.72 o                         
  -9  19   1        214.84        216.01        44.57 o                         
  -8  19   1        102.44         96.31        24.17 o                         
  -7  19   1         88.21         83.09        18.44 o                         
  -6  19   1         60.80         83.54        21.34 o                         
  -5  19   1        411.51        383.34        30.17 o                         
  -4  19   1        665.03        646.32        49.70 o                         
  -3  19   1          1.19         11.47        30.41 o                         
  -2  19   1         77.13         54.86        31.08 o                         
  -1  19   1         13.34        -15.83        29.08 o                         
   0  19   1         42.11         33.43        31.67 o                         
   1  19   1          1.19         20.57        31.08 o                         
   2  19   1         12.08          2.69        32.57 o                         
   3  19   1         18.08        -10.16        31.08 o                         
   4  19   1        240.66        265.11        42.49 o                         
   5  19   1         23.77         41.91        29.55 o                         
   6  19   1        361.99        344.50        43.64 o                         
   7  19   1        236.27        278.13        40.37 o                         
   8  19   1        215.86        256.01        35.41 o                         
   9  19   1          2.44         62.68        26.90 o                         
  10  19   1          1.22         47.38        25.37 o                         
  11  19   1         18.81         27.43        34.29 o                         
  12  19   1        340.64        380.59        48.00 o                         
  14  19   1          6.35         17.14        17.14 o                         
  -9  20   1          6.09        -17.14        17.14 o                         
  -8  20   1          0.42         30.07        15.62 o                         
  -7  20   1        343.93        438.88        33.61 o                         
  -6  20   1        299.17        316.83        48.82 o                         
  -5  20   1          0.65          9.20        16.91 o                         
  -4  20   1        153.69        186.18        32.18 o                         
  -3  20   1          3.34         34.97        39.43 o                         
  -2  20   1          0.12         16.29        27.90 o                         
  -1  20   1         37.35         21.63        32.57 o                         
   0  20   1        108.37         77.80        32.18 o                         
   1  20   1         10.88         -8.57        26.46 o                         
   2  20   1        421.36        328.37        40.50 o                         
   3  20   1          2.99         -6.31        53.15 o                         
   4  20   1         95.50         76.83        31.08 o                         
   5  20   1          0.02         23.32        28.53 o                         
   6  20   1          1.91         12.43        26.46 o                         
   7  20   1        500.82        732.66        58.65 o                         
   8  20   1        102.32        200.65        46.29 o                         
   9  20   1         23.64         15.77        22.82 o                         
  10  20   1         33.16         46.16        30.86 o                         
  11  20   1          1.03        -43.05        73.72 o                         
  12  20   1        117.62        133.72        27.43 o                         
  13  20   1        214.98        147.44        20.57 o                         
  -6  21   1         33.87         10.08        20.57 o                         
  -5  21   1        186.76        211.44        27.90 o                         
  -4  21   1        170.10        221.41        29.08 o                         
  -3  21   1         10.67         60.09        23.36 o                         
  -2  21   1        148.14        170.00        31.67 o                         
  -1  21   1          0.15         -8.00        49.72 o                         
   0  21   1          0.03         27.84        29.14 o                         
   1  21   1          2.77         77.93        28.89 o                         
   2  21   1         48.24         37.72        27.43 o                         
   3  21   1        920.99       1150.39       108.01 o                         
   4  21   1          7.87         19.53        25.96 o                         
   5  21   1         69.34        116.69        26.90 o                         
   6  21   1        159.99        196.44        28.53 o                         
   7  21   1         30.72         39.02        37.72 o                         
   8  21   1        137.87        139.78        25.37 o                         
   9  21   1         18.44         27.58        27.80 o                         
  10  21   1         27.41         -8.95        53.15 o                         
  11  21   1         37.34        102.86        37.72 o                         
  -5  22   1         64.26         58.29        48.00 o                         
  -4  22   1        162.99        149.74        24.69 o                         
  -3  22   1          5.15         15.33        18.06 o                         
  -2  22   1         51.00         71.51        23.36 o                         
  -1  22   1         26.73         40.66        30.86 o                         
   0  22   1        155.10        142.03        28.79 o                         
   1  22   1          1.67        137.15        48.00 o                         
   2  22   1        334.31        438.50        54.86 o                         
   3  22   1         13.11         26.06        24.00 o                         
   4  22   1         31.23         58.97        21.13 o                         
   5  22   1          1.90         23.57        28.79 o                         
   6  22   1        253.38        287.33        31.24 o                         
   7  22   1        245.33        269.23        25.37 o                         
   8  22   1        109.34         96.23        18.06 o                         
  -2  23   1         27.93         58.29        30.86 o                         
  -1  23   1         32.22         61.72        34.29 o                         
   0  23   1        161.11        222.87        44.57 o                         
   1  23   1        170.56        236.59        41.15 o                         
   2  23   1         21.02         54.86        37.72 o                         
   3  23   1        338.10        428.60        58.29 o                         
   4  23   1        360.38        486.89        58.29 o                         
   5  23   1         61.77         92.58        30.86 o                         
   6  23   1         49.35         37.72        44.57 o                         
  -3 -23   2         11.85         13.72        27.43 o                         
  -2 -23   2        105.87        109.72        34.29 o                         
  -1 -23   2          2.69         10.29        34.29 o                         
   0 -23   2        317.44        425.17        58.29 o                         
   1 -23   2         10.78         27.43        30.86 o                         
   2 -23   2          1.66          0.00        30.86 o                         
   3 -23   2        108.96        164.58        37.72 o                         
  -6 -22   2         76.76        123.44        37.72 o                         
  -5 -22   2         44.32         99.43        54.86 o                         
  -4 -22   2          2.28         17.14        37.72 o                         
  -3 -22   2        180.52        260.59        51.43 o                         
  -2 -22   2          0.70         48.00        41.15 o                         
  -1 -22   2         45.42         29.30        49.72 o                         
   0 -22   2        221.69        318.88        61.72 o                         
   1 -22   2         23.64        102.86        51.43 o                         
   2 -22   2         15.67         41.15        44.57 o                         
   3 -22   2          9.40         65.15        41.15 o                         
   4 -22   2          6.53         65.15        41.15 o                         
   5 -22   2         70.70         99.43        37.72 o                         
   6 -22   2          0.77        -17.14        34.29 o                         
  -8 -21   2        329.67        263.81        34.29 o                         
  -7 -21   2          0.56         -0.98        22.29 o                         
  -6 -21   2         18.14         34.78        24.69 o                         
  -5 -21   2         14.64         19.27        34.29 o                         
  -4 -21   2         14.13         13.72        23.36 o                         
  -3 -21   2        214.24        256.80        36.00 o                         
  -2 -21   2         28.80         12.57        24.00 o                         
  -1 -21   2          1.75         22.36        24.20 o                         
   0 -21   2        159.40        181.49        30.34 o                         
   1 -21   2        184.78        211.37        36.00 o                         
   2 -21   2         97.31        191.32        37.72 o                         
   3 -21   2          2.54         -6.86        44.57 o                         
   4 -21   2         84.47         47.38        41.15 o                         
   5 -21   2         27.94        -37.72        37.72 o                         
   6 -21   2         87.12         92.58        44.57 o                         
   7 -21   2          0.52         -3.43        30.86 o                         
   8 -21   2         40.16         30.86        48.00 o                         
 -11 -20   2          7.66        -27.43        27.43 o                         
 -10 -20   2         25.94         20.57        20.57 o                         
  -9 -20   2        258.96        305.16        41.15 o                         
  -8 -20   2          1.47          3.62        20.25 o                         
  -7 -20   2         80.52         75.13        29.14 o                         
  -6 -20   2         44.71         90.30        25.96 o                         
  -5 -20   2          0.29         52.05        25.37 o                         
  -4 -20   2          0.00         51.43        36.37 o                         
  -3 -20   2          0.07        -14.40        37.72 o                         
  -2 -20   2        185.01        160.87        34.79 o                         
  -1 -20   2          8.22          3.43        30.86 o                         
   0 -20   2        615.89        596.98        54.49 o                         
   1 -20   2          8.76         30.86        54.86 o                         
   2 -20   2         52.78         68.68        34.73 o                         
   3 -20   2         45.83         45.53        26.90 o                         
   4 -20   2         98.89         51.43        24.53 o                         
   5 -20   2          9.08         23.86        26.90 o                         
   6 -20   2         49.63         45.72        27.90 o                         
   7 -20   2         37.73         32.86        20.03 o                         
   8 -20   2        222.30        231.01        33.94 o                         
   9 -20   2        178.96        175.68        41.15 o                         
 -13 -19   2          0.46        -27.43        27.43 o                         
 -12 -19   2          3.30        -10.29        17.14 o                         
 -11 -19   2        187.95        178.30        30.86 o                         
 -10 -19   2         58.39         89.15        27.43 o                         
  -9 -19   2         29.70         10.29        36.00 o                         
  -8 -19   2        251.92        209.15        31.08 o                         
  -7 -19   2         78.17        140.58        31.08 o                         
  -6 -19   2          2.45         40.46        28.53 o                         
  -5 -19   2         19.90         51.43        28.53 o                         
  -4 -19   2          0.01         27.98        26.90 o                         
  -3 -19   2        118.78        101.09        34.79 o                         
  -2 -19   2         42.09         42.67        29.55 o                         
  -1 -19   2         45.46         -9.09        42.55 o                         
   0 -19   2         46.69        -11.56        20.44 o                         
   1 -19   2         47.98          6.71        22.66 o                         
   2 -19   2         27.92         83.13        23.26 o                         
   3 -19   2        380.84        356.44        32.48 o                         
   4 -19   2        169.76        209.04        26.78 o                         
   5 -19   2         28.63         58.04        29.97 o                         
   6 -19   2       1169.45       1285.49        64.58 o                         
   7 -19   2        131.55        110.95        20.83 o                         
   8 -19   2        469.86        396.31        28.37 o                         
   9 -19   2        223.00        271.11        36.31 o                         
  10 -19   2         71.42         79.83        29.14 o                         
  11 -19   2          6.39        -20.57        20.57 o                         
  12 -19   2        170.79        157.72        20.57 o                         
 -14 -18   2        130.73        104.19        24.00 o                         
 -13 -18   2        110.22        109.43        14.54 o                         
 -12 -18   2        275.83        341.16        23.82 o                         
 -11 -18   2          7.78         18.00        15.43 o                         
 -10 -18   2        308.21        325.03        74.99 o                         
  -9 -18   2         49.73         41.08        20.22 o                         
  -8 -18   2        125.09        110.69        24.83 o                         
  -7 -18   2          4.83          7.75        25.96 o                         
  -6 -18   2        119.12        230.87        53.15 o                         
  -5 -18   2        786.50        835.25        66.55 o                         
  -4 -18   2        188.98        184.78        37.90 o                         
  -3 -18   2         66.40        133.72        35.28 o                         
  -2 -18   2       1636.55       1578.19       141.12 o                         
  -1 -18   2        203.83        221.19        39.19 o                         
   0 -18   2       1652.62       1732.31       127.35 o                         
   1 -18   2        198.00        164.70        37.90 o                         
   2 -18   2         34.73         35.43        22.72 o                         
   3 -18   2        494.26        360.83        33.32 o                         
   4 -18   2        143.21        138.30        25.77 o                         
   5 -18   2          2.68        -13.47        17.55 o                         
   6 -18   2         84.65         74.80        19.59 o                         
   7 -18   2        225.23        128.86        34.79 o                         
   8 -18   2        138.05        143.00        21.07 o                         
   9 -18   2          5.57         -0.36        19.48 o                         
  10 -18   2         14.09          9.23        15.80 o                         
  11 -18   2        241.17        144.19        19.00 o                         
  12 -18   2        228.14        202.30        27.43 o                         
  13 -18   2          0.01         -6.86        17.14 o                         
 -15 -17   2         24.26          8.57        15.43 o                         
 -14 -17   2         90.23        104.53        17.14 o                         
 -13 -17   2         38.46         52.49        14.54 o                         
 -12 -17   2        174.30        230.40        22.18 o                         
 -11 -17   2        418.37        374.50        75.43 o                         
 -10 -17   2        938.35        893.52        51.43 o                         
  -9 -17   2        106.16         77.20        18.17 o                         
  -8 -17   2        467.10        466.42        42.81 o                         
  -7 -17   2         30.55         24.23        17.25 o                         
  -6 -17   2        122.92        119.26        22.22 o                         
  -5 -17   2       1579.14       1673.88       130.61 o                         
  -4 -17   2        307.16        251.06        42.56 o                         
  -3 -17   2        950.06       1058.54        74.06 o                         
  -2 -17   2        210.41        177.62        29.69 o                         
  -1 -17   2         22.44         -6.44        26.35 o                         
   0 -17   2          8.90        -12.03        20.27 o                         
   1 -17   2       3532.50       3692.86       114.72 o                         
   2 -17   2       2609.70       2402.34        85.31 o                         
   3 -17   2       1041.51        989.80        61.68 o                         
   4 -17   2        295.83        389.10        63.40 o                         
   5 -17   2        562.57        566.58        34.51 o                         
   6 -17   2        464.67        377.20        27.20 o                         
   7 -17   2        266.97        228.92        17.92 o                         
   8 -17   2       3180.77       3210.57        80.37 o                         
   9 -17   2        131.94         97.58        16.62 o                         
  10 -17   2        889.01        858.24        40.09 o                         
  11 -17   2         22.89         28.42        13.07 o                         
  12 -17   2        315.70        424.25        23.38 o                         
  13 -17   2          0.66          3.43        20.57 o                         
  14 -17   2         31.59         44.57        20.57 o                         
 -16 -16   2         83.42         82.87        11.41 o                         
 -15 -16   2          0.35          3.43        11.41 o                         
 -14 -16   2          0.62          6.00        13.95 o                         
 -13 -16   2        120.74        113.48        27.43 o                         
 -12 -16   2         75.69         49.96        16.46 o                         
 -11 -16   2          0.07         12.98        32.57 o                         
 -10 -16   2          1.33          4.90        22.29 o                         
  -9 -16   2         16.08          2.67        16.54 o                         
  -8 -16   2         38.33         59.20        24.03 o                         
  -7 -16   2        519.62        564.69        44.70 o                         
  -6 -16   2        693.68        536.58        38.57 o                         
  -5 -16   2        178.53        165.30        20.76 o                         
  -4 -16   2          0.02         12.85        22.04 o                         
  -3 -16   2        283.87        226.33        29.21 o                         
  -2 -16   2       4105.08       4099.40       112.89 o                         
  -1 -16   2       4467.20       4394.35       119.38 o                         
   0 -16   2       7524.55       7186.92       175.54 o                         
   1 -16   2        142.20        159.06        54.73 o                         
   2 -16   2        939.50        919.26        51.47 o                         
   3 -16   2       1468.54       1279.24        61.36 o                         
   4 -16   2         80.88         38.78        14.85 o                         
   5 -16   2         14.61          9.08        13.63 o                         
   6 -16   2        453.31        457.51        24.13 o                         
   7 -16   2        793.14        765.15        37.53 o                         
   8 -16   2        722.30        781.36        32.99 o                         
   9 -16   2         13.72         23.71        15.93 o                         
  10 -16   2         77.20         81.15        17.11 o                         
  11 -16   2        319.49        303.86        24.87 o                         
  12 -16   2        420.96        416.34        25.17 o                         
  13 -16   2         66.76        104.14        18.06 o                         
  14 -16   2        154.02        144.93        17.19 o                         
  15 -16   2          1.42         68.49        46.29 o                         
 -17 -15   2        215.21        227.61        18.86 o                         
 -16 -15   2          5.14         14.10        10.71 o                         
 -15 -15   2          2.97         -8.91        11.41 o                         
 -14 -15   2         38.97         30.86        30.86 o                         
 -13 -15   2         91.67         78.46        19.66 o                         
 -12 -15   2          2.32         -1.47        17.14 o                         
 -11 -15   2         36.66         16.46        17.12 o                         
 -10 -15   2        653.88        644.52        50.93 o                         
  -9 -15   2        596.36        677.71        57.91 o                         
  -8 -15   2        352.58        368.14        28.03 o                         
  -7 -15   2         39.51         52.68        17.31 o                         
  -6 -15   2       3840.69       3889.50       109.22 o                         
  -5 -15   2        773.66        915.17        59.01 o                         
  -4 -15   2        128.98         83.48        20.19 o                         
  -3 -15   2       2526.72       2570.43       105.65 o                         
  -2 -15   2        303.67        458.27        39.56 o                         
  -1 -15   2         52.76         20.52        24.71 o                         
   0 -15   2        353.56        381.28        49.99 o                         
   1 -15   2       2988.07       3213.53       104.06 o                         
   2 -15   2       2045.73       1928.38        80.12 o                         
   3 -15   2          8.52          4.52        16.38 o                         
   4 -15   2        140.75        155.93        27.71 o                         
   5 -15   2          5.29         14.36        13.97 o                         
   6 -15   2        943.39        880.10        33.50 o                         
   7 -15   2         36.87        122.65        18.95 o                         
   8 -15   2        315.22        279.06        23.15 o                         
   9 -15   2       1896.23       1916.82        58.01 o                         
  10 -15   2        366.02        411.91        31.17 o                         
  11 -15   2        196.07        206.29        24.00 o                         
  12 -15   2       1288.77       1425.44        55.98 o                         
  13 -15   2         18.56         21.32        27.18 o                         
  14 -15   2          5.16         -2.58        13.57 o                         
  15 -15   2         59.88         26.24        37.46 o                         
  16 -15   2          3.58         30.17        20.57 o                         
 -18 -14   2        418.44        344.29        41.15 o                         
 -17 -14   2         15.33          1.37        15.43 o                         
 -16 -14   2          7.90         15.27        13.17 o                         
 -15 -14   2        204.60        207.78        26.67 o                         
 -14 -14   2          7.60         14.94        25.72 o                         
 -13 -14   2          1.16          9.06        22.29 o                         
 -12 -14   2        294.82        238.44        27.18 o                         
 -11 -14   2        153.72         94.51       130.29 o                         
 -10 -14   2        239.37        180.69        21.72 o                         
  -9 -14   2        423.50        388.46        39.80 o                         
  -8 -14   2       1019.43       1086.92        66.18 o                         
  -7 -14   2       5738.06       5717.44       140.42 o                         
  -6 -14   2       5383.73       5451.68       120.10 o                         
  -5 -14   2        128.91        214.16        26.48 o                         
  -4 -14   2         27.79         38.53        16.49 o                         
  -3 -14   2         17.95          4.67        17.89 o                         
  -2 -14   2        343.88        386.44        26.85 o                         
  -1 -14   2         43.36         16.80        22.25 o                         
   0 -14   2       1473.68       1283.80        58.14 o                         
   1 -14   2        168.62        173.87        21.74 o                         
   2 -14   2         47.97         94.83        18.91 o                         
   3 -14   2         65.83         22.32        19.16 o                         
   4 -14   2         83.22        146.56        18.66 o                         
   5 -14   2          9.58          6.98        20.24 o                         
   6 -14   2          0.54          8.03        19.77 o                         
   7 -14   2         24.19         -9.20        15.01 o                         
   8 -14   2       1225.84       1071.59        72.19 o                         
   9 -14   2        174.99        199.71        28.03 o                         
  10 -14   2        654.31        773.58        65.15 o                         
  11 -14   2          5.12        -13.21        19.04 o                         
  12 -14   2         97.77         90.23        20.40 o                         
  13 -14   2         11.80         53.73        26.94 o                         
  14 -14   2         28.42         34.29        21.82 o                         
  15 -14   2         19.80         25.72        16.97 o                         
  16 -14   2         10.13         -5.92        13.17 o                         
  17 -14   2        266.54        308.59        27.43 o                         
 -18 -13   2         71.14         69.78        13.17 o                         
 -17 -13   2         43.58         51.17        14.54 o                         
 -16 -13   2        693.12        771.84        40.37 o                         
 -15 -13   2         24.59         24.98        16.46 o                         
 -14 -13   2        129.27        170.57        24.69 o                         
 -13 -13   2        394.64        456.57        35.41 o                         
 -12 -13   2          1.07         -4.56        15.98 o                         
 -11 -13   2        231.19        192.97        24.19 o                         
 -10 -13   2        850.25        733.84        50.48 o                         
  -9 -13   2        654.10        686.73        37.11 o                         
  -8 -13   2        407.49        384.79        28.88 o                         
  -7 -13   2        241.74        205.96        21.47 o                         
  -6 -13   2        220.68        180.45        19.91 o                         
  -5 -13   2        432.47        340.28        25.81 o                         
  -4 -13   2          6.21          2.12        14.79 o                         
  -3 -13   2         64.34          6.86        15.09 o                         
  -2 -13   2        359.16        302.03        28.61 o                         
  -1 -13   2        144.62        106.75        19.26 o                         
   0 -13   2         12.63         -8.89        16.32 o                         
   1 -13   2        459.35        500.98        39.65 o                         
   2 -13   2        233.10        210.67        23.45 o                         
   3 -13   2         20.66         33.86        13.14 o                         
   4 -13   2        283.98        145.45        16.92 o                         
   5 -13   2         54.83         68.67        15.31 o                         
   6 -13   2         42.50         32.42        21.07 o                         
   7 -13   2        217.63        220.24        24.39 o                         
   8 -13   2          1.11          2.31        15.16 o                         
   9 -13   2          4.66         -4.02        15.83 o                         
  10 -13   2        587.65        491.65        31.64 o                         
  11 -13   2         48.61         75.54        30.96 o                         
  12 -13   2        226.59        220.35        25.09 o                         
  13 -13   2        863.48        833.77        85.53 o                         
  14 -13   2         19.21        -17.62        17.62 o                         
  16 -13   2        720.92        718.36        38.79 o                         
  17 -13   2         43.11         48.80        29.14 o                         
 -19 -12   2          6.86          1.96         8.23 o                         
 -18 -12   2          4.25          3.81        10.71 o                         
 -17 -12   2         10.68         15.43        13.95 o                         
 -16 -12   2        125.42        113.05        19.66 o                         
 -15 -12   2        970.04        989.98        51.75 o                         
 -14 -12   2         82.79         67.92        17.44 o                         
 -13 -12   2          1.45          0.00        20.20 o                         
 -12 -12   2        775.89        800.04        42.56 o                         
 -11 -12   2       1199.54       1073.63        92.55 o                         
 -10 -12   2        157.68        154.51        21.29 o                         
  -9 -12   2         13.46        -17.60        17.60 o                         
  -8 -12   2        427.36        416.93        26.41 o                         
  -7 -12   2       1998.46       1871.64        53.18 o                         
  -6 -12   2        281.10        291.50        21.79 o                         
  -5 -12   2        481.88        382.75        34.57 o                         
  -4 -12   2        735.03        678.87        79.19 o                         
  -3 -12   2        253.55        245.16        22.48 o                         
  -2 -12   2         35.52         -2.62        16.37 o                         
  -1 -12   2        547.23        478.08        45.77 o                         
   0 -12   2        766.89        849.26        62.48 o                         
   1 -12   2         58.23         27.20        23.44 o                         
   2 -12   2        117.91        104.31        18.62 o                         
   3 -12   2        295.86        228.16        18.70 o                         
   4 -12   2         36.64         77.22        20.29 o                         
   5 -12   2        242.30        172.23        15.92 o                         
   6 -12   2         43.40         41.38        14.67 o                         
   7 -12   2        549.55        637.46        33.80 o                         
   8 -12   2          0.31         -8.62        17.51 o                         
   9 -12   2       2044.89       1993.65        60.62 o                         
  10 -12   2         93.73        107.45        18.51 o                         
  11 -12   2         34.40         21.90        19.40 o                         
  12 -12   2        442.11        386.86        38.36 o                         
  13 -12   2        240.73        175.93        31.67 o                         
  14 -12   2        357.86        282.67        24.25 o                         
  15 -12   2       1144.71       1229.45        65.81 o                         
  16 -12   2       1830.48       2028.34        62.01 o                         
  17 -12   2        731.34        756.09        33.33 o                         
  18 -12   2       1282.42       1385.80        49.66 o                         
 -19 -11   2         27.45         22.48        10.71 o                         
 -18 -11   2          0.79         -5.71        10.71 o                         
 -17 -11   2          5.36         17.94        15.62 o                         
 -16 -11   2       1605.88       1743.36        71.25 o                         
 -15 -11   2        779.80        703.77        36.52 o                         
 -14 -11   2        168.56        192.72        22.05 o                         
 -13 -11   2        850.63        788.20        47.78 o                         
 -12 -11   2       1143.57        953.93        44.30 o                         
 -11 -11   2          3.60          0.31        15.69 o                         
 -10 -11   2       1273.91       1079.53        74.73 o                         
  -9 -11   2          0.96        -13.75        13.75 o                         
  -8 -11   2          4.90         14.13        13.39 o                         
  -7 -11   2         36.65         20.54        13.81 o                         
  -6 -11   2        250.46        354.77        30.63 o                         
  -5 -11   2        153.79        157.06        19.27 o                         
  -4 -11   2        340.47        309.85        27.15 o                         
  -3 -11   2        718.78        779.64        52.20 o                         
  -2 -11   2         23.30         73.49        27.18 o                         
  -1 -11   2       1233.14       1458.69        96.16 o                         
   0 -11   2       4173.49       5002.42       198.10 o                         
   1 -11   2         11.29         12.99        20.73 o                         
   2 -11   2          8.83         13.72        41.15 o                         
   3 -11   2          3.58         -3.66        16.54 o                         
   4 -11   2         11.30          6.35        16.05 o                         
   5 -11   2         43.34         60.21        24.70 o                         
   6 -11   2         75.57         67.68        14.49 o                         
   7 -11   2          4.63         27.05        13.17 o                         
   8 -11   2         37.36         70.61        16.38 o                         
   9 -11   2        578.66        694.04        44.11 o                         
  10 -11   2        522.50        396.91        38.83 o                         
  11 -11   2        805.01        798.45        42.81 o                         
  12 -11   2        224.40        210.41        35.97 o                         
  13 -11   2         53.84         44.71        16.72 o                         
  14 -11   2        665.38        627.01        35.80 o                         
  15 -11   2        241.58        178.42        25.89 o                         
  16 -11   2         20.21         30.60        16.42 o                         
  17 -11   2        804.34        891.82        38.04 o                         
  18 -11   2         41.62         27.43        11.88 o                         
  19 -11   2        509.27        456.03        37.72 o                         
 -20 -10   2         95.38        106.29        13.72 o                         
 -19 -10   2         74.47         78.86        13.95 o                         
 -18 -10   2         42.46         36.57        13.95 o                         
 -17 -10   2         31.26         14.29        13.95 o                         
 -16 -10   2        256.76        291.32        38.76 o                         
 -15 -10   2        400.58        425.53        29.74 o                         
 -14 -10   2        317.70        323.08        30.51 o                         
 -13 -10   2        605.18        574.68        36.67 o                         
 -12 -10   2         18.19          7.71        17.06 o                         
 -11 -10   2        405.62        340.53        55.92 o                         
 -10 -10   2       1532.58       1559.11        57.16 o                         
  -9 -10   2        135.37        197.06        18.95 o                         
  -8 -10   2       1813.10       1795.05        57.16 o                         
  -7 -10   2          0.79        -10.40        11.57 o                         
  -6 -10   2        907.24        891.05        51.33 o                         
  -5 -10   2        285.63        302.97        25.87 o                         
  -4 -10   2         56.90         41.47        13.81 o                         
  -3 -10   2          2.74        -10.26        10.26 o                         
  -2 -10   2         12.08          5.39        24.69 o                         
  -1 -10   2       1244.54       1664.50        97.63 o                         
   0 -10   2       2171.41       2834.67       130.32 o                         
   1 -10   2       1282.40       1220.40        83.93 o                         
   2 -10   2          7.75         22.63        22.82 o                         
   3 -10   2         29.17          2.06        27.43 o                         
   4 -10   2         96.18        125.48        29.66 o                         
   5 -10   2        126.90        144.66        32.92 o                         
   6 -10   2       4143.52       4313.41       107.85 o                         
   7 -10   2        599.60        602.53        38.38 o                         
   8 -10   2        799.62        783.47        39.59 o                         
   9 -10   2       2464.71       2476.71        56.69 o                         
  10 -10   2       3416.18       3311.87        80.46 o                         
  11 -10   2         71.73         55.12        14.17 o                         
  12 -10   2       1909.79       1858.62        48.37 o                         
  13 -10   2        487.04        556.47        27.69 o                         
  14 -10   2        256.57        193.58        18.02 o                         
  15 -10   2        786.84        648.13        40.58 o                         
  16 -10   2        557.43        615.74        48.01 o                         
  17 -10   2        501.11        532.06        32.16 o                         
  18 -10   2         95.34         91.02        19.76 o                         
  19 -10   2         79.24         74.91        12.44 o                         
 -20  -9   2         26.99         -6.86        10.29 o                         
 -19  -9   2          5.29          9.52        10.71 o                         
 -18  -9   2         39.44         23.14        15.43 o                         
 -17  -9   2        652.97        679.95        32.71 o                         
 -16  -9   2         95.48         58.78        16.88 o                         
 -15  -9   2         19.89        -15.98        15.98 o                         
 -14  -9   2        151.98        174.31        22.05 o                         
 -13  -9   2         10.79         15.43        17.06 o                         
 -12  -9   2         10.60          4.92        16.15 o                         
 -11  -9   2        266.73        294.30        62.36 o                         
 -10  -9   2        353.22        333.00        28.21 o                         
  -9  -9   2       2862.15       3002.74        73.10 o                         
  -8  -9   2          3.41          8.02        13.07 o                         
  -7  -9   2        848.76        667.66        32.52 o                         
  -6  -9   2        760.87       1113.22        54.77 o                         
  -5  -9   2       1119.94       1149.27        51.47 o                         
  -4  -9   2         57.87         22.05        12.98 o                         
  -3  -9   2       3134.69       3891.11       103.99 o                         
  -2  -9   2        172.71        228.42        37.72 o                         
  -1  -9   2       1020.61       1103.89        79.90 o                         
   0  -9   2      24968.57      28263.30       832.75 o                         
   1  -9   2        286.43        356.66        63.43 o                         
   2  -9   2         92.01        186.50        35.09 o                         
   3  -9   2          0.47          6.14        22.29 o                         
   4  -9   2       3247.08       3619.58       148.74 o                         
   5  -9   2         51.44         39.19        24.69 o                         
   6  -9   2        255.51        195.44        54.86 o                         
   7  -9   2       2682.92       2814.03        90.13 o                         
   8  -9   2       1981.74       1938.52        71.76 o                         
   9  -9   2        115.73        121.45        17.00 o                         
  10  -9   2        298.62        256.72        17.83 o                         
  11  -9   2        721.89        656.70        27.72 o                         
  12  -9   2        245.18        210.92        18.34 o                         
  13  -9   2         92.11        127.23        15.94 o                         
  14  -9   2          9.57          1.22        22.16 o                         
  15  -9   2       1092.06       1115.84        40.20 o                         
  16  -9   2          5.02         33.80        14.09 o                         
  17  -9   2         22.27         55.01        13.07 o                         
  18  -9   2       1427.89       1643.07        44.08 o                         
  19  -9   2        137.62        159.22        13.57 o                         
  20  -9   2        680.79        788.06        94.29 o                         
 -20  -8   2         50.37         61.72        13.72 o                         
 -19  -8   2        203.87        183.99        42.56 o                         
 -18  -8   2        186.00        237.74        17.01 o                         
 -17  -8   2          0.02         14.29        13.35 o                         
 -16  -8   2        294.93        283.01        24.88 o                         
 -15  -8   2        219.46        214.20        26.24 o                         
 -14  -8   2       2009.90       2200.98        75.26 o                         
 -13  -8   2        666.26        626.26        32.02 o                         
 -12  -8   2        805.04        823.16        53.81 o                         
 -11  -8   2        278.22        253.23        20.18 o                         
 -10  -8   2        117.34        104.96        16.18 o                         
  -9  -8   2        209.56        140.50        19.41 o                         
  -8  -8   2       1078.02       1260.96        41.91 o                         
  -7  -8   2        306.43        216.32        22.75 o                         
  -6  -8   2          5.19         18.08        12.85 o                         
  -5  -8   2         22.21         -6.78        12.98 o                         
  -4  -8   2         41.09         84.57        15.78 o                         
  -3  -8   2          2.17         61.13        13.90 o                         
  -2  -8   2       5242.89       5660.47       159.85 o                         
  -1  -8   2        544.45        637.35        62.59 o                         
   0  -8   2       1714.34       1972.59        97.63 o                         
   1  -8   2       8777.66      10528.52       334.48 o                         
   2  -8   2       3125.08       4229.78       159.52 o                         
   3  -8   2       1579.54       2046.22       100.07 o                         
   4  -8   2       3779.43       4872.48       179.22 o                         
   5  -8   2       1404.11       1632.85        88.83 o                         
   6  -8   2       6481.61       7076.29       356.59 o                         
   7  -8   2        172.41        147.44        54.86 o                         
   8  -8   2       7961.19       7501.45       168.89 o                         
   9  -8   2       4444.83       4674.70       154.44 o                         
  10  -8   2        488.42        419.57        21.10 o                         
  11  -8   2       1284.22       1312.01        38.62 o                         
  12  -8   2         66.19        100.97        15.35 o                         
  13  -8   2         42.16          1.00        15.85 o                         
  14  -8   2         36.82         36.93        13.97 o                         
  15  -8   2          1.47          5.57        15.95 o                         
  16  -8   2         83.33         84.54        15.81 o                         
  17  -8   2         41.53         27.55        16.83 o                         
  18  -8   2          7.39          2.77        12.37 o                         
  19  -8   2        206.05        276.35        33.25 o                         
  20  -8   2        236.70        157.72        24.00 o                         
 -20  -7   2        177.04        150.87        17.14 o                         
 -19  -7   2         13.37         54.51        29.20 o                         
 -18  -7   2        237.95        248.01        18.81 o                         
 -17  -7   2        528.48        648.45        59.39 o                         
 -16  -7   2       1162.02       1280.89        42.71 o                         
 -15  -7   2        878.13        753.05        28.00 o                         
 -14  -7   2         79.58         96.87        12.50 o                         
 -13  -7   2        302.72        307.82        18.78 o                         
 -12  -7   2        315.62        411.16        23.42 o                         
 -11  -7   2        353.51        314.94        28.41 o                         
 -10  -7   2        152.51        157.71        26.72 o                         
  -9  -7   2       2680.53       2659.57        90.07 o                         
  -8  -7   2        544.59        466.64        38.26 o                         
  -7  -7   2       4377.93       4386.99       128.47 o                         
  -6  -7   2       7292.83       7134.01       189.95 o                         
  -5  -7   2       2213.82       2448.04        75.35 o                         
  -4  -7   2       1474.70       1345.90        51.75 o                         
  -3  -7   2       2093.73       2563.17        73.36 o                         
  -2  -7   2         14.63        451.41        41.22 o                         
  -1  -7   2      12682.59      14791.35       446.03 o                         
   0  -7   2       2142.63       3240.20       132.01 o                         
   1  -7   2      15399.35      16417.47       497.88 o                         
   2  -7   2         99.99        216.01        28.79 o                         
   3  -7   2        259.39        521.56        51.87 o                         
   4  -7   2        706.64       1074.40        70.76 o                         
   5  -7   2       2388.83       2810.60       135.44 o                         
   6  -7   2       9016.62       9153.78       428.60 o                         
   7  -7   2      12175.77      12808.51       579.46 o                         
   8  -7   2          7.25        140.58        48.00 o                         
   9  -7   2       3390.02       3476.01        87.24 o                         
  10  -7   2         68.61         89.87        15.36 o                         
  11  -7   2       1613.59       1745.95        49.15 o                         
  12  -7   2         14.32          2.23        13.95 o                         
  13  -7   2        354.90        369.49        26.66 o                         
  14  -7   2         55.44         42.59        19.93 o                         
  15  -7   2          2.53         12.20        22.14 o                         
  16  -7   2         39.17         40.61        15.29 o                         
  17  -7   2        146.67        120.65        15.34 o                         
  18  -7   2        117.35        157.57        20.50 o                         
  19  -7   2        208.08        212.80        14.50 o                         
  20  -7   2         71.01         96.40        26.76 o                         
 -20  -6   2         21.64        -11.41        11.41 o                         
 -19  -6   2        410.06        416.90        21.21 o                         
 -18  -6   2         92.15         98.44        14.35 o                         
 -17  -6   2        223.32        249.77        17.43 o                         
 -16  -6   2        439.79        399.88        20.16 o                         
 -15  -6   2       1413.92       1379.55        38.99 o                         
 -14  -6   2         15.91         12.02        12.86 o                         
 -13  -6   2       1008.30        890.38        47.43 o                         
 -12  -6   2          1.60         -9.70         9.70 o                         
 -11  -6   2        174.06        126.88        18.52 o                         
 -10  -6   2         38.11         20.57        44.57 o                         
  -9  -6   2       1154.67       1321.32        55.41 o                         
  -8  -6   2       2821.15       3387.38       134.29 o                         
  -7  -6   2       2649.68       2911.71        92.80 o                         
  -6  -6   2       9335.31       9573.17       290.91 o                         
  -5  -6   2        384.60        667.43        37.13 o                         
  -4  -6   2        705.86        725.79        36.36 o                         
  -3  -6   2        445.56        855.97        41.23 o                         
  -2  -6   2       1064.65       1165.40        65.07 o                         
  -1  -6   2        224.22         79.82        18.95 o                         
   0  -6   2       1199.82       1381.31        69.81 o                         
   1  -6   2         17.25         21.55        16.46 o                         
   2  -6   2        185.29        350.15        43.44 o                         
   3  -6   2       4166.25       4641.67       174.55 o                         
   4  -6   2         56.05         47.40        19.66 o                         
   5  -6   2        139.95         96.01        41.15 o                         
   6  -6   2         43.42         44.57        37.72 o                         
   7  -6   2        414.03        200.62        29.08 o                         
   8  -6   2      10377.66      11427.03       363.07 o                         
   9  -6   2        712.83        762.88        77.15 o                         
  10  -6   2        902.47        953.42        58.46 o                         
  11  -6   2        258.69        209.25        16.61 o                         
  12  -6   2        900.03        907.92        40.06 o                         
  13  -6   2        192.56        160.43        18.86 o                         
  14  -6   2         27.32         15.22        14.47 o                         
  15  -6   2        447.96        482.25        49.25 o                         
  16  -6   2         28.81         16.95        14.09 o                         
  17  -6   2         12.34         10.49        14.50 o                         
  18  -6   2        331.71        368.06        34.15 o                         
  19  -6   2          6.97          8.39        11.54 o                         
  20  -6   2        501.32        672.45        28.33 o                         
  21  -6   2        115.30         99.43        20.57 o                         
 -20  -5   2        493.87        487.27        31.52 o                         
 -19  -5   2        126.53        149.99        13.47 o                         
 -18  -5   2         67.45         50.69        13.14 o                         
 -17  -5   2          0.12         -4.20         9.63 o                         
 -16  -5   2        102.85        121.92        19.05 o                         
 -15  -5   2         42.52         44.82        14.85 o                         
 -14  -5   2        116.24         76.51        15.03 o                         
 -13  -5   2         72.99         69.35        17.95 o                         
 -12  -5   2        257.12        268.78        37.31 o                         
 -11  -5   2        526.31        506.05        23.56 o                         
 -10  -5   2        329.32        278.06        37.71 o                         
  -9  -5   2          4.25        -14.57        17.64 o                         
  -8  -5   2        205.85        121.77        23.36 o                         
  -7  -5   2       8612.35       9247.47       236.07 o                         
  -6  -5   2          5.55          2.15        11.87 o                         
  -5  -5   2        447.83        510.09        31.93 o                         
  -4  -5   2        380.42        296.11        24.54 o                         
  -3  -5   2        260.02        169.65        16.29 o                         
  -2  -5   2         49.16         19.78        14.54 o                         
  -1  -5   2       6822.55       6802.95       215.62 o                         
   0  -5   2        321.75        436.65        39.33 o                         
   1  -5   2       8028.69       8178.55       252.11 o                         
   2  -5   2        441.11        343.04        36.14 o                         
   3  -5   2       2957.48       2839.90       106.35 o                         
   4  -5   2        418.59        636.04        47.57 o                         
   5  -5   2         95.40         87.27        18.06 o                         
   6  -5   2        456.49        709.76        72.00 o                         
   7  -5   2       2085.40       1967.77       126.86 o                         
   8  -5   2        196.23        150.87        37.72 o                         
   9  -5   2      13028.18      13199.39       582.89 o                         
  10  -5   2        400.72        330.06        34.15 o                         
  11  -5   2       4337.69       4248.41        93.25 o                         
  12  -5   2       1628.75       1789.59        48.59 o                         
  13  -5   2        409.32        435.00        30.17 o                         
  14  -5   2         16.76         20.86        14.88 o                         
  15  -5   2         40.47         30.49        14.56 o                         
  16  -5   2          7.45        -13.07        13.07 o                         
  17  -5   2        123.84         98.52        16.33 o                         
  18  -5   2         84.52        105.83        15.06 o                         
  19  -5   2       1251.82       1393.21        41.55 o                         
  20  -5   2          1.85         13.89        12.16 o                         
  21  -5   2        429.66        536.00        37.72 o                         
 -21  -4   2          9.16         58.29        20.57 o                         
 -20  -4   2         24.48         41.15        16.97 o                         
 -19  -4   2          2.96          3.63        11.88 o                         
 -18  -4   2          4.48          4.68         9.45 o                         
 -17  -4   2        143.06        115.81        13.05 o                         
 -16  -4   2        568.21        669.71        39.65 o                         
 -15  -4   2        345.50        398.39        24.64 o                         
 -14  -4   2        376.29        531.58        28.90 o                         
 -13  -4   2        282.21        265.39        36.62 o                         
 -12  -4   2         39.46         29.67        20.80 o                         
 -11  -4   2       1276.62       1112.29        49.85 o                         
 -10  -4   2        163.49        191.37        17.88 o                         
  -9  -4   2         50.92         17.14        30.86 o                         
  -8  -4   2       1354.33       1831.46        88.74 o                         
  -7  -4   2         28.12         46.10        21.42 o                         
  -6  -4   2      17606.27      19145.55       455.68 o                         
  -5  -4   2        170.30        118.32        16.97 o                         
  -4  -4   2       1095.37       1207.99        47.31 o                         
  -3  -4   2       1818.73       1988.12        63.40 o                         
  -2  -4   2        722.72        711.54        32.84 o                         
  -1  -4   2        147.20        187.40        30.86 o                         
   0  -4   2       1959.50       2091.93        82.01 o                         
   1  -4   2        305.22        519.07        40.37 o                         
   2  -4   2       3477.21       3786.34       102.12 o                         
   3  -4   2       6027.33       5656.21       180.52 o                         
   4  -4   2       1222.60       1309.36        48.97 o                         
   5  -4   2        480.36        349.73        51.43 o                         
   6  -4   2       2420.10       2574.66       144.01 o                         
   7  -4   2        113.01         37.72        27.43 o                         
   8  -4   2       3105.59       3918.74       216.01 o                         
   9  -4   2       1436.38       1566.95       130.29 o                         
  10  -4   2        166.94         82.29        41.15 o                         
  11  -4   2         57.64         33.37        14.31 o                         
  12  -4   2       1143.89        961.00        31.32 o                         
  13  -4   2         71.46        100.98        15.32 o                         
  14  -4   2          0.20         12.25        16.88 o                         
  15  -4   2         90.59        104.94        18.27 o                         
  16  -4   2        188.63        149.97        21.00 o                         
  17  -4   2        138.84        141.56        20.79 o                         
  18  -4   2        305.42        293.29        19.53 o                         
  19  -4   2        328.87        257.50        53.42 o                         
  20  -4   2         88.99         63.80        24.00 o                         
  21  -4   2        323.18        481.23        29.09 o                         
 -21  -3   2         94.48         82.29        24.00 o                         
 -20  -3   2        155.55        213.47        30.86 o                         
 -19  -3   2        242.62        394.43        24.95 o                         
 -18  -3   2         20.27         36.18        12.83 o                         
 -17  -3   2        306.44        324.00        26.72 o                         
 -16  -3   2         42.18         23.50        25.98 o                         
 -15  -3   2        253.92        232.43        19.12 o                         
 -14  -3   2       1793.94       1745.01        51.15 o                         
 -13  -3   2        381.27        242.68        18.40 o                         
 -12  -3   2        760.16        739.88        37.46 o                         
 -11  -3   2         15.63         50.04        19.47 o                         
 -10  -3   2       1641.22       1767.29        74.66 o                         
  -9  -3   2        705.68        689.98        63.33 o                         
  -8  -3   2        714.83        682.50        57.62 o                         
  -7  -3   2       3171.97       2765.03       135.44 o                         
  -6  -3   2          1.93         19.52        15.62 o                         
  -5  -3   2       3523.34       3214.24       112.56 o                         
  -4  -3   2        115.15        107.31        11.12 o                         
  -3  -3   2       2305.55       2302.27        69.11 o                         
  -2  -3   2         70.70         26.74         9.14 o                         
  -1  -3   2       8251.45       7717.97       232.60 o                         
   0  -3   2         65.27         75.43        13.95 o                         
   1  -3   2      16880.83      14842.65       347.06 o                         
   2  -3   2        356.21        204.10        17.01 o                         
   3  -3   2       1559.52       1543.56        43.50 o                         
   4  -3   2       4506.04       4663.09       150.32 o                         
   5  -3   2       7432.34       7192.87       315.45 o                         
   6  -3   2        168.59        157.72        30.86 o                         
   7  -3   2       5719.44       6297.96       298.30 o                         
   8  -3   2        462.93        545.17        89.15 o                         
   9  -3   2      12892.08      16216.36       792.05 o                         
  10  -3   2       5977.01       6565.41       339.45 o                         
  11  -3   2       3779.07       3410.16       116.12 o                         
  12  -3   2        524.93        483.72        21.86 o                         
  13  -3   2         53.49         28.17        11.64 o                         
  14  -3   2       3550.90       3647.94        84.01 o                         
  15  -3   2          4.98          9.89        14.09 o                         
  16  -3   2        517.95        620.62        35.14 o                         
  17  -3   2         30.67         11.45        19.95 o                         
  18  -3   2        458.08        464.92        26.72 o                         
  19  -3   2         23.78        -15.96        32.05 o                         
  20  -3   2         86.10        127.05        19.40 o                         
  21  -3   2        144.96        117.06        16.46 o                         
  22  -3   2        134.66        117.33        13.17 o                         
 -21  -2   2         10.76        -18.86        18.86 o                         
 -20  -2   2        130.39        118.32        13.34 o                         
 -19  -2   2          0.89         -9.11        12.43 o                         
 -18  -2   2        171.26        164.04        15.19 o                         
 -17  -2   2         28.73         30.14        12.91 o                         
 -16  -2   2        751.99        663.66        45.09 o                         
 -15  -2   2       2543.98       2526.66        66.29 o                         
 -14  -2   2       4187.10       3946.25        90.51 o                         
 -13  -2   2        604.10        649.21        35.52 o                         
 -12  -2   2       4151.52       4389.79        98.65 o                         
 -11  -2   2         13.99         -0.36         9.03 o                         
 -10  -2   2       1959.82       1930.94        99.47 o                         
  -9  -2   2        319.51        220.17        31.24 o                         
  -8  -2   2       2033.89       2478.56       109.56 o                         
  -7  -2   2         40.28         33.48        19.66 o                         
  -6  -2   2       1367.06       1085.52        60.10 o                         
  -5  -2   2       1940.99       1450.37        85.72 o                         
  -4  -2   2     116132.37     116481.03      3247.38 o                         
  -3  -2   2       2298.31       2773.21        92.05 o                         
  -2  -2   2      58085.31      54476.84      1357.41 o                         
  -1  -2   2        229.53        142.41        16.54 o                         
   0  -2   2      16276.98      16219.79       648.04 o                         
   1  -2   2          6.94          0.40         4.69 o                         
   2  -2   2      15840.54      18036.62       418.35 o                         
   3  -2   2        271.10        413.52        26.18 o                         
   4  -2   2       4641.75       4043.71       109.97 o                         
   5  -2   2       6544.64       6561.75       208.47 o                         
   6  -2   2       9114.32       8732.04       384.02 o                         
   7  -2   2        642.89        850.33        89.15 o                         
   8  -2   2        491.23        792.05        96.01 o                         
   9  -2   2       3247.96       3565.58       219.44 o                         
  10  -2   2       4328.21       5094.81       281.16 o                         
  11  -2   2        125.47        106.73        21.47 o                         
  12  -2   2        228.76        215.90        29.69 o                         
  13  -2   2       1829.69       1667.45        45.93 o                         
  14  -2   2      15676.89      15827.48       340.20 o                         
  15  -2   2        759.50        776.96        35.31 o                         
  16  -2   2        601.31        533.05        28.62 o                         
  17  -2   2        153.19        113.02        20.73 o                         
  18  -2   2          0.78         -9.31        28.05 o                         
  19  -2   2         62.28         16.76        49.39 o                         
  20  -2   2          6.03         -8.18        15.62 o                         
  21  -2   2        101.87         63.30        15.62 o                         
  22  -2   2          5.12         -5.57         8.82 o                         
 -21  -1   2          0.01        -12.57        13.95 o                         
 -20  -1   2         45.87         36.71        12.06 o                         
 -19  -1   2          1.99          0.51        21.13 o                         
 -18  -1   2        348.31        347.67        30.23 o                         
 -17  -1   2        105.39        110.94        15.15 o                         
 -16  -1   2        966.46        935.16        38.49 o                         
 -15  -1   2        408.78        321.02        22.19 o                         
 -14  -1   2        481.19        487.90        26.88 o                         
 -13  -1   2          2.72        -13.69        13.80 o                         
 -12  -1   2       1438.23       1421.62        41.33 o                         
 -11  -1   2       2158.77       1927.60        58.19 o                         
 -10  -1   2       2229.68       2543.52       120.01 o                         
  -9  -1   2        384.42        579.28        58.32 o                         
  -8  -1   2        154.99        140.18        27.18 o                         
  -7  -1   2       4717.46       5105.90       177.60 o                         
  -6  -1   2        330.52        363.61        40.37 o                         
  -5  -1   2      40603.69      40263.35      1604.66 o                         
  -4  -1   2      19339.27      19580.58       561.27 o                         
  -3  -1   2       3903.43       3284.42       106.68 o                         
  -2  -1   2        175.80        131.46        13.39 o                         
  -1  -1   2       1540.15       1390.84        34.13 o                         
   0  -1   2        136.55         36.51         5.60 o                         
   1  -1   2        198.34        229.17        12.77 o                         
   2  -1   2        202.35        310.49        22.94 o                         
   3  -1   2       6357.14       4865.26       122.00 o                         
   4  -1   2       1411.88        864.15        36.33 o                         
   5  -1   2      80565.20      90279.12      2368.84 o                         
   6  -1   2       7136.51       8112.83       246.98 o                         
   7  -1   2      21294.68      23761.25       684.77 o                         
   8  -1   2       8874.51       9879.17       306.12 o                         
   9  -1   2       2418.31       3003.26       192.01 o                         
  10  -1   2        612.04        562.32       102.86 o                         
  11  -1   2       1455.53       1690.38       154.29 o                         
  12  -1   2        232.03        215.35        25.54 o                         
  13  -1   2       2648.52       2536.48        51.21 o                         
  14  -1   2        563.99        586.70        24.34 o                         
  15  -1   2        202.36        191.02        27.22 o                         
  16  -1   2         62.67         56.46        20.43 o                         
  17  -1   2          0.00         -5.56        18.73 o                         
  18  -1   2          0.17        -19.97        26.53 o                         
  19  -1   2         31.90         44.57        18.06 o                         
  20  -1   2        167.34        130.29        58.29 o                         
  21  -1   2          0.76         -3.74        13.17 o                         
  22  -1   2         64.59         69.67        11.41 o                         
 -21   0   2         16.39         -8.11         8.11 o                         
 -20   0   2          4.88          1.31        11.55 o                         
 -19   0   2         22.55          3.43        41.15 o                         
 -18   0   2         34.90         -7.35        20.57 o                         
 -17   0   2        127.86         96.18        21.82 o                         
 -16   0   2        183.52        188.99        23.76 o                         
 -15   0   2        331.11        324.11        24.25 o                         
 -14   0   2       1370.30       1435.05        47.98 o                         
 -13   0   2       2393.58       2480.88        52.50 o                         
 -12   0   2         25.50         -7.89        12.66 o                         
 -11   0   2         11.59         -1.02        13.61 o                         
 -10   0   2      10430.60      12277.21       393.04 o                         
  -9   0   2        934.02       1176.92        75.78 o                         
  -8   0   2       2279.17       3034.12       192.01 o                         
  -7   0   2       1566.05       1541.54        77.43 o                         
  -6   0   2         77.44         80.29        18.95 o                         
  -5   0   2       3855.51       4601.06       209.15 o                         
  -3   0   2         32.24         25.72        12.12 o                         
  -2   0   2        931.54        657.43        32.66 o                         
  -1   0   2         13.36         -0.77         5.41 o                         
   0   0   2       5367.06       5818.87       106.72 o                         
   1   0   2         13.21          9.43         3.43 o                         
   2   0   2        472.13        419.38        25.37 o                         
   3   0   2       1638.75       1427.82        44.88 o                         
   4   0   2       5869.06       4703.39       103.82 o                         
   5   0   2      31058.75      32732.70       656.11 o                         
   6   0   2      20748.25      20546.31       502.74 o                         
   7   0   2       3178.66       3996.84       138.13 o                         
   8   0   2      21332.37      24034.04       697.94 o                         
   9   0   2       3463.36       4024.40       148.22 o                         
  10   0   2        115.79         82.29        41.15 o                         
  11   0   2       2505.14       2886.68       205.73 o                         
  12   0   2       1036.40       1125.87        49.88 o                         
  13   0   2       4673.61       4474.00        99.93 o                         
  14   0   2      17244.28      17593.67       300.06 o                         
  15   0   2       3251.77       3240.02        77.24 o                         
  16   0   2        566.37        527.53        25.33 o                         
  17   0   2         10.57          5.68        13.55 o                         
  18   0   2          3.13         14.90        18.87 o                         
  19   0   2         38.13         41.15        19.40 o                         
  20   0   2          0.62          8.33        16.46 o                         
  21   0   2        131.06        125.34        17.42 o                         
  22   0   2        146.45        182.77        22.29 o                         
 -21   1   2          0.42          2.18         9.99 o                         
 -20   1   2          5.01          5.36        13.28 o                         
 -19   1   2          0.16        -12.19        21.42 o                         
 -18   1   2         11.20         -6.86        16.46 o                         
 -17   1   2          6.66         23.54        18.06 o                         
 -16   1   2         22.15          5.79        18.95 o                         
 -15   1   2         23.08         42.39        15.84 o                         
 -14   1   2         18.03         35.81        19.37 o                         
 -13   1   2       1032.85        917.44        33.19 o                         
 -12   1   2        547.50        486.74        41.94 o                         
 -11   1   2        304.30        291.81        31.28 o                         
 -10   1   2       1628.30       1664.38        92.25 o                         
  -9   1   2       1320.34       1512.21        84.01 o                         
  -8   1   2        807.18        755.43        60.10 o                         
  -7   1   2        429.88        497.17        48.60 o                         
  -6   1   2       2433.54       2333.10        94.18 o                         
  -5   1   2      22139.73      24739.60      1001.20 o                         
  -4   1   2      18788.27      17749.02       720.04 o                         
  -3   1   2          0.22         19.33        13.17 o                         
  -2   1   2         51.40         81.63        18.86 o                         
  -1   1   2       1170.98       1574.39        36.83 o                         
   0   1   2         80.85        134.26         7.84 o                         
   1   1   2          4.28         10.11         2.47 o                         
   2   1   2         65.66         37.72         9.70 o                         
   3   1   2       1194.07       1007.81        38.73 o                         
   4   1   2        764.40       1109.27        36.85 o                         
   5   1   2     195022.22     167544.44     14747.30 o                         
   6   1   2       2041.21       2168.72       176.58 o                         
   7   1   2      30172.78      29930.65       699.32 o                         
   8   1   2      10187.08      11277.15       277.20 o                         
   9   1   2        290.79        179.90        19.56 o                         
  10   1   2       1613.29       1844.33       154.29 o                         
  11   1   2       1814.70       2211.21       178.30 o                         
  12   1   2         33.55          7.19        19.80 o                         
  13   1   2        225.39        254.48        16.72 o                         
  14   1   2       1261.82       1177.44        39.64 o                         
  15   1   2       2644.60       2782.17        68.25 o                         
  16   1   2        418.28        446.70        27.38 o                         
  17   1   2        275.83        243.22        20.10 o                         
  18   1   2          1.80         13.20        14.20 o                         
  19   1   2         11.31          9.66        12.85 o                         
  20   1   2         51.83         29.88        14.99 o                         
  21   1   2         40.33         48.97        12.06 o                         
  22   1   2          1.14         -1.29         8.82 o                         
 -21   2   2          0.14        -12.84        13.53 o                         
 -20   2   2         92.58         88.75        15.62 o                         
 -19   2   2         50.63          6.86        15.62 o                         
 -18   2   2        191.25        173.35        22.94 o                         
 -17   2   2        233.10        232.72        27.80 o                         
 -16   2   2         84.85          1.38        22.86 o                         
 -15   2   2         52.15         47.57        15.25 o                         
 -14   2   2       1806.35       1968.91        49.82 o                         
 -13   2   2        104.54         93.04        17.88 o                         
 -12   2   2       1091.73       1091.40        34.38 o                         
 -11   2   2          0.36         -9.79         9.79 o                         
 -10   2   2       1946.52       1943.31        74.11 o                         
  -9   2   2          2.21         27.63        20.57 o                         
  -8   2   2       2234.87       2717.64       129.79 o                         
  -7   2   2        112.95         46.29        21.82 o                         
  -6   2   2        898.57        997.47        57.58 o                         
  -5   2   2        542.43        928.23        52.08 o                         
  -4   2   2      46032.54      50596.62      2008.92 o                         
  -3   2   2        105.39        116.58        18.06 o                         
  -2   2   2      97868.34      96765.88      2694.59 o                         
  -1   2   2        720.67        488.65        22.38 o                         
   0   2   2      14596.70      13235.85       236.75 o                         
   1   2   2        768.12        593.29        18.82 o                         
   2   2   2      13591.06      11038.38       260.64 o                         
   3   2   2        583.05        330.46        25.81 o                         
   4   2   2      22088.33      22274.56       521.91 o                         
   5   2   2        953.79        790.43        27.49 o                         
   6   2   2        150.59        268.26        22.18 o                         
   7   2   2          0.16         18.33         9.31 o                         
   8   2   2       7146.55       6818.54       176.64 o                         
   9   2   2        302.38        398.98        35.27 o                         
  10   2   2       9422.00      11128.75       524.60 o                         
  11   2   2        228.80        178.30        51.43 o                         
  12   2   2        526.58        483.62        37.17 o                         
  13   2   2        896.13       1042.89        35.24 o                         
  14   2   2       3287.12       3467.74        80.01 o                         
  15   2   2        172.16        158.56        17.94 o                         
  16   2   2        286.78        255.69        20.72 o                         
  17   2   2         91.64        139.94        15.41 o                         
  18   2   2         86.52         82.50        13.40 o                         
  19   2   2         50.67         29.80        12.55 o                         
  20   2   2         25.96         20.19        15.44 o                         
  21   2   2         36.09          5.85        20.44 o                         
  22   2   2         53.84         34.29        20.57 o                         
 -21   3   2         41.45         37.41         9.63 o                         
 -20   3   2        250.67        255.40        37.72 o                         
 -19   3   2         31.43          8.57        29.14 o                         
 -18   3   2         62.81          2.46        15.59 o                         
 -17   3   2        426.34        308.58        33.95 o                         
 -16   3   2          2.27         16.16        13.30 o                         
 -15   3   2       1011.51        990.39        37.98 o                         
 -14   3   2       3299.22       3428.03        84.32 o                         
 -13   3   2        509.05        573.39        42.33 o                         
 -12   3   2       2605.40       2408.67        52.08 o                         
 -11   3   2        707.57        688.71        27.37 o                         
 -10   3   2        819.63        774.34        26.49 o                         
  -9   3   2        437.18        401.60        50.74 o                         
  -8   3   2        154.38        172.28        30.86 o                         
  -7   3   2       1928.24       1982.15        91.75 o                         
  -6   3   2       1315.78       1417.80        70.19 o                         
  -5   3   2       1472.87       1725.28        73.92 o                         
  -4   3   2       1579.55       1258.88        54.19 o                         
  -3   3   2      13455.25      14112.52       406.10 o                         
  -2   3   2        293.23        164.14        13.57 o                         
  -1   3   2      11099.01      10929.48       317.61 o                         
   0   3   2        195.55         90.15        10.44 o                         
   1   3   2       7196.84       6550.10       120.46 o                         
   2   3   2       1618.13       1773.13        54.74 o                         
   3   3   2       7372.35       7589.21       188.04 o                         
   4   3   2         29.64          9.93        10.82 o                         
   5   3   2      31614.41      34096.56       969.77 o                         
   6   3   2          8.65         23.70         8.24 o                         
   7   3   2      14235.17      13648.90       283.79 o                         
   8   3   2        115.40         89.03        15.09 o                         
   9   3   2       3291.04       3110.95        96.16 o                         
  10   3   2        480.46        607.58        51.48 o                         
  11   3   2       1203.73       1008.06       130.29 o                         
  12   3   2        276.47        222.66        16.33 o                         
  13   3   2        230.91        215.32        17.42 o                         
  14   3   2        398.21        436.09        25.48 o                         
  15   3   2        110.92         66.77        15.06 o                         
  16   3   2        191.22        231.05        19.43 o                         
  17   3   2        782.85        884.46        34.51 o                         
  18   3   2       1231.94       1440.78        43.45 o                         
  19   3   2          9.15          1.57         9.86 o                         
  20   3   2         78.02         41.92         9.63 o                         
  21   3   2        313.94        427.82        44.57 o                         
  22   3   2        807.88        942.91        54.86 o                         
 -20   4   2         31.44         19.33        13.17 o                         
 -19   4   2         12.11        -11.87        15.62 o                         
 -18   4   2          4.64        -16.70        17.08 o                         
 -17   4   2        132.15        125.52        17.94 o                         
 -16   4   2        831.74        942.42        43.06 o                         
 -15   4   2       1286.52       1413.26        46.14 o                         
 -14   4   2        197.43        223.99        20.00 o                         
 -13   4   2         42.60         66.39        15.95 o                         
 -12   4   2        137.38        106.11        20.93 o                         
 -11   4   2        233.34        251.16        17.08 o                         
 -10   4   2        423.61        447.28        31.39 o                         
  -9   4   2        460.82        254.42        32.66 o                         
  -8   4   2        116.32         97.10        25.37 o                         
  -7   4   2        934.58       1027.65        65.33 o                         
  -6   4   2       6155.63       7282.02       332.59 o                         
  -5   4   2        495.32        405.91        29.26 o                         
  -4   4   2        966.93       1142.85        43.46 o                         
  -3   4   2         15.74         24.69        13.72 o                         
  -2   4   2      17437.19      17236.21       409.29 o                         
  -1   4   2         79.07         29.96        11.28 o                         
   0   4   2       5591.34       4672.82       103.36 o                         
   1   4   2       1530.90       1511.48        38.76 o                         
   2   4   2       1541.19       1259.91        58.55 o                         
   3   4   2       2079.72       2246.83        60.38 o                         
   4   4   2        122.03         48.00        16.46 o                         
   5   4   2       2184.87       2060.72        84.44 o                         
   6   4   2       8795.20       9037.94       282.26 o                         
   7   4   2        278.44        169.10        24.69 o                         
   8   4   2        485.87        454.02        33.22 o                         
   9   4   2        398.40        281.16        33.61 o                         
  10   4   2       1780.91       2222.99       109.56 o                         
  11   4   2        253.11        188.21        37.90 o                         
  12   4   2       2211.27       2189.76        54.21 o                         
  13   4   2        551.53        530.05        40.94 o                         
  14   4   2        637.40        661.17        53.20 o                         
  15   4   2        567.71        554.32        34.15 o                         
  16   4   2          0.41         -2.37        12.17 o                         
  17   4   2          1.06         -1.96        16.46 o                         
  18   4   2          3.71         29.47        13.40 o                         
  19   4   2          0.87         -3.21        11.23 o                         
  20   4   2        547.79        511.80        27.22 o                         
  21   4   2        294.32        225.75        20.57 o                         
  22   4   2        477.11        504.03        41.15 o                         
 -20   5   2         43.72         24.27        14.54 o                         
 -19   5   2         32.87         14.80        17.52 o                         
 -18   5   2          1.52         12.37        14.43 o                         
 -17   5   2          0.74        -12.83        12.83 o                         
 -16   5   2        126.55        120.94        17.01 o                         
 -15   5   2         80.02         85.36        19.06 o                         
 -14   5   2        492.65        446.33        29.07 o                         
 -13   5   2       1115.50       1258.26        45.22 o                         
 -12   5   2          0.00         -9.87        22.77 o                         
 -11   5   2        158.10        152.99        16.59 o                         
 -10   5   2        292.93        286.53        19.69 o                         
  -9   5   2       5105.38       5302.33       216.17 o                         
  -8   5   2        345.98        178.46        27.80 o                         
  -7   5   2       5948.11       6470.90       214.56 o                         
  -6   5   2        544.64        428.45        47.23 o                         
  -5   5   2       2271.99       2899.71        87.06 o                         
  -4   5   2        336.09        313.93        33.68 o                         
  -3   5   2       3868.00       3999.45       132.12 o                         
  -2   5   2         11.26         37.72        20.57 o                         
  -1   5   2      11582.38      11359.95       235.28 o                         
   0   5   2       2671.41       2195.60        65.85 o                         
   1   5   2       4032.04       3554.93       116.07 o                         
   2   5   2       1143.49       1163.69        39.81 o                         
   3   5   2       2559.71       2816.58        83.79 o                         
   4   5   2         85.47         56.71        15.62 o                         
   5   5   2       2520.30       3187.89       119.85 o                         
   6   5   2       1707.86       1924.68        87.87 o                         
   7   5   2      11152.70      12510.44       390.32 o                         
   8   5   2        162.56        126.86        25.37 o                         
   9   5   2         59.11         68.03        22.18 o                         
  10   5   2       2557.65       2728.22       120.19 o                         
  11   5   2         35.56         52.72        11.49 o                         
  12   5   2         12.12         33.87        12.99 o                         
  13   5   2       1520.31       1619.87        43.07 o                         
  14   5   2        418.32        374.67        51.13 o                         
  15   5   2          5.84         10.03        15.21 o                         
  16   5   2         27.56         37.76        13.87 o                         
  17   5   2        339.02        349.94        20.83 o                         
  18   5   2        486.92        525.92        23.86 o                         
  19   5   2          7.04          4.00         9.45 o                         
  20   5   2         87.38        108.43        17.32 o                         
  21   5   2        221.84        169.03        16.46 o                         
  22   5   2         39.12         51.43        30.86 o                         
 -20   6   2         19.48         11.22        15.43 o                         
 -19   6   2          4.76        -14.86        18.86 o                         
 -18   6   2        174.19        181.20        17.82 o                         
 -17   6   2        173.12        187.55        20.29 o                         
 -16   6   2        171.04        183.93        18.01 o                         
 -15   6   2          3.20         -5.68        14.09 o                         
 -14   6   2         26.92         69.46        16.54 o                         
 -13   6   2       1397.08       1443.21        47.91 o                         
 -12   6   2        356.71        332.40        25.24 o                         
 -11   6   2        102.76        120.80        24.75 o                         
 -10   6   2         25.34         12.03        16.97 o                         
  -9   6   2       1383.60       1211.17        43.52 o                         
  -8   6   2         60.68         12.30        27.43 o                         
  -7   6   2       2195.33       2408.82       101.74 o                         
  -6   6   2       4159.02       4926.80       240.01 o                         
  -5   6   2        205.97         90.60        21.42 o                         
  -4   6   2      13293.62      14330.88       596.61 o                         
  -3   6   2        969.62        625.85        37.77 o                         
  -2   6   2       4854.89       5200.36       137.21 o                         
  -1   6   2        608.90        810.95        48.49 o                         
   0   6   2       6101.52       5834.93       150.35 o                         
   1   6   2       1245.45       1274.43        46.89 o                         
   2   6   2        630.06        489.68        25.06 o                         
   3   6   2       1292.50       1741.52        62.67 o                         
   4   6   2        307.98        271.74        49.72 o                         
   5   6   2       2186.26       1728.09        83.41 o                         
   6   6   2       1483.26       1417.36        90.86 o                         
   7   6   2         44.79          4.29        17.64 o                         
   8   6   2        261.48        245.74        33.68 o                         
   9   6   2        822.26       1122.39       152.58 o                         
  10   6   2      13314.91      13845.30       454.32 o                         
  11   6   2       1316.96       1497.86        43.35 o                         
  12   6   2       3807.79       3244.19        79.09 o                         
  13   6   2         43.85         34.38        12.45 o                         
  14   6   2         30.06         18.89        11.81 o                         
  15   6   2        735.70        731.13        29.44 o                         
  16   6   2         65.05         46.15        12.20 o                         
  17   6   2         72.42         62.22        13.66 o                         
  18   6   2        125.76        101.45        19.34 o                         
  19   6   2         66.16         60.90        10.92 o                         
  20   6   2         67.59         98.23        16.46 o                         
  21   6   2        791.32        679.43        72.00 o                         
 -19   7   2          0.10          2.35        10.82 o                         
 -18   7   2         26.41         14.40        14.71 o                         
 -17   7   2          0.04         -7.77        12.17 o                         
 -16   7   2        477.60        522.06        28.93 o                         
 -15   7   2        133.88        175.97        18.27 o                         
 -14   7   2        455.34        512.84        31.54 o                         
 -13   7   2       1242.39       1270.33        43.15 o                         
 -12   7   2        362.07        383.49        26.25 o                         
 -11   7   2       1226.67       1429.01       102.45 o                         
 -10   7   2        101.47        104.78        14.93 o                         
  -9   7   2         33.68         23.86        12.41 o                         
  -8   7   2         29.22        218.27        41.75 o                         
  -6   7   2         25.83        120.01        30.86 o                         
  -5   7   2        477.85        896.92        64.26 o                         
  -4   7   2        151.19        224.85        28.79 o                         
  -3   7   2       1856.70       2269.08       104.45 o                         
  -2   7   2       1131.32       1032.35        82.29 o                         
  -1   7   2       8583.30       9725.72       299.42 o                         
   0   7   2       2451.91       4367.76       178.30 o                         
   1   7   2      16291.28      17348.18       413.65 o                         
   2   7   2        873.78       1346.64        51.43 o                         
   3   7   2       2259.61       3301.08       100.92 o                         
   4   7   2       1917.00       2840.48        94.35 o                         
   5   7   2          2.32         51.25        22.94 o                         
   6   7   2      11255.96      12029.15       375.70 o                         
   7   7   2       1893.89       2391.50       110.82 o                         
   8   7   2        902.11       1262.42        79.90 o                         
   9   7   2       2725.97       3225.56       147.44 o                         
  10   7   2       2902.90       2819.99        79.14 o                         
  11   7   2        357.12        250.57        20.23 o                         
  12   7   2         75.95        129.74        14.43 o                         
  13   7   2          4.90          0.18        11.98 o                         
  14   7   2       1169.49       1080.86        48.90 o                         
  15   7   2        367.54        314.44        18.90 o                         
  16   7   2        433.73        380.69        20.67 o                         
  17   7   2        248.62        229.61        28.45 o                         
  18   7   2         39.87         26.74         9.65 o                         
  19   7   2         35.84         51.81        13.57 o                         
  20   7   2          5.54         20.14        11.09 o                         
  21   7   2        157.57        122.42        27.24 o                         
 -19   8   2         64.72         58.03        13.72 o                         
 -18   8   2         18.05         15.13        11.55 o                         
 -17   8   2        253.20        286.06        18.74 o                         
 -16   8   2          3.91         -2.32        12.64 o                         
 -15   8   2        951.86       1105.80        40.15 o                         
 -14   8   2        399.90        362.42        29.89 o                         
 -13   8   2        484.12        512.58        41.08 o                         
 -12   8   2          2.39          6.33        13.87 o                         
 -11   8   2         23.98         20.53        14.71 o                         
 -10   8   2        963.36        886.09        34.75 o                         
  -9   8   2        207.80        245.43        18.70 o                         
  -8   8   2         97.38        158.52        17.82 o                         
  -7   8   2        744.43        822.76        33.72 o                         
  -6   8   2       2168.51       2284.03       105.94 o                         
  -5   8   2       2815.40       2968.24       123.36 o                         
  -4   8   2        345.00        281.16        35.09 o                         
  -3   8   2       2380.12       2787.85       117.57 o                         
  -2   8   2        860.03       1053.62       193.73 o                         
  -1   8   2        661.61        955.22        64.22 o                         
   0   8   2       4282.12       4789.68       168.49 o                         
   1   8   2       1162.18       1090.61        69.07 o                         
   2   8   2      13145.92      14142.95       344.85 o                         
   3   8   2        761.66        916.48        51.96 o                         
   4   8   2        812.28       1046.74        59.32 o                         
   5   8   2       3294.26       2824.13       121.15 o                         
   6   8   2       5632.31       5773.59       205.91 o                         
   7   8   2        207.45        715.93        63.33 o                         
   8   8   2         61.22         47.46        22.18 o                         
   9   8   2         12.44        126.86        34.29 o                         
  10   8   2       3559.99       3609.72       159.39 o                         
  11   8   2         20.78         21.25        10.16 o                         
  12   8   2       1281.69       1323.21        63.12 o                         
  13   8   2       1324.27       1291.03        98.95 o                         
  14   8   2        103.78         85.46        14.57 o                         
  15   8   2        426.67        416.87        37.23 o                         
  16   8   2       1432.07       1243.88        67.80 o                         
  17   8   2       1372.37       1282.99        49.76 o                         
  18   8   2        104.68        105.58        22.29 o                         
  19   8   2        988.63       1002.82        40.79 o                         
  20   8   2        504.81        518.35        38.65 o                         
  21   8   2        617.90        558.89        34.29 o                         
 -19   9   2          8.86         29.30        13.17 o                         
 -18   9   2         48.59         38.86        24.00 o                         
 -17   9   2        107.35        100.71        12.42 o                         
 -16   9   2        142.65        123.92        16.35 o                         
 -15   9   2          3.78          0.97        13.55 o                         
 -14   9   2        350.37        364.42        24.64 o                         
 -13   9   2       1452.80       1473.95        47.86 o                         
 -12   9   2       1471.98       1505.60        46.76 o                         
 -11   9   2       1057.98       1128.07        45.26 o                         
 -10   9   2        374.48        348.53        22.80 o                         
  -9   9   2       1674.71       1676.29        47.27 o                         
  -8   9   2       1233.55       1135.45        73.78 o                         
  -7   9   2          0.45         -9.08        12.16 o                         
  -6   9   2       1536.10       1434.46       126.59 o                         
  -5   9   2        230.16        185.39        30.41 o                         
  -4   9   2       1319.29       1375.68        80.98 o                         
  -3   9   2        107.26        145.75        30.23 o                         
  -2   9   2        864.11       1233.37        77.47 o                         
  -1   9   2       3622.02       4474.20       236.59 o                         
   0   9   2       3260.38       3768.63       146.67 o                         
   1   9   2       5335.83       5831.94       203.66 o                         
   2   9   2       8965.14       9717.08       311.49 o                         
   3   9   2        938.48        848.69        66.64 o                         
   4   9   2       2467.84       2192.88        85.77 o                         
   5   9   2       3225.27       3452.88       141.82 o                         
   6   9   2       2803.13       3085.73       143.02 o                         
   7   9   2        438.80        320.55        78.86 o                         
   8   9   2       4443.44       4035.29       156.79 o                         
   9   9   2       1564.57       1394.98        52.85 o                         
  10   9   2          4.11         25.79        13.81 o                         
  11   9   2       2021.38       2016.76        66.81 o                         
  12   9   2        124.64        107.26        48.72 o                         
  13   9   2         67.35         34.19        13.08 o                         
  14   9   2          7.37         27.58        20.98 o                         
  15   9   2        476.22        453.87        29.74 o                         
  16   9   2        247.27        281.88        23.44 o                         
  17   9   2        250.55        224.96        25.55 o                         
  18   9   2          0.64        -17.73        17.92 o                         
  19   9   2         14.45         33.18        23.17 o                         
  20   9   2        120.64        146.51        32.57 o                         
  21   9   2        183.21        163.93        39.43 o                         
 -18  10   2        132.76        113.15        20.57 o                         
 -17  10   2          4.23          6.86        14.55 o                         
 -16  10   2       1021.49       1123.61        34.53 o                         
 -15  10   2        133.01        152.89        17.94 o                         
 -14  10   2         45.67         30.03        14.94 o                         
 -13  10   2         10.32         -2.51        14.31 o                         
 -12  10   2         68.83         70.15        15.95 o                         
 -11  10   2         63.76         39.19        20.72 o                         
 -10  10   2         67.94         21.51        16.18 o                         
  -9  10   2        245.55        222.23        23.93 o                         
  -8  10   2       1840.10       1678.99        48.17 o                         
  -7  10   2       1927.46       1997.83        54.60 o                         
  -6  10   2       3216.87       3035.38       151.33 o                         
  -5  10   2       2587.39       2664.71       204.25 o                         
  -4  10   2       1018.69       1141.87        78.86 o                         
  -3  10   2       1757.15       2280.55       111.45 o                         
  -2  10   2          1.04         -2.10        20.25 o                         
  -1  10   2         39.71         58.29        24.69 o                         
   0  10   2       1302.38       1396.40        84.75 o                         
   1  10   2         27.86         46.95        29.08 o                         
   2  10   2       1188.06       1661.83        93.32 o                         
   3  10   2          4.27         -5.45        24.00 o                         
   4  10   2         57.54         52.46        20.40 o                         
   5  10   2        203.68        225.23        33.94 o                         
   6  10   2        194.44        129.12        32.57 o                         
   7  10   2       1016.53       1149.37        58.93 o                         
   8  10   2       3100.90       3263.54        88.65 o                         
   9  10   2        314.44        377.81        32.66 o                         
  10  10   2        175.04        221.77        26.51 o                         
  11  10   2        758.46        475.25        43.19 o                         
  12  10   2        132.96        149.26        32.66 o                         
  13  10   2        486.34        417.00        37.67 o                         
  14  10   2         41.21         61.46        19.53 o                         
  15  10   2         70.39         89.15        23.36 o                         
  16  10   2       3641.68       3492.08       123.36 o                         
  17  10   2         90.77         57.28        19.66 o                         
  18  10   2        885.37        964.86        47.77 o                         
  19  10   2         87.21         73.25        17.12 o                         
  20  10   2         98.99         97.59        15.62 o                         
  21  10   2          0.67         22.29        12.00 o                         
 -18  11   2         41.83         41.15        17.14 o                         
 -17  11   2         51.20         47.46        13.09 o                         
 -16  11   2         51.21         38.51        18.78 o                         
 -15  11   2          1.57          4.05        15.09 o                         
 -14  11   2        198.96        180.45        18.86 o                         
 -13  11   2         15.11         -0.62        14.61 o                         
 -12  11   2        144.02        159.19        18.14 o                         
 -11  11   2          2.38          3.81        19.93 o                         
 -10  11   2          8.03         11.50        17.63 o                         
  -9  11   2          0.02          0.87        19.34 o                         
  -8  11   2        542.61        601.01        35.89 o                         
  -7  11   2         30.97         48.25        17.32 o                         
  -6  11   2        373.73        292.12        20.93 o                         
  -5  11   2        501.80        595.71        35.40 o                         
  -4  11   2         11.97         22.28        19.60 o                         
  -3  11   2        324.11        371.99        27.71 o                         
  -2  11   2          8.94         31.29        28.79 o                         
  -1  11   2       1310.72       1624.72        99.05 o                         
   0  11   2        863.80        833.87       109.72 o                         
   1  11   2         16.96         -4.15        22.94 o                         
   2  11   2       2041.57       2210.30       111.45 o                         
   3  11   2       1061.65       1236.54       190.30 o                         
   4  11   2          4.26        -24.00        37.72 o                         
   5  11   2        217.72        225.58        27.71 o                         
   6  11   2          2.32          8.14        17.54 o                         
   7  11   2        527.38        536.19        33.13 o                         
   8  11   2          0.17         -3.48        12.31 o                         
   9  11   2         85.67         85.26        20.18 o                         
  10  11   2        314.66        272.14        35.01 o                         
  11  11   2        827.21        652.06        37.46 o                         
  12  11   2         78.42         61.89        18.84 o                         
  13  11   2        804.81        769.22        43.19 o                         
  14  11   2       1414.68       1257.12        51.79 o                         
  15  11   2        199.58        194.67        27.90 o                         
  16  11   2          6.10          5.36        18.95 o                         
  17  11   2         15.72          2.06        17.12 o                         
  18  11   2        540.23        509.77        68.58 o                         
  19  11   2        392.35        412.62        27.90 o                         
  20  11   2        641.04        648.84        54.86 o                         
 -17  12   2        273.51        285.26        21.42 o                         
 -16  12   2        552.12        562.05        38.73 o                         
 -15  12   2        101.29        125.79        17.82 o                         
 -14  12   2        236.64        257.81        28.44 o                         
 -13  12   2        940.00       1025.27        46.16 o                         
 -12  12   2         43.58         51.43        19.80 o                         
 -11  12   2         70.23         30.73        29.55 o                         
 -10  12   2       2612.77       2704.37       127.83 o                         
  -9  12   2         14.66         16.33        21.34 o                         
  -8  12   2        299.20        272.23        28.87 o                         
  -7  12   2          6.93          7.71        22.40 o                         
  -6  12   2        142.97        140.51        18.33 o                         
  -5  12   2       1986.88       1669.41        45.79 o                         
  -4  12   2       1764.10       1706.75       106.80 o                         
  -3  12   2        434.49        337.49        32.67 o                         
  -2  12   2       2387.71       2174.17       136.59 o                         
  -1  12   2         17.40         42.06        32.54 o                         
   0  12   2          0.10         -9.02        16.80 o                         
   1  12   2        174.53        158.31        23.25 o                         
   2  12   2         36.54         27.38        18.63 o                         
   3  12   2        539.72        455.27        43.19 o                         
   4  12   2         17.59        -18.44        18.44 o                         
   5  12   2        192.50        215.49        30.17 o                         
   6  12   2        159.03        181.87        20.79 o                         
   7  12   2        115.77        123.98        19.76 o                         
   8  12   2        604.38        649.69        37.33 o                         
   9  12   2          0.14        -14.72        14.72 o                         
  10  12   2        341.03        346.03        45.95 o                         
  11  12   2        133.50        149.06        23.26 o                         
  12  12   2         35.91         25.83        19.83 o                         
  13  12   2         79.28         81.42        20.61 o                         
  14  12   2         80.06         79.17        19.53 o                         
  15  12   2         32.91         35.45        18.51 o                         
  16  12   2        139.82        122.60        24.69 o                         
  17  12   2         69.19         64.08        18.95 o                         
  18  12   2        548.33        516.90        32.92 o                         
  19  12   2          0.97          2.74        11.41 o                         
  20  12   2        272.93        274.89        18.95 o                         
 -16  13   2         42.30         45.26        17.12 o                         
 -15  13   2         53.33         23.05        30.13 o                         
 -14  13   2         51.91         22.82        19.60 o                         
 -13  13   2        517.67        529.15        35.33 o                         
 -12  13   2         70.11         48.00        21.82 o                         
 -11  13   2          4.09          0.00        21.82 o                         
 -10  13   2        236.77        200.74        32.51 o                         
  -9  13   2          1.56          1.32        19.04 o                         
  -8  13   2        327.50        365.94        31.55 o                         
  -7  13   2       1483.02       1341.80        53.72 o                         
  -6  13   2        255.56        187.23        24.14 o                         
  -5  13   2        405.24        366.03        31.95 o                         
  -4  13   2        505.42        375.86        32.46 o                         
  -3  13   2         62.50         67.92        22.23 o                         
  -2  13   2          4.44         24.56        19.76 o                         
  -1  13   2          7.01         -4.21        13.58 o                         
   0  13   2         48.33         -7.48        17.01 o                         
   1  13   2        652.84        494.38        47.83 o                         
   2  13   2         88.28         72.92        23.44 o                         
   3  13   2          0.08          4.91        19.60 o                         
   4  13   2        522.42        504.77        50.28 o                         
   5  13   2       1302.02       1057.23        47.02 o                         
   6  13   2         89.64         92.61        18.52 o                         
   7  13   2        884.38        977.31        54.41 o                         
   8  13   2          0.62        -14.16        14.16 o                         
   9  13   2        412.33        425.58        32.66 o                         
  10  13   2          0.13         -5.09        16.24 o                         
  11  13   2         72.95         72.14        18.66 o                         
  12  13   2         31.58         46.72        20.37 o                         
  13  13   2        348.00        333.82        30.26 o                         
  14  13   2         96.32         63.03        18.63 o                         
  15  13   2        103.41        135.80        23.88 o                         
  16  13   2        827.28        874.51        46.12 o                         
  17  13   2        182.64        158.33        21.42 o                         
  18  13   2        310.38        264.02        34.29 o                         
  19  13   2         39.64         24.00        30.86 o                         
 -16  14   2        250.18        226.04        29.15 o                         
 -15  14   2          2.33         13.72        14.55 o                         
 -14  14   2        349.57        429.89        35.09 o                         
 -13  14   2        143.72        113.25        24.25 o                         
 -12  14   2        510.53        513.73        54.86 o                         
 -11  14   2         18.50         -5.14        19.40 o                         
 -10  14   2         96.35         40.48        21.16 o                         
  -9  14   2        656.16        568.26        42.97 o                         
  -8  14   2        376.66        314.40        28.87 o                         
  -7  14   2          5.12         31.23        18.85 o                         
  -6  14   2       1089.20       1137.78        43.73 o                         
  -5  14   2         15.81        236.16        21.53 o                         
  -4  14   2       8002.56       8264.53       266.57 o                         
  -3  14   2        965.58        907.59        38.49 o                         
  -2  14   2         62.23        148.45        19.29 o                         
  -1  14   2          4.19          1.18        14.60 o                         
   0  14   2         41.23         73.05        16.42 o                         
   1  14   2        136.98        152.35        29.74 o                         
   2  14   2         47.38         72.25        25.32 o                         
   3  14   2        893.68        951.30        61.97 o                         
   4  14   2       1051.85        829.39        58.86 o                         
   5  14   2          6.40        -13.86        22.26 o                         
   6  14   2        570.60        628.25        73.36 o                         
   7  14   2          1.01         -5.64        18.37 o                         
   8  14   2        603.16        571.26        42.95 o                         
   9  14   2        120.98        155.29        23.26 o                         
  10  14   2        368.56        367.74        51.96 o                         
  11  14   2       2986.14       2869.40       122.07 o                         
  12  14   2         21.06         46.61        19.23 o                         
  13  14   2        236.73        174.58        24.35 o                         
  14  14   2        541.87        530.06        33.67 o                         
  15  14   2         25.08         38.57        17.64 o                         
  16  14   2        140.28        110.50        23.82 o                         
  17  14   2          0.10         22.86        13.95 o                         
  18  14   2          7.41          9.60        11.41 o                         
  19  14   2        114.58        160.34        14.55 o                         
 -15  15   2          7.49          3.43        10.71 o                         
 -14  15   2          5.76         23.47        15.62 o                         
 -13  15   2        212.01        167.96        22.94 o                         
 -12  15   2        153.09        150.66        31.08 o                         
 -11  15   2         69.47         49.72        19.40 o                         
 -10  15   2          7.24         -5.96        17.41 o                         
  -9  15   2         69.88         62.31        25.72 o                         
  -8  15   2        206.27        239.07        26.09 o                         
  -7  15   2         21.88         23.32        26.02 o                         
  -6  15   2       2191.49       2355.09        77.04 o                         
  -5  15   2         16.78         34.67        20.18 o                         
  -4  15   2         32.88        134.09        18.15 o                         
  -3  15   2       6310.63       6426.55       122.97 o                         
  -2  15   2        526.23        595.24        27.87 o                         
  -1  15   2        553.04        641.55        36.80 o                         
   0  15   2       3298.57       3352.97       117.79 o                         
   1  15   2        306.32        229.75        35.63 o                         
   2  15   2        393.25        434.78        46.49 o                         
   3  15   2        209.59        369.34        51.14 o                         
   4  15   2       1326.73       1400.83        74.50 o                         
   5  15   2         79.70         71.84        30.18 o                         
   6  15   2        132.04        140.04        33.61 o                         
   7  15   2        403.76        379.31        29.95 o                         
   8  15   2        377.53        414.02        40.09 o                         
   9  15   2       2016.15       1893.93        64.16 o                         
  10  15   2        941.88        838.82        40.94 o                         
  11  15   2       1181.82       1232.00        53.58 o                         
  12  15   2        348.59        355.03        29.38 o                         
  13  15   2        359.80        328.60        30.58 o                         
  14  15   2          0.21         32.43        13.73 o                         
  15  15   2          0.15         16.00        18.06 o                         
  16  15   2          2.51         10.29        12.27 o                         
  17  15   2         16.13          2.74        13.72 o                         
  18  15   2          4.21         10.29        15.43 o                         
 -14  16   2        114.85         80.71        12.29 o                         
 -13  16   2        182.27        135.90        17.34 o                         
 -12  16   2         20.58         11.19        13.94 o                         
 -11  16   2          8.17         -7.35        16.46 o                         
 -10  16   2        102.66         53.21        44.84 o                         
  -9  16   2         48.65          2.78        17.16 o                         
  -8  16   2         41.23         66.82        31.91 o                         
  -7  16   2        831.13        757.11        41.90 o                         
  -6  16   2        765.06        671.76        35.27 o                         
  -5  16   2        558.46        351.64        25.88 o                         
  -4  16   2        717.54        684.46        30.82 o                         
  -3  16   2        914.27        998.28        36.45 o                         
  -2  16   2       3680.28       3613.22        90.27 o                         
  -1  16   2        757.95        830.02        51.15 o                         
   0  16   2        518.46        681.20        68.30 o                         
   1  16   2       5986.42       6279.93       189.13 o                         
   2  16   2       2736.74       2771.77       109.39 o                         
   3  16   2       2742.23       2868.56       112.43 o                         
   4  16   2       1182.10       1273.07        74.50 o                         
   5  16   2        312.13        350.83        45.00 o                         
   6  16   2        384.12        317.26        40.07 o                         
   7  16   2         57.55         39.00        31.67 o                         
   8  16   2          2.50        -12.63        27.22 o                         
   9  16   2          0.27          7.48        19.26 o                         
  10  16   2        546.95        602.67        37.91 o                         
  11  16   2       1043.73       1025.51        47.63 o                         
  12  16   2         12.38         27.72        16.56 o                         
  13  16   2         69.73         88.83        24.17 o                         
  14  16   2        225.24        209.06        22.82 o                         
  15  16   2         93.69         63.43        17.12 o                         
  16  16   2          0.02        -11.43        13.72 o                         
  17  16   2          0.02         12.57        24.00 o                         
 -13  17   2          3.10         -3.96        27.43 o                         
 -12  17   2          0.02          0.36        10.31 o                         
 -11  17   2        158.66        125.95        16.58 o                         
 -10  17   2         89.44         85.95        16.93 o                         
  -9  17   2        296.07        312.26        26.49 o                         
  -8  17   2       1787.27       1962.46        57.45 o                         
  -7  17   2         69.98         66.53        16.32 o                         
  -6  17   2         36.74         29.66        15.11 o                         
  -5  17   2        395.69        364.46        24.00 o                         
  -4  17   2         10.11         31.40        13.86 o                         
  -3  17   2        221.16        231.67        25.73 o                         
  -2  17   2       1423.10       1336.05        86.74 o                         
  -1  17   2          8.55         32.07        30.55 o                         
   0  17   2         68.76         42.70        41.15 o                         
   1  17   2        761.18        593.07        64.68 o                         
   2  17   2       1212.66       1159.32        73.65 o                         
   3  17   2         19.42         38.56        27.87 o                         
   4  17   2       6861.80       7050.58       240.50 o                         
   5  17   2         77.58        177.59        41.15 o                         
   6  17   2       1186.52       1242.54        71.73 o                         
   7  17   2         88.41        152.21        54.35 o                         
   8  17   2        939.29        970.47        70.28 o                         
   9  17   2        499.21        436.16        39.43 o                         
  10  17   2       1002.49        908.94        43.90 o                         
  11  17   2       2703.75       2807.11       100.85 o                         
  12  17   2         92.22         92.60        18.20 o                         
  13  17   2         54.76         40.97        15.46 o                         
  14  17   2         20.13         10.29        25.72 o                         
  15  17   2          2.44         11.53        11.91 o                         
  16  17   2        249.83        305.43        44.57 o                         
 -12  18   2         66.67         51.43        17.14 o                         
 -11  18   2         13.85        -27.43        27.43 o                         
 -10  18   2         57.71         78.66        20.57 o                         
  -9  18   2         17.22        -12.07        18.98 o                         
  -8  18   2         18.45         12.13        17.32 o                         
  -7  18   2        565.54        641.19        31.67 o                         
  -6  18   2         11.82         23.59        20.14 o                         
  -5  18   2        198.85        126.95        24.42 o                         
  -4  18   2          1.24        -20.37        20.37 o                         
  -3  18   2         20.48         12.95        22.92 o                         
  -2  18   2       1716.31       1809.79        94.65 o                         
  -1  18   2        280.62        325.46        48.20 o                         
   0  18   2         14.22         11.94        34.59 o                         
   1  18   2       1680.59       1996.60       102.91 o                         
   2  18   2         64.52         53.47        36.79 o                         
   3  18   2        300.10        270.77        45.65 o                         
   4  18   2         35.61         50.49        33.61 o                         
   5  18   2         19.83         29.09        32.18 o                         
   6  18   2        430.91        376.34        46.21 o                         
   7  18   2        584.31        666.61        62.59 o                         
   8  18   2         59.29        117.48        35.41 o                         
   9  18   2          8.44         44.45        31.08 o                         
  10  18   2        134.97        181.58        21.68 o                         
  11  18   2        323.40        277.94        23.71 o                         
  12  18   2        135.22        121.66        26.25 o                         
  13  18   2         41.76         52.65        18.07 o                         
  14  18   2          9.30        -11.41        11.41 o                         
  15  18   2        187.16        202.30        27.43 o                         
 -11  19   2         45.14         41.15        20.57 o                         
 -10  19   2          0.61        -18.86        18.86 o                         
  -9  19   2          4.63         -3.43        20.57 o                         
  -8  19   2         16.92         17.47        16.21 o                         
  -7  19   2          2.98         12.75        17.21 o                         
  -6  19   2        279.17        357.30        29.09 o                         
  -5  19   2        174.57        137.71        24.00 o                         
  -4  19   2         34.07         46.15        31.15 o                         
  -3  19   2         10.10          1.20        26.39 o                         
  -2  19   2         74.20         17.41        30.41 o                         
  -1  19   2          1.35         12.70        31.08 o                         
   0  19   2        133.17        139.58        34.23 o                         
   1  19   2         57.08         38.40        34.23 o                         
   2  19   2         44.13         27.80        31.67 o                         
   3  19   2         20.05          6.00        31.67 o                         
   4  19   2          2.42          8.18        29.08 o                         
   5  19   2         12.95         16.09        29.08 o                         
   6  19   2        106.27        103.93        33.61 o                         
   7  19   2        488.84        556.74        61.72 o                         
   8  19   2          7.36         54.71        27.18 o                         
   9  19   2        255.62        251.50        44.57 o                         
  10  19   2        114.89        181.26        37.72 o                         
  11  19   2        425.49        419.76        41.00 o                         
  12  19   2         61.85         76.26        25.72 o                         
  13  19   2        353.49        408.02        44.57 o                         
  14  19   2         79.47        102.86        20.57 o                         
  -8  20   2         41.98         41.64        32.57 o                         
  -7  20   2         91.85         70.95        16.93 o                         
  -6  20   2         11.42         -3.60        16.29 o                         
  -5  20   2         24.49         85.80        24.23 o                         
  -4  20   2        164.95        198.07        40.22 o                         
  -3  20   2          0.46         12.34        28.53 o                         
  -2  20   2        123.40         96.77        31.08 o                         
  -1  20   2         29.05          7.17        41.15 o                         
   0  20   2          0.00         15.91        29.66 o                         
   1  20   2        353.54        364.54        44.37 o                         
   2  20   2         39.88         51.68        31.67 o                         
   3  20   2         93.53        120.01        31.67 o                         
   4  20   2          0.94          2.24        29.14 o                         
   5  20   2          0.66          1.87        27.43 o                         
   6  20   2        160.52        201.65        36.14 o                         
   7  20   2        408.40        480.03        92.58 o                         
   8  20   2          2.58         23.07        23.82 o                         
   9  20   2         73.92        100.72        25.96 o                         
  10  20   2         66.16         74.13        23.36 o                         
  11  20   2        476.99        536.51        85.72 o                         
  12  20   2          1.50          6.86        20.57 o                         
  13  20   2          0.97         13.72        17.14 o                         
  -6  21   2        352.69        311.72        30.23 o                         
  -5  21   2        147.51        204.42        30.41 o                         
  -4  21   2         31.94         40.17        25.72 o                         
  -3  21   2         13.56         26.61        23.36 o                         
  -2  21   2          1.26         31.75        30.86 o                         
  -1  21   2          1.62         23.85        25.96 o                         
   0  21   2         86.66        129.17        29.08 o                         
   1  21   2          0.92        -11.03        24.20 o                         
   2  21   2        200.43        228.05        85.72 o                         
   3  21   2          8.09         42.29        42.86 o                         
   4  21   2        154.62        183.78        31.67 o                         
   5  21   2         63.21        129.90        34.29 o                         
   6  21   2         22.94         49.47        23.36 o                         
   7  21   2        341.91        383.90        49.72 o                         
   8  21   2         16.00         55.05        20.25 o                         
   9  21   2         18.18          6.86        20.57 o                         
  10  21   2          8.94        -23.57        36.00 o                         
  11  21   2         10.50         44.57        17.14 o                         
  -4  22   2         43.17         51.43        34.29 o                         
  -3  22   2         21.43         29.25        19.66 o                         
  -2  22   2          2.43        -12.57        42.86 o                         
  -1  22   2         50.93         72.00        41.15 o                         
   0  22   2        130.91        195.50        27.90 o                         
   1  22   2         35.02        100.99        25.37 o                         
   2  22   2          6.17         33.94        24.00 o                         
   3  22   2         64.41        122.77        26.46 o                         
   4  22   2         17.74         20.74        23.36 o                         
   5  22   2         82.49        116.22        23.36 o                         
   6  22   2        175.26        233.69        44.57 o                         
   7  22   2          2.67         23.66        21.13 o                         
   8  22   2          3.95         13.72        18.06 o                         
   9  22   2          2.09        -30.86        30.86 o                         
  -2  23   2         90.91         68.58        34.29 o                         
  -1  23   2        105.49        185.15        37.72 o                         
   0  23   2          2.26         17.14        30.86 o                         
   1  23   2         62.94         33.48        24.00 o                         
   2  23   2         36.21         68.58        34.29 o                         
   3  23   2         72.62        106.41        26.34 o                         
   4  23   2        224.88        202.50        30.86 o                         
   5  23   2         19.09         13.72        17.14 o                         
   6  23   2         25.91         37.72        34.29 o                         
  -4 -23   3         90.41         20.57        37.72 o                         
  -3 -23   3         13.40         10.29        27.43 o                         
  -2 -23   3         57.07        157.72        37.72 o                         
  -1 -23   3          9.65         20.57        34.29 o                         
   0 -23   3         84.45        109.72        34.29 o                         
   1 -23   3         30.12         61.72        34.29 o                         
   2 -23   3        300.51        366.88        54.86 o                         
   3 -23   3         28.35         61.72        30.86 o                         
  -5 -22   3          1.59         41.15        34.29 o                         
  -4 -22   3         61.76        137.15        51.43 o                         
  -3 -22   3          7.83         41.15        37.72 o                         
  -2 -22   3          4.05         34.29        41.15 o                         
  -1 -22   3          4.68         24.00        37.72 o                         
   0 -22   3          0.22        -10.29        44.57 o                         
   1 -22   3         82.01        154.29        48.00 o                         
   2 -22   3        231.24        315.45        58.29 o                         
   3 -22   3         13.95         -6.86        34.29 o                         
   4 -22   3        130.94        174.87        44.57 o                         
   5 -22   3        158.16        233.16        44.57 o                         
   6 -22   3        258.56        370.31        54.86 o                         
  -7 -21   3         25.23          6.45        46.29 o                         
  -6 -21   3        365.69        348.80        84.00 o                         
  -5 -21   3          6.00        -20.73        20.73 o                         
  -4 -21   3        127.68        171.44        51.43 o                         
  -3 -21   3          1.05          6.86        44.57 o                         
  -2 -21   3          0.89        -28.18        53.15 o                         
  -1 -21   3          0.36         21.91        25.96 o                         
   0 -21   3        112.53         77.02        29.08 o                         
   1 -21   3         30.84         67.96        33.68 o                         
   2 -21   3        197.82        260.42        41.15 o                         
   3 -21   3         35.71        -22.57        42.86 o                         
   4 -21   3         23.30         41.15        48.00 o                         
   5 -21   3          2.98         17.14        41.15 o                         
   6 -21   3         32.29         61.72        37.72 o                         
   8 -21   3          1.18        -30.86        30.86 o                         
  -9 -20   3         25.70         58.29        20.57 o                         
  -8 -20   3        115.85        120.60        37.72 o                         
  -7 -20   3        149.87        122.28        25.96 o                         
  -6 -20   3          0.27         -2.06        22.82 o                         
  -5 -20   3         56.06         77.14        24.20 o                         
  -4 -20   3          0.27         20.57        23.36 o                         
  -3 -20   3         89.13        121.97        41.15 o                         
  -2 -20   3        393.49        377.69        40.50 o                         
  -1 -20   3         19.39          4.71        26.46 o                         
   0 -20   3         41.48         39.83        27.27 o                         
   1 -20   3         66.03         34.05        20.44 o                         
   2 -20   3        436.84        327.65        28.38 o                         
   3 -20   3         27.17         16.62        20.09 o                         
   4 -20   3        129.58        126.01        22.83 o                         
   5 -20   3          2.30        -51.43        68.58 o                         
   6 -20   3        532.31        407.50        51.43 o                         
   7 -20   3        611.51        606.89        82.29 o                         
   8 -20   3        208.35        164.53        61.72 o                         
   9 -20   3         97.06        123.44        41.15 o                         
 -12 -19   3        126.68        130.29        34.29 o                         
 -11 -19   3        112.80         82.29        20.57 o                         
 -10 -19   3         30.31         13.72        20.57 o                         
  -9 -19   3        151.33        126.86        30.86 o                         
  -8 -19   3          6.47        -30.86        30.86 o                         
  -7 -19   3        246.51        251.61        38.80 o                         
  -6 -19   3         51.74        110.36        31.08 o                         
  -5 -19   3         44.16         72.00        26.46 o                         
  -4 -19   3        144.49        126.75        51.43 o                         
  -3 -19   3          1.31         33.60        26.90 o                         
  -2 -19   3          0.02        -17.44        21.90 o                         
  -1 -19   3        215.36        162.61        26.57 o                         
   0 -19   3          0.01        -20.95        20.95 o                         
   1 -19   3         23.65         17.14        22.18 o                         
   2 -19   3        237.08        234.10        27.14 o                         
   3 -19   3        123.06         82.12        22.10 o                         
   4 -19   3        245.69        227.12        26.55 o                         
   5 -19   3          0.70         15.26        25.42 o                         
   6 -19   3          8.36        -16.21        16.21 o                         
   7 -19   3        342.14        274.60        24.98 o                         
   8 -19   3         50.26         36.86        21.13 o                         
   9 -19   3          0.67          6.86        37.72 o                         
  10 -19   3        169.57         95.42        34.29 o                         
  11 -19   3         20.19         23.40        44.57 o                         
  12 -19   3        213.05        147.44        20.57 o                         
 -13 -18   3         23.12         22.72         8.82 o                         
 -12 -18   3        103.06         80.61        16.97 o                         
 -11 -18   3          2.49        -13.72        13.72 o                         
 -10 -18   3        282.64        260.59        22.82 o                         
  -9 -18   3        247.33        178.89        23.58 o                         
  -8 -18   3          3.01          0.53        14.21 o                         
  -7 -18   3        957.25       1030.61       121.57 o                         
  -6 -18   3        935.21       1043.78        68.33 o                         
  -5 -18   3        438.61        465.68        48.79 o                         
  -4 -18   3         44.20         35.66        25.09 o                         
  -3 -18   3        249.25        333.79        34.58 o                         
  -2 -18   3       1940.96       1753.05       149.93 o                         
  -1 -18   3        269.99        301.13        33.79 o                         
   0 -18   3          3.74          5.30        22.39 o                         
   1 -18   3         72.85         29.61        22.39 o                         
   2 -18   3        713.53        694.61        46.30 o                         
   3 -18   3        911.14        807.13        48.12 o                         
   4 -18   3        933.00        868.07        48.62 o                         
   5 -18   3          3.38         19.84        21.16 o                         
   6 -18   3        434.62        325.52        26.52 o                         
   7 -18   3        763.99        792.33        38.47 o                         
   8 -18   3        138.13        104.37        22.10 o                         
   9 -18   3        108.87        112.32        20.57 o                         
  10 -18   3          4.40          1.98        21.48 o                         
  11 -18   3          5.33          9.14        22.29 o                         
  12 -18   3         83.74        102.86        24.00 o                         
  13 -18   3        287.50        349.73        37.72 o                         
 -15 -17   3         12.50         30.86        10.29 o                         
 -14 -17   3         12.24          4.80        11.41 o                         
 -13 -17   3         25.93         28.68        11.91 o                         
 -12 -17   3        235.96        297.10        24.69 o                         
 -11 -17   3          0.06        -14.54        14.54 o                         
 -10 -17   3        310.44        297.40        27.18 o                         
  -9 -17   3        622.69        641.37        35.98 o                         
  -8 -17   3        451.72        372.78        28.31 o                         
  -7 -17   3         74.15         85.10        26.82 o                         
  -6 -17   3       1549.97       1274.74        77.70 o                         
  -5 -17   3       2331.44       1816.90       109.72 o                         
  -4 -17   3          4.91        -24.81        29.20 o                         
  -3 -17   3        474.59        633.04        84.63 o                         
  -2 -17   3         91.02         25.90        35.11 o                         
  -1 -17   3        419.87        389.81        36.46 o                         
   0 -17   3        667.95        571.89        45.92 o                         
   1 -17   3        616.86        567.68        43.86 o                         
   2 -17   3         49.17         53.37        26.21 o                         
   3 -17   3         81.05         53.01        23.26 o                         
   4 -17   3        381.76        332.72        48.60 o                         
   5 -17   3        304.01        364.62        42.40 o                         
   6 -17   3        206.09        141.14        20.13 o                         
   7 -17   3         58.88         41.65        12.71 o                         
   8 -17   3        406.34        468.44        23.76 o                         
   9 -17   3       1229.75       1380.91        43.39 o                         
  10 -17   3         24.10          8.29        15.87 o                         
  11 -17   3         49.66         42.29        13.96 o                         
  12 -17   3         26.17         34.35        24.26 o                         
  13 -17   3        178.88        246.87        30.86 o                         
  14 -17   3         16.35         13.72        17.14 o                         
 -16 -16   3        141.07         92.58        13.72 o                         
 -15 -16   3         15.77          6.86        15.43 o                         
 -14 -16   3          6.84          3.74        11.91 o                         
 -13 -16   3         16.78          5.71        12.27 o                         
 -12 -16   3         82.81         38.40        17.12 o                         
 -11 -16   3        254.59        252.23        27.18 o                         
 -10 -16   3         16.60         15.43        14.99 o                         
  -9 -16   3        585.25        558.51        35.74 o                         
  -8 -16   3        235.09        340.94        25.70 o                         
  -7 -16   3       3007.45       2836.71        89.51 o                         
  -6 -16   3        391.12        350.91        25.52 o                         
  -5 -16   3        940.71        977.73        47.61 o                         
  -4 -16   3       3258.92       3281.56       109.37 o                         
  -3 -16   3        237.99        146.33        41.26 o                         
  -2 -16   3       5239.07       5145.54       125.85 o                         
  -1 -16   3        872.21       1018.11        49.94 o                         
   0 -16   3       1986.10       1777.56        94.39 o                         
   1 -16   3       6181.77       5664.82       136.14 o                         
   2 -16   3       5279.35       5328.79       142.26 o                         
   3 -16   3        189.80        204.49        39.45 o                         
   4 -16   3        524.30        656.51        46.89 o                         
   5 -16   3        186.63        127.31        30.35 o                         
   6 -16   3       2464.50       2438.53        97.01 o                         
   7 -16   3       1045.29       1061.76        45.03 o                         
   8 -16   3       1667.48       1473.93        42.95 o                         
   9 -16   3        545.26        595.52        30.41 o                         
  10 -16   3          5.74         21.90        15.34 o                         
  11 -16   3        289.60        269.36        21.21 o                         
  12 -16   3         21.92         15.14        14.90 o                         
  13 -16   3         19.33         -7.39        13.39 o                         
  14 -16   3         87.38        122.74        16.46 o                         
  15 -16   3         59.26         61.72        11.41 o                         
 -17 -15   3        385.02        380.59        27.43 o                         
 -16 -15   3         13.14         18.52        11.41 o                         
 -15 -15   3        154.67        166.08        18.95 o                         
 -14 -15   3          7.66         21.14        13.95 o                         
 -13 -15   3          4.03         -6.33        14.54 o                         
 -12 -15   3         68.21         72.00        19.66 o                         
 -11 -15   3        485.78        441.88        35.41 o                         
 -10 -15   3       1411.31       1393.02        64.43 o                         
  -9 -15   3        541.53        502.86        34.52 o                         
  -8 -15   3       2030.45       1765.49        87.50 o                         
  -7 -15   3         64.32         44.96        26.71 o                         
  -6 -15   3         32.03          7.87        17.14 o                         
  -5 -15   3       5270.02       5001.56       117.60 o                         
  -4 -15   3        722.23        678.16        46.88 o                         
  -3 -15   3        359.09        294.72        70.28 o                         
  -2 -15   3        211.20        186.97        37.88 o                         
  -1 -15   3        306.89        165.19        28.56 o                         
   0 -15   3         16.49         11.11        20.87 o                         
   1 -15   3       1830.89       1772.12       101.19 o                         
   2 -15   3       1842.18       2001.58        69.13 o                         
   3 -15   3       1040.38        953.30        54.59 o                         
   4 -15   3        640.75        666.54        36.82 o                         
   5 -15   3         60.59        193.58        18.89 o                         
   6 -15   3         41.45         13.25        13.72 o                         
   7 -15   3         34.31         18.91        14.58 o                         
   8 -15   3         73.21         62.10        24.75 o                         
   9 -15   3       2383.71       2174.69        63.26 o                         
  10 -15   3        737.14        800.91        38.11 o                         
  11 -15   3         36.90         -7.97        28.02 o                         
  12 -15   3         73.31         56.37        19.04 o                         
  13 -15   3        529.97        665.99        60.42 o                         
  14 -15   3         30.47          8.57        16.97 o                         
  15 -15   3          2.45        -13.17        13.17 o                         
  16 -15   3         69.53         45.08        18.86 o                         
 -17 -14   3        134.67        116.58        20.57 o                         
 -16 -14   3        261.73        271.28        22.94 o                         
 -15 -14   3         12.52         27.43        13.95 o                         
 -14 -14   3          0.26         14.51        14.54 o                         
 -13 -14   3        114.91        142.09        22.29 o                         
 -12 -14   3         44.42          6.00        14.00 o                         
 -11 -14   3         14.83          7.87        15.32 o                         
 -10 -14   3        898.57        856.48        50.23 o                         
  -9 -14   3         64.86         58.46        16.51 o                         
  -8 -14   3        282.18        278.25        27.71 o                         
  -7 -14   3          3.07         15.00        17.01 o                         
  -6 -14   3        276.31        331.83        30.70 o                         
  -5 -14   3       3321.12       3358.39       123.19 o                         
  -4 -14   3         26.56        122.16        17.38 o                         
  -3 -14   3        818.82        704.54        49.58 o                         
  -2 -14   3       1303.39       1233.87        46.81 o                         
  -1 -14   3        183.42        194.28        22.53 o                         
   0 -14   3        131.32        175.04        22.70 o                         
   1 -14   3       1729.17       1441.85        54.67 o                         
   2 -14   3       1362.54       1292.00        51.87 o                         
   3 -14   3          3.77         21.47        14.06 o                         
   4 -14   3        412.75        407.12        33.01 o                         
   5 -14   3       1766.64       1656.56        57.62 o                         
   6 -14   3         39.90         28.36        17.05 o                         
   7 -14   3       3866.22       3935.95        93.06 o                         
   8 -14   3         37.57        118.80        24.89 o                         
   9 -14   3       1039.24        881.72        39.77 o                         
  10 -14   3          9.04          1.80        32.43 o                         
  11 -14   3        244.98        271.88        28.06 o                         
  12 -14   3        105.84        101.62        21.16 o                         
  13 -14   3        232.57        228.84        26.67 o                         
  14 -14   3         16.52         17.91        16.74 o                         
  15 -14   3         77.38        105.95        19.40 o                         
  16 -14   3         40.18         60.00        16.97 o                         
  17 -14   3         10.94          3.43        17.14 o                         
 -18 -13   3        132.93        152.11        14.55 o                         
 -17 -13   3         56.34         48.94        13.17 o                         
 -16 -13   3        168.11        147.44        18.06 o                         
 -15 -13   3         49.20         61.52        19.66 o                         
 -14 -13   3         61.86         68.58        19.66 o                         
 -13 -13   3          1.00        -14.97        14.97 o                         
 -12 -13   3        168.36        171.05        21.17 o                         
 -11 -13   3         15.91         23.96        16.58 o                         
 -10 -13   3       1440.71       1516.54        55.77 o                         
  -9 -13   3        499.02        567.23        45.53 o                         
  -8 -13   3       1330.49       1355.43        55.65 o                         
  -7 -13   3          0.58         -6.17        28.53 o                         
  -6 -13   3         75.53         72.92        16.35 o                         
  -5 -13   3        644.34        594.71        30.38 o                         
  -4 -13   3        710.77        714.94        47.28 o                         
  -3 -13   3        109.65        142.80        15.29 o                         
  -2 -13   3        266.66        224.00        22.12 o                         
  -1 -13   3       1606.64       1496.06        56.31 o                         
   0 -13   3        275.76        237.65        24.72 o                         
   1 -13   3        117.23         62.85        22.17 o                         
   2 -13   3         77.34          7.60        16.23 o                         
   3 -13   3        181.50        213.20        18.60 o                         
   4 -13   3          0.48         -8.45        15.38 o                         
   5 -13   3        798.96        726.73        47.68 o                         
   6 -13   3        524.03        620.54        33.53 o                         
   7 -13   3        210.40        236.40        34.65 o                         
   8 -13   3          2.23         -4.60        20.00 o                         
   9 -13   3         83.31         61.82        17.87 o                         
  10 -13   3        120.82        105.99        19.44 o                         
  11 -13   3          0.53        -16.70        16.70 o                         
  12 -13   3         11.74          8.90        19.00 o                         
  13 -13   3        116.54        118.83        23.97 o                         
  14 -13   3        197.15        157.36        22.75 o                         
  15 -13   3        425.48        431.14        36.37 o                         
  16 -13   3         89.63        153.52        21.82 o                         
  17 -13   3         33.67         20.57        14.55 o                         
  18 -13   3        192.33        263.47        27.43 o                         
 -18 -12   3        309.66        313.25        21.42 o                         
 -17 -12   3          4.20         -3.43        11.41 o                         
 -16 -12   3        253.46        226.47        26.34 o                         
 -15 -12   3        276.05        300.26        29.66 o                         
 -14 -12   3        246.30        297.58        25.58 o                         
 -13 -12   3        793.56        705.31        37.64 o                         
 -12 -12   3        703.04        754.70        48.60 o                         
 -11 -12   3        233.67        296.87        26.18 o                         
 -10 -12   3         63.39         31.75        30.43 o                         
  -9 -12   3        257.77        196.13        60.38 o                         
  -8 -12   3          9.68        -14.92        14.92 o                         
  -7 -12   3        565.19        543.56        29.64 o                         
  -6 -12   3          2.77         16.41        13.02 o                         
  -5 -12   3        357.44        268.34        19.05 o                         
  -4 -12   3          3.97        -12.25        12.25 o                         
  -3 -12   3         11.88          3.76        14.33 o                         
  -2 -12   3        857.52        919.93        59.88 o                         
  -1 -12   3        362.89        464.10        46.82 o                         
   0 -12   3         48.20         29.49        24.00 o                         
   1 -12   3         60.91         31.40        18.63 o                         
   2 -12   3        296.44        260.03        28.14 o                         
   3 -12   3        214.21        211.19        22.71 o                         
   4 -12   3         93.34        103.38        17.04 o                         
   5 -12   3        292.96        379.91        24.98 o                         
   6 -12   3         56.36         33.70        15.60 o                         
   7 -12   3        920.35        859.94        35.89 o                         
   8 -12   3         12.03         21.14        16.62 o                         
   9 -12   3         78.43         30.94        16.42 o                         
  10 -12   3         37.86         -3.69        16.02 o                         
  11 -12   3        925.95        860.99        40.66 o                         
  12 -12   3         27.50         32.03        20.70 o                         
  13 -12   3         57.00         25.64        20.40 o                         
  14 -12   3        897.85        852.07        39.28 o                         
  15 -12   3         79.19         38.42        15.56 o                         
  16 -12   3        107.75        109.83        21.60 o                         
  17 -12   3        455.02        445.85        29.12 o                         
  18 -12   3        185.07        280.32        27.18 o                         
 -19 -11   3         20.90         13.72        10.29 o                         
 -18 -11   3        126.91        111.18        15.62 o                         
 -17 -11   3        111.06         86.86        16.46 o                         
 -16 -11   3        308.21        265.01        27.24 o                         
 -15 -11   3        373.92        405.38        28.49 o                         
 -14 -11   3        681.19        643.25        35.63 o                         
 -13 -11   3         39.96         -2.14        22.33 o                         
 -12 -11   3        111.43        132.14        21.05 o                         
 -11 -11   3         93.27         90.37        20.66 o                         
 -10 -11   3          8.44         21.16        15.25 o                         
  -9 -11   3         56.14         41.21        24.53 o                         
  -8 -11   3       1386.19       1195.02        44.72 o                         
  -7 -11   3        153.83        140.27        16.84 o                         
  -6 -11   3        172.16        138.02        19.68 o                         
  -5 -11   3        862.54        666.51        34.16 o                         
  -4 -11   3       1601.45       1656.41        68.20 o                         
  -3 -11   3       1028.50       1216.48        54.52 o                         
  -2 -11   3        353.44        389.66        96.01 o                         
  -1 -11   3       1060.63       1079.39        84.01 o                         
   0 -11   3        325.83        350.30        89.15 o                         
   1 -11   3        350.43        340.99        49.66 o                         
   2 -11   3       1407.88       1472.91        97.99 o                         
   3 -11   3        277.00        380.56        40.79 o                         
   4 -11   3        875.57        741.39        62.85 o                         
   5 -11   3         22.53         42.04        24.52 o                         
   6 -11   3         17.27         -5.17        12.10 o                         
   7 -11   3        828.19        823.49        33.27 o                         
   8 -11   3          9.83         16.81        15.12 o                         
   9 -11   3         23.49         43.26        27.27 o                         
  10 -11   3        161.23        169.75        19.91 o                         
  11 -11   3          9.22          5.74        16.67 o                         
  12 -11   3         27.68         -0.37        15.89 o                         
  13 -11   3        166.13        163.96        19.37 o                         
  14 -11   3        479.54        553.38        40.58 o                         
  15 -11   3        204.66        201.16        21.61 o                         
  16 -11   3        119.54         98.25        17.82 o                         
  17 -11   3         25.94         19.68        14.43 o                         
  18 -11   3        154.22        135.20        15.84 o                         
  19 -11   3          7.83         -0.62        13.17 o                         
 -19 -10   3         53.44         64.57        10.71 o                         
 -18 -10   3         41.85         48.94        13.17 o                         
 -17 -10   3         15.34         26.06        18.06 o                         
 -16 -10   3         39.72         27.59        15.09 o                         
 -15 -10   3         29.80         25.61        14.84 o                         
 -14 -10   3         45.40         64.17        18.01 o                         
 -13 -10   3         21.29         14.50        15.08 o                         
 -12 -10   3         30.98         22.77        17.08 o                         
 -11 -10   3        348.78        379.39        40.93 o                         
 -10 -10   3          0.38        -11.82        14.75 o                         
  -9 -10   3        758.84        661.38        58.10 o                         
  -8 -10   3        359.06        314.38        32.47 o                         
  -7 -10   3         33.23         76.98        15.54 o                         
  -6 -10   3          0.87         -9.77         9.77 o                         
  -5 -10   3       1602.71       1620.23        64.84 o                         
  -4 -10   3        113.96        138.30        21.90 o                         
  -3 -10   3         10.15         -6.32        12.48 o                         
  -2 -10   3       4107.59       4154.94       171.32 o                         
  -1 -10   3       2010.93       2803.27       131.32 o                         
   0 -10   3        827.85        693.90        70.03 o                         
   1 -10   3        183.01        125.31        31.24 o                         
   2 -10   3        101.08         65.43        27.90 o                         
   3 -10   3       1907.49       1965.25       107.82 o                         
   4 -10   3         23.21         32.92        22.82 o                         
   5 -10   3       1674.25       1947.20       164.58 o                         
   6 -10   3       3775.06       3329.15        88.05 o                         
   7 -10   3       1172.31       1074.17        44.14 o                         
   8 -10   3       1870.19       2012.08        55.17 o                         
   9 -10   3         30.22         25.62        14.54 o                         
  10 -10   3        142.91        167.52        21.18 o                         
  11 -10   3        154.44        132.63        17.66 o                         
  12 -10   3        654.30        644.79        44.75 o                         
  13 -10   3        405.71        389.50        34.15 o                         
  14 -10   3       1044.43        993.30        36.31 o                         
  15 -10   3         88.38         46.73        14.18 o                         
  16 -10   3         13.12         -0.47        13.22 o                         
  17 -10   3        848.30        840.61        36.82 o                         
  18 -10   3        287.46        274.17        21.79 o                         
  19 -10   3        675.36        790.79        57.08 o                         
 -19  -9   3         16.85         27.43        12.12 o                         
 -18  -9   3         50.78         18.00        19.60 o                         
 -17  -9   3        410.39        408.16        37.21 o                         
 -16  -9   3        345.75        272.43        24.88 o                         
 -15  -9   3        434.90        341.50        27.15 o                         
 -14  -9   3        337.34        374.29        37.72 o                         
 -13  -9   3         75.43         92.58        22.18 o                         
 -12  -9   3        444.05        431.30        30.97 o                         
 -11  -9   3       1973.52       1924.48        90.02 o                         
 -10  -9   3        869.55        924.90        40.78 o                         
  -9  -9   3        365.28        399.28        52.09 o                         
  -8  -9   3        789.86        923.92        32.27 o                         
  -7  -9   3       5140.09       5521.27       147.24 o                         
  -6  -9   3         84.37         19.11        14.83 o                         
  -5  -9   3       3495.13       4452.04       120.21 o                         
  -4  -9   3        116.30         60.15        15.54 o                         
  -3  -9   3        215.99        147.12        18.46 o                         
  -2  -9   3        118.20        147.14        29.08 o                         
  -1  -9   3      16653.28      20498.20       618.12 o                         
   0  -9   3       6912.46       8578.57       286.93 o                         
   1  -9   3       2379.00       2869.57       127.88 o                         
   2  -9   3       7909.15       7859.83       268.60 o                         
   3  -9   3        196.34        504.71        60.83 o                         
   4  -9   3       2986.13       2786.91       126.44 o                         
   5  -9   3       1176.07       1392.08       133.72 o                         
   6  -9   3        505.28        562.32       102.86 o                         
   7  -9   3        165.32        268.64        24.87 o                         
   8  -9   3         30.34         29.72        12.83 o                         
   9  -9   3        196.38        146.97        16.07 o                         
  10  -9   3         16.32          0.13        12.54 o                         
  11  -9   3       1824.39       1718.68        87.11 o                         
  12  -9   3          0.34         14.57        13.54 o                         
  13  -9   3       1155.62       1002.51        35.38 o                         
  14  -9   3        688.04        709.49        31.36 o                         
  15  -9   3        142.88        149.95        16.47 o                         
  16  -9   3        770.74        825.41        33.70 o                         
  17  -9   3        151.78        148.39        18.41 o                         
  18  -9   3        258.30        269.14        21.77 o                         
  19  -9   3        147.25        137.92        21.42 o                         
  20  -9   3         40.10         32.11        13.72 o                         
 -19  -8   3          0.60         10.97        11.41 o                         
 -18  -8   3         68.32         77.35        12.42 o                         
 -17  -8   3        200.13        222.59        18.74 o                         
 -16  -8   3        107.86        158.82        18.12 o                         
 -15  -8   3         29.94         34.61        14.85 o                         
 -14  -8   3       2517.41       2506.01        77.75 o                         
 -13  -8   3       1093.39       1072.42        47.67 o                         
 -12  -8   3         14.00         32.35        16.37 o                         
 -11  -8   3        132.00        116.79        19.07 o                         
 -10  -8   3        150.48        153.80        20.38 o                         
  -9  -8   3         58.97         33.46        12.15 o                         
  -8  -8   3         28.95          9.63        10.75 o                         
  -7  -8   3       2692.65       2877.62        97.22 o                         
  -6  -8   3       2422.48       2385.10        84.65 o                         
  -5  -8   3       5934.62       6115.36       151.74 o                         
  -4  -8   3        386.56        597.15        45.04 o                         
  -3  -8   3        265.01        244.60        36.64 o                         
  -2  -8   3        130.78        103.34        18.85 o                         
  -1  -8   3      12998.13      15249.76       377.89 o                         
   0  -8   3       2723.45       3505.64       141.07 o                         
   1  -8   3       3376.29       3768.76       148.38 o                         
   2  -8   3         98.56        134.47        29.66 o                         
   3  -8   3       2962.06       2832.29       123.01 o                         
   4  -8   3        612.38        258.27        35.41 o                         
   5  -8   3        190.04         51.43        41.15 o                         
   6  -8   3        372.38        648.04       106.29 o                         
   7  -8   3       2121.99       2715.24       188.58 o                         
   8  -8   3        823.37       1008.62        46.52 o                         
   9  -8   3        529.48        582.44        29.86 o                         
  10  -8   3        249.15        361.18        22.17 o                         
  11  -8   3       1294.87       1340.14        50.78 o                         
  12  -8   3        497.55        614.06        63.11 o                         
  13  -8   3        271.39        224.56        23.49 o                         
  14  -8   3        166.06        194.62        18.06 o                         
  15  -8   3          0.00          0.18        20.32 o                         
  16  -8   3         81.52         79.42        15.50 o                         
  17  -8   3        293.10        278.96        19.66 o                         
  18  -8   3        242.19        290.10        20.89 o                         
  19  -8   3        221.55        247.72        16.37 o                         
  20  -8   3         29.93         12.47        13.72 o                         
 -19  -7   3         16.49          9.12         9.47 o                         
 -18  -7   3         73.00         91.74        15.58 o                         
 -17  -7   3          7.74          5.80        17.63 o                         
 -16  -7   3        254.46        297.22        21.38 o                         
 -15  -7   3        313.36        339.23        29.69 o                         
 -14  -7   3        121.84        105.45        12.31 o                         
 -13  -7   3          4.56         25.11        12.92 o                         
 -12  -7   3          2.45          6.38        10.92 o                         
 -11  -7   3         13.32         -4.74         9.97 o                         
 -10  -7   3         69.34         52.88         9.63 o                         
  -9  -7   3       1267.48       1365.67        41.77 o                         
  -8  -7   3        271.27        296.83        27.29 o                         
  -7  -7   3        141.84        156.28        20.40 o                         
  -6  -7   3         64.11        356.95        47.60 o                         
  -5  -7   3       2270.33       2759.37        85.13 o                         
  -4  -7   3       7469.65       8062.18       185.69 o                         
  -3  -7   3         10.99         13.70        13.21 o                         
  -2  -7   3       2107.38       2487.15       108.71 o                         
  -1  -7   3       1133.32       1733.77        85.68 o                         
   0  -7   3        249.62        140.07        17.21 o                         
   1  -7   3         24.08         52.64        19.66 o                         
   2  -7   3        249.19        575.94        56.57 o                         
   3  -7   3        496.09        673.88        57.60 o                         
   4  -7   3        113.50         84.16        25.37 o                         
   5  -7   3        674.31        658.32       102.86 o                         
   6  -7   3       1343.59       1254.93       126.86 o                         
   7  -7   3       9706.58       9534.38       452.60 o                         
   8  -7   3       2916.14       2756.39       195.44 o                         
   9  -7   3       2255.46       2090.29        54.83 o                         
  10  -7   3        268.20        315.23        23.39 o                         
  11  -7   3         89.16        155.70        15.21 o                         
  12  -7   3          5.52         39.20        15.81 o                         
  13  -7   3         53.61         97.45        16.60 o                         
  14  -7   3        216.45        209.52        18.78 o                         
  15  -7   3        149.66        125.18        18.66 o                         
  16  -7   3        639.12        510.58        28.69 o                         
  17  -7   3        126.77        108.42        16.22 o                         
  18  -7   3         11.68         37.84        21.32 o                         
  19  -7   3          4.80          2.26        11.38 o                         
  20  -7   3         95.16         82.54        15.41 o                         
  21  -7   3        181.83        294.87        30.86 o                         
 -20  -6   3         73.79         13.72        34.29 o                         
 -19  -6   3        208.51        240.09        16.99 o                         
 -18  -6   3        227.14        261.67        17.69 o                         
 -17  -6   3         92.82        102.34        15.65 o                         
 -16  -6   3          0.02         13.73         9.57 o                         
 -15  -6   3          4.25         13.37        10.18 o                         
 -14  -6   3         29.60         25.41        10.93 o                         
 -13  -6   3         17.18         -3.15        11.69 o                         
 -12  -6   3         23.78         24.87        12.77 o                         
 -11  -6   3         33.19         21.70        16.83 o                         
 -10  -6   3        253.55        185.77        16.52 o                         
  -9  -6   3       2874.37       2869.04        96.51 o                         
  -8  -6   3        655.87        534.69        55.04 o                         
  -7  -6   3       1184.87       1192.38        53.55 o                         
  -6  -6   3       1421.44       1563.54        62.68 o                         
  -5  -6   3       5967.70       6162.97       148.42 o                         
  -4  -6   3       3412.77       3393.86       104.50 o                         
  -3  -6   3          0.93          2.74        11.43 o                         
  -2  -6   3       3146.80       3196.13       125.20 o                         
  -1  -6   3        967.09       1079.73        62.59 o                         
   0  -6   3      11713.19      11884.75       292.20 o                         
   1  -6   3        213.52        328.14        41.85 o                         
   2  -6   3       2214.84       2357.29       102.86 o                         
   3  -6   3        812.03        656.56        61.72 o                         
   4  -6   3       9657.69      10328.20       339.45 o                         
   5  -6   3          2.29         30.86        34.29 o                         
   6  -6   3       6608.95       6922.00       339.45 o                         
   7  -6   3         35.46         48.00        27.43 o                         
   8  -6   3       1130.26       1677.38       107.83 o                         
   9  -6   3         71.50         18.69        46.29 o                         
  10  -6   3       1302.10       1541.92        59.75 o                         
  11  -6   3        882.21        928.55        38.36 o                         
  12  -6   3        803.83        830.85        32.84 o                         
  13  -6   3        995.19       1191.83        66.86 o                         
  14  -6   3         36.43         27.93        14.40 o                         
  15  -6   3         52.00          5.70        13.27 o                         
  16  -6   3          5.33         14.48        27.43 o                         
  17  -6   3        136.36        147.84        16.54 o                         
  18  -6   3        185.21        159.16        16.22 o                         
  19  -6   3        775.28        886.11        43.55 o                         
  20  -6   3        288.13        302.40        28.94 o                         
  21  -6   3         97.53         92.39        16.46 o                         
 -20  -5   3        287.93        211.84        29.14 o                         
 -19  -5   3         31.78         10.17        11.34 o                         
 -18  -5   3         77.11         98.15        14.04 o                         
 -17  -5   3         14.42          1.09        11.33 o                         
 -16  -5   3        695.91        673.14        30.75 o                         
 -15  -5   3       2703.76       2629.30        60.67 o                         
 -14  -5   3       1185.65       1193.65        39.85 o                         
 -13  -5   3       1524.47       1414.53        46.13 o                         
 -12  -5   3        238.35        243.10        20.54 o                         
 -11  -5   3          7.76          1.21        10.85 o                         
 -10  -5   3        183.90        199.39        37.30 o                         
  -9  -5   3        738.53        779.75        63.33 o                         
  -8  -5   3        274.35        274.87        44.57 o                         
  -7  -5   3       2340.72       2360.93       105.44 o                         
  -6  -5   3       2580.05       2899.73        91.52 o                         
  -5  -5   3       3723.25       4162.02       121.38 o                         
  -4  -5   3          0.73         -0.12        10.30 o                         
  -3  -5   3       2607.58       2438.02        77.55 o                         
  -2  -5   3        107.03         71.18        12.92 o                         
  -1  -5   3       1498.36       1753.11        77.43 o                         
   0  -5   3         35.41         35.68        11.87 o                         
   1  -5   3       1689.56       2017.96        64.59 o                         
   2  -5   3        227.45        232.80        30.23 o                         
   3  -5   3       2511.01       2233.45        90.31 o                         
   4  -5   3         90.93        188.63        29.66 o                         
   5  -5   3       1439.79       1307.74        54.57 o                         
   6  -5   3         42.05         12.71        18.06 o                         
   7  -5   3         83.90         59.27        23.36 o                         
   8  -5   3         53.25         41.15        27.43 o                         
   9  -5   3       1328.38       1193.21       109.72 o                         
  10  -5   3        340.07        378.37        42.55 o                         
  11  -5   3        730.87        569.83        26.74 o                         
  12  -5   3         76.74         72.91        14.15 o                         
  13  -5   3         46.23         36.00        14.07 o                         
  14  -5   3         74.11         43.30        16.52 o                         
  15  -5   3        141.92        164.49        17.94 o                         
  16  -5   3        376.81        323.67        21.80 o                         
  17  -5   3         38.88         19.10        16.62 o                         
  18  -5   3         12.94          1.14        12.77 o                         
  19  -5   3         63.11         88.11        13.55 o                         
  20  -5   3        765.30        729.98        41.94 o                         
  21  -5   3        429.79        480.05        29.09 o                         
 -20  -4   3         88.49        110.68        16.97 o                         
 -19  -4   3        356.09        276.73        68.58 o                         
 -18  -4   3        362.46        377.08        31.67 o                         
 -17  -4   3        411.50        340.87        19.12 o                         
 -16  -4   3        378.43        368.53        22.66 o                         
 -15  -4   3          2.92         19.03        13.13 o                         
 -14  -4   3       3024.04       2951.07        74.31 o                         
 -13  -4   3          1.07         -2.15        13.59 o                         
 -12  -4   3        616.80        592.92        31.69 o                         
 -11  -4   3          9.44         16.76         9.43 o                         
 -10  -4   3        795.56        758.12        28.96 o                         
  -9  -4   3          2.38        -13.03        17.12 o                         
  -8  -4   3       1937.40       1989.98        97.21 o                         
  -7  -4   3          3.26         13.72        16.46 o                         
  -6  -4   3         44.06         48.00        27.43 o                         
  -5  -4   3        161.61        181.00        25.72 o                         
  -4  -4   3       1732.24       1628.80        64.22 o                         
  -3  -4   3          5.16          7.48         9.25 o                         
  -2  -4   3        827.20        666.79        33.26 o                         
  -1  -4   3       1411.79       1053.45        55.10 o                         
   0  -4   3       9287.09       8770.84       266.56 o                         
   1  -4   3        123.98         63.36        11.09 o                         
   2  -4   3       7880.74       8039.21       237.47 o                         
   3  -4   3       1655.70       1716.16        57.61 o                         
   4  -4   3      24685.35      23339.88       776.62 o                         
   5  -4   3        581.25        591.14        38.96 o                         
   6  -4   3       3775.65       4062.75       202.30 o                         
   7  -4   3       7847.19       8050.06       363.45 o                         
   8  -4   3       1253.70       1484.66       120.01 o                         
   9  -4   3        730.55        795.47       102.86 o                         
  10  -4   3        432.22        308.59        58.29 o                         
  11  -4   3          0.14         -5.53         8.94 o                         
  12  -4   3        724.08        749.61        26.87 o                         
  13  -4   3        414.77        457.68        28.21 o                         
  14  -4   3         43.31         10.51        17.25 o                         
  15  -4   3        191.88        223.16        22.31 o                         
  16  -4   3          5.91          2.53        14.38 o                         
  17  -4   3         45.82         36.20        14.50 o                         
  18  -4   3         10.46         -7.89        12.77 o                         
  19  -4   3         31.48          6.81        13.07 o                         
  20  -4   3         14.11         30.78        14.21 o                         
  21  -4   3        177.84        120.29        27.41 o                         
  22  -4   3        305.53        440.33        48.00 o                         
 -21  -3   3         44.55          6.86        30.86 o                         
 -20  -3   3        128.36        178.72        24.00 o                         
 -19  -3   3         77.02         90.08        20.42 o                         
 -18  -3   3          7.49         -9.45         9.45 o                         
 -17  -3   3        488.84        521.25        35.14 o                         
 -16  -3   3        194.71        168.71        17.39 o                         
 -15  -3   3        271.71        254.15        20.37 o                         
 -14  -3   3        258.70        229.15        19.12 o                         
 -13  -3   3        765.93        708.26        35.17 o                         
 -12  -3   3          0.33         -1.79        10.35 o                         
 -11  -3   3       1943.34       1799.73        52.62 o                         
 -10  -3   3       1151.66       1073.08        47.36 o                         
  -9  -3   3         69.54         30.86        21.42 o                         
  -8  -3   3          0.91         -1.50        18.95 o                         
  -7  -3   3        647.92        799.33        60.10 o                         
  -6  -3   3       2540.58       2763.24       147.44 o                         
  -5  -3   3      11133.65      12835.94       534.89 o                         
  -4  -3   3       2574.67       2422.79        97.99 o                         
  -3  -3   3      59486.39      59638.46      1366.95 o                         
  -2  -3   3       3430.09       2905.51        82.76 o                         
  -1  -3   3      31059.57      31910.69       904.25 o                         
   0  -3   3         88.80        256.57        31.67 o                         
   1  -3   3       9861.18      10496.27       251.36 o                         
   2  -3   3       3090.61       2179.98        79.29 o                         
   3  -3   3      41057.79      37450.64       997.54 o                         
   4  -3   3      10578.80      10325.92       252.03 o                         
   5  -3   3       2784.57       2733.05       104.17 o                         
   6  -3   3       1284.93       1484.66       102.86 o                         
   7  -3   3          2.09          3.43        24.00 o                         
   8  -3   3        352.77        459.45        85.72 o                         
   9  -3   3          4.95         10.29        34.29 o                         
  10  -3   3        212.17        195.44        48.00 o                         
  11  -3   3       1901.40       1763.12        72.18 o                         
  12  -3   3        644.01        589.44        34.71 o                         
  13  -3   3        968.84        930.48        30.86 o                         
  14  -3   3         35.05         26.82        13.45 o                         
  15  -3   3          7.00         -9.88        13.55 o                         
  16  -3   3        169.52        174.56        18.74 o                         
  17  -3   3        344.02        372.47        32.66 o                         
  18  -3   3        570.03        656.75        30.40 o                         
  19  -3   3         16.42         22.94        14.52 o                         
  20  -3   3         24.02         16.16        16.46 o                         
  21  -3   3         11.38          7.79        13.17 o                         
  22  -3   3        366.81        408.05        24.25 o                         
 -21  -2   3          0.38        -17.14        17.14 o                         
 -20  -2   3          1.33         33.14        18.06 o                         
 -19  -2   3        262.26        262.70        20.18 o                         
 -18  -2   3          5.80         -6.57        11.55 o                         
 -17  -2   3        280.09        279.90        24.25 o                         
 -16  -2   3        279.53        241.60        18.77 o                         
 -15  -2   3        245.53        212.67        19.22 o                         
 -14  -2   3       2735.12       2785.36        71.80 o                         
 -13  -2   3       1638.77       1627.53        47.43 o                         
 -12  -2   3          6.58         -2.22        10.55 o                         
 -11  -2   3        396.97        343.87        25.71 o                         
 -10  -2   3        291.79        240.46        19.05 o                         
  -9  -2   3        241.30        212.42        32.92 o                         
  -8  -2   3      10090.73      11507.51       382.98 o                         
  -7  -2   3        445.85        405.37        50.09 o                         
  -6  -2   3        119.13         68.58        27.43 o                         
  -5  -2   3       4041.94       4086.75       192.01 o                         
  -4  -2   3      20085.44      19785.37       802.33 o                         
  -3  -2   3        188.26        120.66        15.69 o                         
  -2  -2   3       7648.72       7061.43       175.78 o                         
  -1  -2   3       1234.47       1426.89        46.52 o                         
   0  -2   3       9396.17       9962.97       418.31 o                         
   1  -2   3       2943.02       2118.53        61.30 o                         
   2  -2   3       2274.68       1675.85        52.69 o                         
   3  -2   3       5280.28       6462.97       161.00 o                         
   4  -2   3      43084.05      46590.96      1070.10 o                         
   5  -2   3       4794.97       4067.51       140.56 o                         
   6  -2   3       5921.70       6524.26       298.30 o                         
   7  -2   3       1190.27       1587.52       116.58 o                         
   8  -2   3       1835.11       2362.08       157.72 o                         
   9  -2   3        708.57        349.73        92.58 o                         
  10  -2   3       6996.38       8224.93       404.59 o                         
  11  -2   3          0.27          3.43        34.29 o                         
  12  -2   3        142.70        103.49        15.16 o                         
  13  -2   3        638.66        657.99        39.81 o                         
  14  -2   3        772.03        733.35        37.31 o                         
  15  -2   3       1715.24       1654.46        45.59 o                         
  16  -2   3        180.80        124.34        16.37 o                         
  17  -2   3         77.05         70.30        36.77 o                         
  18  -2   3        124.30         95.40        20.29 o                         
  19  -2   3         20.04         46.26        36.76 o                         
  20  -2   3         81.23         30.86        29.09 o                         
  21  -2   3          7.01          1.71        13.95 o                         
  22  -2   3         12.23          8.23        11.41 o                         
 -21  -1   3          4.57        -17.14        17.14 o                         
 -20  -1   3          0.14         10.06        11.55 o                         
 -19  -1   3         85.93        112.75        16.15 o                         
 -18  -1   3         33.57         13.72        15.62 o                         
 -17  -1   3         14.54         -5.82        31.28 o                         
 -16  -1   3         44.68         37.67        17.34 o                         
 -15  -1   3        318.96        345.68        26.23 o                         
 -14  -1   3         10.07         14.91        13.64 o                         
 -13  -1   3        660.52        690.94        49.59 o                         
 -12  -1   3        144.54        141.02        20.96 o                         
 -11  -1   3        105.35         77.77        12.78 o                         
 -10  -1   3        502.82        413.98        27.15 o                         
  -9  -1   3       2139.79       2506.02       114.49 o                         
  -8  -1   3        601.42        669.80        58.99 o                         
  -7  -1   3          5.47         27.43        24.00 o                         
  -6  -1   3        626.83        576.03        61.72 o                         
  -5  -1   3         11.68         30.86        20.57 o                         
  -4  -1   3       3516.86       3788.45       178.30 o                         
  -3  -1   3          0.34         33.66        13.17 o                         
  -2  -1   3         44.48         53.39        14.20 o                         
  -1  -1   3      33480.62      32243.37       640.29 o                         
   0  -1   3       1907.87       1672.89        49.79 o                         
   1  -1   3      34364.07      35131.75       805.04 o                         
   2  -1   3         89.74         39.19         8.44 o                         
   3  -1   3      20518.59      17383.60       499.45 o                         
   4  -1   3        872.32       1363.48        49.44 o                         
   5  -1   3      43617.65      41587.89       960.73 o                         
   6  -1   3       1013.21       1344.08        99.43 o                         
   7  -1   3       8243.74       7957.49       363.45 o                         
   8  -1   3       1413.06       1744.90       133.72 o                         
   9  -1   3        842.47        672.04        99.43 o                         
  10  -1   3        721.94       1086.92       120.01 o                         
  11  -1   3        476.10        600.03       106.29 o                         
  12  -1   3          0.82         -8.75        10.78 o                         
  13  -1   3       3711.51       3582.65        66.79 o                         
  14  -1   3        682.29        853.95        28.98 o                         
  15  -1   3       1060.99       1098.57        38.59 o                         
  16  -1   3        240.70        199.87        17.12 o                         
  17  -1   3         97.56        103.85        33.70 o                         
  18  -1   3          1.56        -11.95        15.08 o                         
  19  -1   3          6.10          4.29        15.44 o                         
  20  -1   3          5.04          2.86        24.00 o                         
  21  -1   3          0.01         -9.97        13.17 o                         
  22  -1   3          7.40        -12.73        12.73 o                         
 -21   0   3          0.24         -1.71        12.12 o                         
 -20   0   3         41.36         30.64        10.31 o                         
 -19   0   3         61.90         63.68        16.46 o                         
 -18   0   3        185.54        130.31        19.66 o                         
 -17   0   3          1.50        -16.46        16.46 o                         
 -16   0   3        109.88        101.12        18.63 o                         
 -15   0   3         56.50         74.38        18.17 o                         
 -14   0   3        487.94        386.21        24.13 o                         
 -13   0   3         51.52         31.78        20.05 o                         
 -12   0   3        422.44        368.10        31.72 o                         
 -11   0   3          4.48         15.65        14.29 o                         
 -10   0   3        145.87        196.32        19.91 o                         
  -9   0   3        167.02        155.05        28.79 o                         
  -8   0   3        118.22         86.92        23.88 o                         
  -7   0   3         72.76         62.32        20.50 o                         
  -6   0   3       1941.62       1844.33       109.72 o                         
  -5   0   3       1155.00       1134.92        78.86 o                         
  -4   0   3       1595.91       1926.63       106.29 o                         
  -3   0   3         35.21         32.42        13.17 o                         
  -2   0   3       1313.89       1807.76        66.64 o                         
  -1   0   3         22.95         20.57         8.99 o                         
   0   0   3         29.19         10.00         4.52 o                         
   1   0   3         37.80         37.05         5.45 o                         
   2   0   3          1.48          5.92         6.43 o                         
   3   0   3        282.72        367.47        42.86 o                         
   4   0   3      23230.17      21920.63       601.32 o                         
   5   0   3       1112.10        826.32        38.67 o                         
   6   0   3        890.51        388.03        37.37 o                         
   7   0   3       1201.29        850.33        89.15 o                         
   8   0   3        301.04        658.32        96.01 o                         
   9   0   3         10.96         27.43        34.29 o                         
  10   0   3          1.63        -10.29        30.86 o                         
  11   0   3        371.74        287.73        38.57 o                         
  12   0   3         27.76         -5.64        11.73 o                         
  13   0   3         96.18         55.09        16.10 o                         
  14   0   3       2209.90       1923.24        43.21 o                         
  15   0   3        580.92        596.89        27.56 o                         
  16   0   3         89.61        119.69        15.38 o                         
  17   0   3        224.85        190.67        17.79 o                         
  18   0   3         53.67         28.43        13.07 o                         
  19   0   3         50.61         34.97        18.06 o                         
  20   0   3          1.01          6.86        15.62 o                         
  21   0   3          1.15        -10.97        13.72 o                         
  22   0   3          3.01         -8.23        11.41 o                         
 -21   1   3          3.80          8.57         9.70 o                         
 -20   1   3        249.88        262.41        18.41 o                         
 -19   1   3         37.18         36.74        18.86 o                         
 -18   1   3        226.07        192.75        23.88 o                         
 -17   1   3        397.47        353.95        42.86 o                         
 -16   1   3          2.72         22.50        25.72 o                         
 -15   1   3       1167.62       1224.23        50.71 o                         
 -14   1   3        573.21        620.61        31.31 o                         
 -13   1   3        127.88         66.13        13.48 o                         
 -12   1   3       1648.51       1542.70        45.42 o                         
 -11   1   3        208.37        196.79        14.76 o                         
 -10   1   3        318.18        321.72        24.40 o                         
  -9   1   3       1378.85       1323.25        80.74 o                         
  -8   1   3         54.26         40.76        21.42 o                         
  -7   1   3       1098.91       1573.80       126.86 o                         
  -6   1   3          5.25         10.29        20.57 o                         
  -5   1   3       9048.59       9380.08       401.17 o                         
  -4   1   3       1231.99       1323.50        85.72 o                         
  -3   1   3      15352.51      14742.23       427.92 o                         
  -2   1   3        536.59        452.70        31.52 o                         
  -1   1   3      25742.93      27082.19       622.25 o                         
   0   1   3        236.97        161.08        10.50 o                         
   1   1   3      40552.52      38271.99       756.89 o                         
   2   1   3        695.43        592.65        35.09 o                         
   3   1   3      37439.61      35648.91      1422.94 o                         
   4   1   3       4828.56       5129.17       131.47 o                         
   6   1   3        591.66        491.78        60.00 o                         
   7   1   3       1020.50       1410.43       121.72 o                         
   8   1   3        277.02        161.15        44.57 o                         
   9   1   3         86.13         30.00        17.64 o                         
  10   1   3       4546.49       4243.66       158.93 o                         
  11   1   3        417.87        291.23        33.61 o                         
  12   1   3          0.46         12.19        11.22 o                         
  13   1   3       1404.02       1450.41        41.40 o                         
  14   1   3       5975.21       5754.51       108.02 o                         
  15   1   3       2511.66       2213.69        51.71 o                         
  16   1   3        315.99        324.30        22.19 o                         
  17   1   3          6.36          0.14        11.08 o                         
  18   1   3        196.37        179.63        17.01 o                         
  19   1   3          6.80        -11.88        11.88 o                         
  20   1   3         15.84         -2.29        13.95 o                         
  21   1   3          0.18         -2.02        11.55 o                         
  22   1   3          1.15          1.14        10.71 o                         
 -20   2   3          3.46          0.98         9.98 o                         
 -19   2   3         53.18         64.43        16.46 o                         
 -18   2   3        175.03        145.92        22.94 o                         
 -17   2   3        635.25        630.80        38.27 o                         
 -16   2   3        182.34        161.89        22.05 o                         
 -15   2   3         38.86         21.06        23.26 o                         
 -14   2   3        111.35        109.12        23.76 o                         
 -13   2   3        524.11        449.86        23.33 o                         
 -12   2   3       2577.60       2449.90        52.51 o                         
 -11   2   3        317.93        298.74        21.87 o                         
 -10   2   3        120.61        123.31        11.88 o                         
  -9   2   3          4.53         -0.20        20.50 o                         
  -8   2   3       5329.26       6541.77       223.79 o                         
  -7   2   3        104.03        108.03        24.25 o                         
  -6   2   3       9498.20       8839.62       278.69 o                         
  -5   2   3        195.30        222.87        34.29 o                         
  -4   2   3      18430.46      18774.22       768.04 o                         
  -3   2   3       1113.43        918.91        65.15 o                         
  -2   2   3      15499.21      15194.81       422.56 o                         
  -1   2   3       1041.45       1136.11        44.80 o                         
   0   2   3       8301.84       7643.89       157.71 o                         
   1   2   3       1911.91       1551.92        34.74 o                         
   2   2   3        169.01        284.57        24.06 o                         
   3   2   3       7923.98       7488.58       227.29 o                         
   4   2   3      18204.62      17420.77       412.38 o                         
   5   2   3       5328.72       5025.80       128.72 o                         
   6   2   3         25.50         23.92         9.78 o                         
   7   2   3         17.15         12.27        10.82 o                         
   8   2   3       7288.92       7919.51       240.09 o                         
   9   2   3        741.34        973.86        65.32 o                         
  10   2   3       8231.95       9038.24       293.31 o                         
  11   2   3         17.46         24.00        37.72 o                         
  12   2   3         36.50         38.66        10.72 o                         
  13   2   3        339.98        372.48        27.99 o                         
  14   2   3          3.99         11.18        14.65 o                         
  15   2   3        237.60        258.92        19.05 o                         
  16   2   3          0.26          9.71        12.77 o                         
  17   2   3         51.32         45.37        13.07 o                         
  18   2   3         74.48         42.45        16.83 o                         
  19   2   3        222.52        207.15        16.54 o                         
  20   2   3         94.42         57.16        12.42 o                         
  21   2   3        225.69        209.44        20.57 o                         
  22   2   3        116.29        185.48        18.86 o                         
 -20   3   3        169.62        128.43        15.72 o                         
 -19   3   3          4.25          2.64        15.62 o                         
 -18   3   3        331.97        311.60        23.59 o
[truncated: 2,259,172 more chars]
